# Supplementary material for: ARF1 prevents aberrant type I interferon induction by regulating STING activation and recycling
Source: Nat Commun. 2023 Nov 1;14:6770. doi: 10.1038/s41467-023-42150-4 (PMC10620153; doi:10.1038/s41467-023-42150-4)
Supplement: Supplementary file 3 — Supplementary Data 1 [file 41467_2023_42150_MOESM3_ESM.xlsx]

## Sheet: Sheet1
	Patient	Nucleotide	Amino acid	Inheritance	gnomAD	SIFT / Polyphen2 / MutationTaster
	AGS460	c.295C>T	p.(Arg99Cys)	De novo	0	Deleterious / Probably damaging / Deleterious
	RH2003	c.295C>T	p.(Arg99Cys)	De novo	0	Deleterious / Probably damaging / Deleterious
	KW2022	c.295C>T	p.(Arg99Cys)	Mother wild-type; paternal DNA not available	0	Deleterious / Probably damaging / Deleterious
	AGS3133	c.296G>A	p.(Arg99His)	De novo	0	Deleterious / Probably damaging / Deleterious
