# Supplementary material for: ARF1 prevents aberrant type I interferon induction by regulating STING activation and recycling
Source: Nat Commun. 2023 Nov 1;14:6770. doi: 10.1038/s41467-023-42150-4 (PMC10620153; doi:10.1038/s41467-023-42150-4)
Supplement: Supplementary file 4 — Supplementary Data 2 [file 41467_2023_42150_MOESM4_ESM.xlsx]

## Sheet: proteins MQ norm ratios USE
																				Replicate 1					Replicate 2					1.0181	1.0467	Combine Replicates			Mean Replicates
	Protein IDs	Protein names	Gene names	Gene names	Fasta headers	Number of proteins	Peptides	Unique peptides	Sequence coverage [%]	Mol. weight [kDa]	Sequence length	Q-value	Score	Ratio H/L	Ratio H/L normalized	Ratio H/L ARF1_R99C_1	Ratio H/L ARF1_R99C_2	Ratio H/L normalized ARF1_R99C_1	Ratio H/L normalized ARF1_R99C_2	Intensity ARF1_R99C_1	LOG Ratio H/L norm ARF1_1	C: Ratio H/L norm ARF1_1 B significant	Rank	Name	Intensity ARF1_R99C_2	LOG Ratio H/L norm ARF1_2	C: Ratio H/L norm ARF1_2 B significant	Rank	Name	Ratio H/L Rep1 norm on ARF1	Ratio H/L Rep2 norm on ARF1	Rank	Name	Intensity	Mean Log ratio	C: Mean Log ratio B significant	Rank	Name	Intensity L	Intensity H	Intensity L ARF1_R99C_1	Intensity H ARF1_R99C_1	Intensity L ARF1_R99C_2	Intensity H ARF1_R99C_2	Only identified by site	Potential contaminant	id
	bait protein																						0					0				0					0
	ARF1-Myc-Flag(WT);P84077;P61204;F5H423;F5H0C7;F5H1V1;F8WDB3;H0YGG7	ADP-ribosylation factor 1;ADP-ribosylation factor 3	ARF1;ARF3	ARF1	ARF1-Myc-Flag (WT);sp|P84077|ARF1_HUMAN ADP-ribosylation factor 1 OS=Homo sapiens OX=9606 GN=ARF1 PE=1 SV=2;sp|P61204|ARF3_HUMAN ADP-ribosylation factor 3 OS=Homo sapiens OX=9606 GN=ARF3 PE=1 SV=2;tr|F5H423|F5H423_HUMAN Uncharacterized protein OS=Homo sapi	8	32	23	96.2	24.298	212	0	323.31	0.57133	1.0279	0.6075	0.50463	1.0181	1.0467	42000000000	0.0258793		1	ARF1	30719000000	0.065848		1	ARF1	0	0	1	ARF1	72718000000	0		1	ARF1	46442000000	26276000000	26916000000	15084000000	19527000000	11192000000			258
	significantly upregulated proteins in wt (SigB)																						1.5					1.5				20					1.5
	P13473	Lysosome-associated membrane glycoprotein 2	LAMP2	LAMP2	sp|P13473|LAMP2_HUMAN Lysosome-associated membrane glycoprotein 2 OS=Homo sapiens OX=9606 GN=LAMP2 PE=1 SV=2	1	4	2	11.5	44.96	410	0	108.34	2.0374	6.8316	1.6117	3.9604	4.9623	12.528	13718000	2.31101	+	2	LAMP2	13109000	3.64708	+	2	LAMP2	2.28513	3.58124	2	LAMP2	26827000	2.93318	+	2	LAMP2	7537900	19289000	3920500	9798000	3617400	9491300			811
	significantly upregulated proteins in mut (SigB)																						3					3				20					3.5
	slightly upregulated proteins in mut (LOG2 <-2)																						4.5					4.5				20					4
	U3KQK0;Q99880;Q99879;Q99877;Q93079;Q5QNW6;P62807;P58876;P57053;O60814;Q8N257;Q16778;P33778;P23527;P06899;A0A2R8Y619	Histone H2B;Histone H2B type 1-L;Histone H2B type 1-M;Histone H2B type 1-N;Histone H2B type 1-H;Histone H2B type 2-F;Histone H2B type 1-C/E/F/G/I;Histone H2B type 1-D;Histone H2B type F-S;Histone H2B type 1-K;Histone H2B type 3-B;Histone H2B type 2-E;Histone H2B type 1-B;Histone H2B type 1-O;Histone H2B type 1-J	HIST1H2BN;HIST1H2BL;HIST1H2BM;HIST1H2BH;HIST2H2BF;HIST1H2BC;HIST1H2BD;H2BFS;HIST1H2BK;HIST3H2BB;HIST2H2BE;HIST1H2BB;HIST1H2BO;HIST1H2BJ	HIST1H2BN	tr|U3KQK0|U3KQK0_HUMAN Histone H2B OS=Homo sapiens OX=9606 GN=H2BC15 PE=1 SV=1;sp|Q99880|H2B1L_HUMAN Histone H2B type 1-L OS=Homo sapiens OX=9606 GN=H2BC13 PE=1 SV=3;sp|Q99879|H2B1M_HUMAN Histone H2B type 1-M OS=Homo sapiens OX=9606 GN=H2BC14 PE=1 SV=3;sp|	16	3	2	20.5	18.804	166	0	25.056	0.28938	0.78426	0.070417	NaN	0.13646	NaN	10143000	-2.87345		5	HIST1H2BN	2558500			19		-2.89933		19		12702000		+	4	HIST1H2BN	11528000	1173700	9551900	591360	1976200	582360			675
	P31040;D6RFM5;A0A087X1I3;A0A494C1T6;H0Y8X1	Succinate dehydrogenase [ubiquinone] flavoprotein subunit, mitochondrial	SDHA	SDHA	sp|P31040|SDHA_HUMAN Succinate dehydrogenase [ubiquinone] flavoprotein subunit, mitochondrial OS=Homo sapiens OX=9606 GN=SDHA PE=1 SV=2;tr|D6RFM5|D6RFM5_HUMAN Succinate dehydrogenase [ubiquinone] flavoprotein subunit, mitochondrial OS=Homo sapiens OX=9606	5	14	14	26.7	72.691	664	0	323.31	0.042083	0.12635	NaN	0.042083	NaN	0.12635	577220			19		16403000	-2.9845	+	4	SDHA		-3.05035	19		16980000		+	4	SDHA	16549000	430320	525560	51655	16024000	378670			890
	Q13232;H3BPD9;H3BMQ7;H3BRA8	Nucleoside diphosphate kinase 3	NME3	NME3	sp|Q13232|NDK3_HUMAN Nucleoside diphosphate kinase 3 OS=Homo sapiens OX=9606 GN=NME3 PE=1 SV=2	4	7	3	50.3	19.015	169	0	99.298	0.092521	0.093831	0.092521	NaN	0.093831	NaN	4647300	-3.41379	+	4	NME3	1106800			19		-3.43967		19		5754100		+	4	NME3	5551500	202530	4444700	202530	1106800	0			1110
	Q15382;C9J931;C9J469	GTP-binding protein Rheb	RHEB	RHEB	sp|Q15382|RHEB_HUMAN GTP-binding protein Rheb OS=Homo sapiens OX=9606 GN=RHEB PE=1 SV=1;tr|C9J931|C9J931_HUMAN GTP-binding protein Rheb OS=Homo sapiens OX=9606 GN=RHEB PE=1 SV=1	3	5	5	38	20.497	184	0	127.09	0.12348	0.19358	0.12188	0.15927	0.19153	0.24815	6906100	-2.38436		5	RHEB	11201000	-2.01072		5	RHEB	-2.41024	-2.07656	4	RHEB	18107000	-2.2434		5	RHEB	16424000	1683200	6375600	530470	10048000	1152700			1164
	Q9BSD7;Q5TDF0	Cancer-related nucleoside-triphosphatase	NTPCR	NTPCR	sp|Q9BSD7|NTPCR_HUMAN Cancer-related nucleoside-triphosphatase OS=Homo sapiens OX=9606 GN=NTPCR PE=1 SV=1;tr|Q5TDF0|Q5TDF0_HUMAN Cancer-related nucleoside-triphosphatase OS=Homo sapiens OX=9606 GN=NTPCR PE=1 SV=1	2	9	9	58.4	20.713	190	0	323.31	0.11131	0.20389	0.11818	0.10533	0.24465	0.19493	46190000	-2.03121		5	NTPCR	80158000	-2.35897		5	NTPCR	-2.05709	-2.42482	4	NTPCR	126350000	-2.24095		5	NTPCR	116090000	10260000	42421000	3768900	73666000	6491400			1460
	P18085;C9JPM4;C9JAK5;U3KQF2	ADP-ribosylation factor 4	ARF4	ARF4	sp|P18085|ARF4_HUMAN ADP-ribosylation factor 4 OS=Homo sapiens OX=9606 GN=ARF4 PE=1 SV=3;tr|C9JPM4|C9JPM4_HUMAN ADP-ribosylation factor 4 (Fragment) OS=Homo sapiens OX=9606 GN=ARF4 PE=1 SV=1;tr|C9JAK5|C9JAK5_HUMAN ADP-ribosylation factor 4 OS=Homo sapiens	4	16	8	84.4	20.511	180	0	155.93	0.16738	0.3411	0.14878	0.21934	0.15089	0.3957	64135000	-2.72843		5	ARF4	68353000	-1.33752		19		-2.75431	-1.40337	4	ARF4	132490000	-2.07884		5	ARF4	114390000	18093000	55758000	8377000	58637000	9716100			834
	Q32Q12;P22392;O60361	Nucleoside diphosphate kinase;Nucleoside diphosphate kinase B	NME1-NME2;NME2	NME1-NME2	tr|Q32Q12|Q32Q12_HUMAN Nucleoside diphosphate kinase OS=Homo sapiens OX=9606 GN=NME1-NME2 PE=1 SV=1;sp|P22392|NDKB_HUMAN Nucleoside diphosphate kinase B OS=Homo sapiens OX=9606 GN=NME2 PE=1 SV=1	3	11	3	56.5	32.642	292	0	73.742	0.16257	0.27694	0.15643	0.20151	0.24884	0.33205	9273100	-2.00671		5	NME1-NME2	4763100	-1.59053		19		-2.03259	-1.65638	4	NME1-NME2	14036000	-1.84448		5	NME1-NME2	12639000	1397000	8623600	649520	4015600	747470			1188
	P51571;A6NLM8	Translocon-associated protein subunit delta	SSR4	SSR4	sp|P51571|SSRD_HUMAN Translocon-associated protein subunit delta OS=Homo sapiens OX=9606 GN=SSR4 PE=1 SV=1;tr|A6NLM8|A6NLM8_HUMAN Signal sequence receptor subunit delta OS=Homo sapiens OX=9606 GN=SSR4 PE=1 SV=1	2	4	4	30.6	18.998	173	0	86.835	0.15494	0.28234	0.16608	0.159	0.28652	0.3121	13257000	-1.80329		19		13430000	-1.67992		19		-1.82917	-1.74577	4	SSR4	26686000	-1.78747		5	SSR4	23320000	3366900	11874000	1382500	11445000	1984500			983
	K7EK00;Q96ND0;K7ERQ2	Protein FAM210A	FAM210A	FAM210A	tr|K7EK00|K7EK00_HUMAN Protein FAM210A (Fragment) OS=Homo sapiens OX=9606 GN=FAM210A PE=1 SV=1;sp|Q96ND0|F210A_HUMAN Protein FAM210A OS=Homo sapiens OX=9606 GN=FAM210A PE=1 SV=2	3	3	3	21.6	30.292	268	0	231.65	0.18131	0.27974	0.18545	0.22814	0.27717	0.35578	7001400	-1.85116		19		3625400	-1.49094		19		-1.87704	-1.55679	4	FAM210A	10627000	-1.71691		5	FAM210A	9121000	1505700	6078500	922900	3042500	582840			589
	A0A6Q8PFE1;O95831;A0A6Q8PG15;A0A6Q8PFM5;A0A6Q8PHC0;A0A6Q8PHJ9;A0A6Q8PFQ8;A0A6Q8PFS4;A0A6Q8PFA7;E9PMA0;A0A6Q8PFW2;A0A6Q8PHJ4;A0A6Q8PF87;A0A6Q8PFN1	Apoptosis-inducing factor 1, mitochondrial	AIFM1	AIFM1	tr|A0A6Q8PFE1|A0A6Q8PFE1_HUMAN Apoptosis-inducing factor 1, mitochondrial OS=Homo sapiens OX=9606 GN=AIFM1 PE=1 SV=1;sp|O95831|AIFM1_HUMAN Apoptosis-inducing factor 1, mitochondrial OS=Homo sapiens OX=9606 GN=AIFM1 PE=1 SV=1;tr|A0A6Q8PG15|A0A6Q8PG15_HUMAN	14	30	30	57.2	67.951	622	0	323.31	0.1247	0.36322	0.11766	0.12478	0.29686	0.39819	129470000	-1.75215		19		177900000	-1.32847		19		-1.77802	-1.39432	4	AIFM1	307380000	-1.58617		5	AIFM1	279630000	27746000	118310000	11167000	161320000	16579000			230
	P62330	ADP-ribosylation factor 6	ARF6	ARF6	sp|P62330|ARF6_HUMAN ADP-ribosylation factor 6 OS=Homo sapiens OX=9606 GN=ARF6 PE=1 SV=2	1	3	3	24.6	20.082	175	0	100.36	0.20812	0.32706	0.20812	0.23599	0.32706	0.36754	3811800	-1.61237		19		10548000	-1.44403		19		-1.63825	-1.50987	4	ARF6	14359000	-1.57406		5	ARF6	11928000	2431200	3383600	428170	8544500	2003100			1041
	Q9UN37;I3L4J1;Q6PIW4	Vacuolar protein sorting-associated protein 4A	VPS4A	VPS4A	sp|Q9UN37|VPS4A_HUMAN Vacuolar protein sorting-associated protein 4A OS=Homo sapiens OX=9606 GN=VPS4A PE=1 SV=1;tr|I3L4J1|I3L4J1_HUMAN Vesicle-fusing ATPase (Fragment) OS=Homo sapiens OX=9606 PE=1 SV=3	3	22	19	58.1	48.897	437	0	248.44	0.12685	0.42075	0.07173	0.12779	0.24656	0.48803	27964000	-2.01999		5	VPS4A	36144000	-1.03496		19		-2.04587	-1.10081	4	VPS4A	64108000	-1.57334		5	VPS4A	60140000	3968400	27176000	788150	32964000	3180200			1621
	P40616;F8VYN9;B4DZG7;F8VP99;F8W1Z8;F8VP63	ADP-ribosylation factor-like protein 1	ARL1	ARL1	sp|P40616|ARL1_HUMAN ADP-ribosylation factor-like protein 1 OS=Homo sapiens OX=9606 GN=ARL1 PE=1 SV=1;tr|F8VYN9|F8VYN9_HUMAN ADP-ribosylation factor-like protein 1 OS=Homo sapiens OX=9606 GN=ARL1 PE=1 SV=1;tr|B4DZG7|B4DZG7_HUMAN ADP-ribosylation factor-lik	6	7	7	47.5	20.417	181	0	205.6	0.20064	0.29511	0.20236	0.28047	0.30773	0.51295	54750000	-1.70026		19		51245000	-0.96311		19		-1.72614	-1.02896	4	ARL1	106000000	-1.37755		5	ARL1	87301000	18694000	44548000	10202000	42754000	8491500			933
	O14925;Q5SRD1	Mitochondrial import inner membrane translocase subunit Tim23	TIMM23	TIMM23	sp|O14925|TIM23_HUMAN Mitochondrial import inner membrane translocase subunit Tim23 OS=Homo sapiens OX=9606 GN=TIMM23 PE=1 SV=1	2	7	7	68.4	21.943	209	0	323.31	0.23671	0.40491	0.244	0.23418	0.37635	0.4501	34225000	-1.40985		19		30294000	-1.15168		19		-1.43573	-1.21753	4	TIMM23	64519000	-1.32663		5	TIMM23	52847000	11672000	27141000	7083500	25706000	4588300			633
	Q8WWC4;H7C0V0	Uncharacterized protein C2orf47, mitochondrial	C2orf47	C2orf47	sp|Q8WWC4|MAIP1_HUMAN m-AAA protease-interacting protein 1, mitochondrial OS=Homo sapiens OX=9606 GN=MAIP1 PE=1 SV=1;tr|H7C0V0|H7C0V0_HUMAN m-AAA protease-interacting protein 1, mitochondrial (Fragment) OS=Homo sapiens OX=9606 GN=MAIP1 PE=1 SV=1	2	8	8	40.5	32.544	291	0	287.97	0.20021	0.43517	0.20995	0.22354	0.41685	0.43316	43196000	-1.2624		19		24394000	-1.20703		19		-1.28828	-1.27288	4	C2orf47	67590000	-1.28058		5	C2orf47	55313000	12277000	35222000	7974200	20091000	4303000			1371
	Q9Y2L1;G3V1J5;F2Z2C0	Exosome complex exonuclease RRP44	DIS3	DIS3	sp|Q9Y2L1|RRP44_HUMAN Exosome complex exonuclease RRP44 OS=Homo sapiens OX=9606 GN=DIS3 PE=1 SV=2;tr|G3V1J5|G3V1J5_HUMAN Exosome complex exonuclease RRP44 OS=Homo sapiens OX=9606 GN=DIS3 PE=1 SV=1;tr|F2Z2C0|F2Z2C0_HUMAN Exosome complex exonuclease RRP44 OS	3	29	29	39.6	109	958	0	323.31	0.15382	0.41196	0.19476	0.15186	0.49417	0.4099	9264500	-1.01692		19		28302000	-1.28666		19		-1.0428	-1.3525	4	DIS3	37567000	-1.19765		5	DIS3	34506000	3060300	8493900	770580	26012000	2289700			1641
	Q6P1M0	Long-chain fatty acid transport protein 4	SLC27A4	SLC27A4	sp|Q6P1M0|S27A4_HUMAN Long-chain fatty acid transport protein 4 OS=Homo sapiens OX=9606 GN=SLC27A4 PE=1 SV=1	1	13	12	24.3	72.063	643	0	97.908	0.23458	0.51512	0.29248	0.17058	0.51413	0.4588	1900700	-0.959795		19		3559300	-1.12406		19		-0.985674	-1.18991	19		5460000	-1.08779		5	SLC27A4	5044400	415650	1702600	198110	3341800	217530			1243
	Q8IXI1;H3BST5;I3L2C6;H3BUX4;H3BU27;H3BMP9;H3BVI5	Mitochondrial Rho GTPase 2	RHOT2	RHOT2	sp|Q8IXI1|MIRO2_HUMAN Mitochondrial Rho GTPase 2 OS=Homo sapiens OX=9606 GN=RHOT2 PE=1 SV=2;tr|H3BST5|H3BST5_HUMAN Mitochondrial Rho GTPase 2 (Fragment) OS=Homo sapiens OX=9606 GN=RHOT2 PE=1 SV=2;tr|I3L2C6|I3L2C6_HUMAN Mitochondrial Rho GTPase 2 (Fragment)	7	19	18	44.3	68.117	618	0	323.31	0.19516	0.48698	0.19702	0.19374	0.45448	0.52939	7964600	-1.13771		19		17443000	-0.917597		19		-1.16359	-0.983445	19		25408000	-1.07352		5	RHOT2	22569000	2838900	7191600	772990	15377000	2065900			1305
	Q9NWW5;H3BTY4;A0A0S2Z5D0;H3BUV4;A0A1B0GUD2;H3BUT1;A0A1B0GTU6;A0A1B0GW73;H3BRN7;H3BNF1;A0A1B0GTV3	Ceroid-lipofuscinosis neuronal protein 6	CLN6	CLN6	sp|Q9NWW5|CLN6_HUMAN Ceroid-lipofuscinosis neuronal protein 6 OS=Homo sapiens OX=9606 GN=CLN6 PE=1 SV=1;tr|H3BTY4|H3BTY4_HUMAN Ceroid-lipofuscinosis neuronal protein 6 OS=Homo sapiens OX=9606 GN=CLN6 PE=1 SV=1;tr|A0A0S2Z5D0|A0A0S2Z5D0_HUMAN Ceroid-lipofusc	11	4	4	18	35.919	311	0	78.443	0.19675	0.56967	0.17325	NaN	0.49993	NaN	3869300	-1.0002		19		5069400			19		-1.02608		19		8938600			5	CLN6	8373000	565620	3447200	422090	4925800	143530			1564
	O14735;B3KY94;H3BUR9	CDP-diacylglycerol--inositol 3-phosphatidyltransferase	CDIPT	CDIPT	sp|O14735|CDIPT_HUMAN CDP-diacylglycerol--inositol 3-phosphatidyltransferase OS=Homo sapiens OX=9606 GN=CDIPT PE=1 SV=1;tr|B3KY94|B3KY94_HUMAN CDP-diacylglycerol--inositol 3-phosphatidyltransferase OS=Homo sapiens OX=9606 GN=CDIPT PE=1 SV=1;tr|H3BUR9|H3BUR	3	6	6	35.2	23.539	213	0	111.29	0.19342	0.49107	0.18603	NaN	0.49107	NaN	10592000	-1.026		19		3944400			19		-1.05188		19		14536000			5	CDIPT	13658000	878940	9936500	655590	3721000	223350			627
	P62633	Cellular nucleic acid-binding protein	CNBP	CNBP	sp|P62633|CNBP_HUMAN Cellular nucleic acid-binding protein OS=Homo sapiens OX=9606 GN=CNBP PE=1 SV=1	1	4	4	32.2	19.463	177	0	323.31	0.47719	0.48395	0.47719	NaN	0.48395	NaN	13243000	-1.04707		19		3221400			19		-1.07295		19		16464000			5	CNBP	15547000	917550	12325000	917550	3221400	0			1042
	Q96HC4;A0A0D9SFR4;D6RAA1;A0A0D9SFW3;D6RGG6;H0Y929;H0YBI4;H0Y8Y3;A0A0A0MSP3	PDZ and LIM domain protein 5	PDLIM5	PDLIM5	sp|Q96HC4|PDLI5_HUMAN PDZ and LIM domain protein 5 OS=Homo sapiens OX=9606 GN=PDLIM5 PE=1 SV=5	9	5	5	11.1	63.944	596	0	52.395	0.27159	0.48353	0.27159	NaN	0.48353	NaN	1026900	-1.04832		19		161940			19		-1.0742		19		1188800			5	PDLIM5	1010100	178670	848200	178670	161940	0			1420
	Q6NTF9;Q9UDT1	Rhomboid domain-containing protein 2	RHBDD2	RHBDD2	sp|Q6NTF9|RHBD2_HUMAN Rhomboid domain-containing protein 2 OS=Homo sapiens OX=9606 GN=RHBDD2 PE=1 SV=2	2	3	3	11.8	39.202	364	0	53.575	0.25385	0.76669	NaN	0.16937	NaN	0.47922	726380			19		1683900	-1.06124		19			-1.12709	19		2410200			5	RHBDD2	2000400	409880	593570	132810	1406800	277070			1237
	O00767	Acyl-CoA desaturase	SCD	SCD	sp|O00767|SCD_HUMAN Stearoyl-CoA desaturase OS=Homo sapiens OX=9606 GN=SCD PE=1 SV=2	1	2	2	10.6	41.522	359	0	96.825	0.16604	0.47539	NaN	0.16604	NaN	0.47539	0			19		8208500	-1.07282		19			-1.13866	19		8208500			5	SCD	7178300	1030200	0	0	7178300	1030200			622
	O00165;E9PIQ7;Q5VYD6	HCLS1-associated protein X-1	HAX1	HAX1	sp|O00165|HAX1_HUMAN HCLS1-associated protein X-1 OS=Homo sapiens OX=9606 GN=HAX1 PE=1 SV=2;tr|E9PIQ7|E9PIQ7_HUMAN HCLS1-associated protein X-1 OS=Homo sapiens OX=9606 GN=HAX1 PE=1 SV=1	3	11	11	63.8	31.62	279	0	134.25	0.1178	0.46275	NaN	0.1178	NaN	0.46275	3716500			19		8115600	-1.1117		19			-1.17754	19		11832000			5	HAX1	11204000	628220	3716500	0	7487400	628220			610
	A0A1W2PNX8;Q9H3U1	Protein unc-45 homolog A	UNC45A	UNC45A	tr|A0A1W2PNX8|A0A1W2PNX8_HUMAN Protein unc-45 homolog A OS=Homo sapiens OX=9606 GN=UNC45A PE=1 SV=1;sp|Q9H3U1|UN45A_HUMAN Protein unc-45 homolog A OS=Homo sapiens OX=9606 GN=UNC45A PE=1 SV=1	2	14	14	16.7	118.39	1084	0	150.31	0.1769	0.46217	NaN	0.1769	NaN	0.46217	1449800			19		3735600	-1.1135		19			-1.17935	19		5185400			5	UNC45A	4956600	228800	1411100	38727	3545500	190070			145
	Q9Y639;Q9UFM8;H3BQ94;H3BU51	Neuroplastin	NPTN;DKFZp566H1924	NPTN	sp|Q9Y639|NPTN_HUMAN Neuroplastin OS=Homo sapiens OX=9606 GN=NPTN PE=1 SV=2;tr|Q9UFM8|Q9UFM8_HUMAN Neuroplastin (Fragment) OS=Homo sapiens OX=9606 GN=NPTN PE=1 SV=2	4	3	3	11.3	44.387	398	0	21.467	0.11784	0.45956	NaN	0.11784	NaN	0.45956	0			19		4489900	-1.12167		19			-1.18752	19		4489900			5	NPTN	4131500	358320	0	0	4131500	358320			1670
	Q9H5Q4	Dimethyladenosine transferase 2, mitochondrial	TFB2M	TFB2M	sp|Q9H5Q4|TFB2M_HUMAN Dimethyladenosine transferase 2, mitochondrial OS=Homo sapiens OX=9606 GN=TFB2M PE=1 SV=1	1	10	10	30.6	45.348	396	0	112.53	0.15051	0.45459	NaN	0.15051	NaN	0.45459	0			19		6753800	-1.13736		19			-1.20321	19		6753800			5	TFB2M	6177300	576540	0	0	6177300	576540			1511
	P05388;F8VWS0;F8VW21;F8VU65;F8VZS0;F8VPE8;G3V210;F8VS58;F8VQY6;F8VRK7;Q8NHW5;F8W1K8;F8VWV4	60S acidic ribosomal protein P0	RPLP0	RPLP0	sp|P05388|RLA0_HUMAN 60S acidic ribosomal protein P0 OS=Homo sapiens OX=9606 GN=RPLP0 PE=1 SV=1;tr|F8VWS0|F8VWS0_HUMAN 60S acidic ribosomal protein P0 OS=Homo sapiens OX=9606 GN=RPLP0 PE=1 SV=1;tr|F8VW21|F8VW21_HUMAN 60S acidic ribosomal protein P0 (Fragme	13	9	9	42.9	34.273	317	0	215.74	0.14327	0.43272	NaN	0.14327	NaN	0.43272	0			19		6924600	-1.20849		19			-1.27434	19		6924600			5	RPLP0	6272500	652150	0	0	6272500	652150			766
	Q86Y56;H0Y650;E9PGY2;H7C3B1	Dynein assembly factor 5, axonemal	DNAAF5	DNAAF5	sp|Q86Y56|DAAF5_HUMAN Dynein assembly factor 5, axonemal OS=Homo sapiens OX=9606 GN=DNAAF5 PE=1 SV=4;tr|H0Y650|H0Y650_HUMAN Dynein assembly factor 5, axonemal (Fragment) OS=Homo sapiens OX=9606 GN=DNAAF5 PE=1 SV=1	4	11	11	19.6	93.52	855	0	94.995	0.14646	0.42088	NaN	0.14646	NaN	0.42088	1484900			19		2601600	-1.24852		19			-1.31437	19		4086400			5	DNAAF5	3891500	194930	1484900	0	2406600	194930			1293
	Q9Y6N1;I3L4E7;B4DI26	Cytochrome c oxidase assembly protein COX11, mitochondrial	COX11	COX11	sp|Q9Y6N1|COX11_HUMAN Cytochrome c oxidase assembly protein COX11, mitochondrial OS=Homo sapiens OX=9606 GN=COX11 PE=1 SV=3	3	4	4	26.8	31.43	276	0	130.89	0.22775	0.38651	NaN	0.25799	NaN	0.41986	7279700			19		6171400	-1.25202		19			-1.31787	19		13451000			5	COX11	11399000	2052400	6280500	999160	5118200	1053200			1679
	P00403	Cytochrome c oxidase subunit 2	MT-CO2	MT-CO2	sp|P00403|COX2_HUMAN Cytochrome c oxidase subunit 2 OS=Homo sapiens OX=9606 GN=MT-CO2 PE=1 SV=1	1	3	3	15.9	25.565	227	0	181.35	0.29988	0.41466	0.29988	NaN	0.41466	NaN	6443800	-1.27		19		858070			19		-1.29588		19		7301900			5	MT-CO2	6133800	1168100	5275800	1168100	858070	0			740
	C9JG41;Q9NQX7;F5H4I5;E7EUS6;B8ZZM6	Integral membrane protein 2C;CT-BRI3	ITM2C	ITM2C	tr|C9JG41|C9JG41_HUMAN Integral membrane protein 2 (Fragment) OS=Homo sapiens OX=9606 GN=ITM2C PE=1 SV=1;sp|Q9NQX7|ITM2C_HUMAN Integral membrane protein 2C OS=Homo sapiens OX=9606 GN=ITM2C PE=1 SV=1	5	3	3	29.4	20.056	180	0	37.818	0.11753	0.40481	NaN	0.11753	NaN	0.40481	0			19		2086200	-1.30468		19			-1.37053	19		2086200			5	ITM2C	1904900	181360	0	0	1904900	181360			323
	Q9UBS4;H7C2Y5	DnaJ homolog subfamily B member 11	DNAJB11	DNAJB11	sp|Q9UBS4|DJB11_HUMAN DnaJ homolog subfamily B member 11 OS=Homo sapiens OX=9606 GN=DNAJB11 PE=1 SV=1	2	10	10	27.1	40.513	358	0	258.46	0.12057	0.40255	NaN	0.12057	NaN	0.40255	4588800			19		12851000	-1.31276		19			-1.37861	19		17440000			5	DNAJB11	16341000	1099600	4588800	0	11752000	1099600			1592
	P13804;H0YLU7;H0YK49;H0YL12;H0YNX6;H0YKF0;H0YL83	Electron transfer flavoprotein subunit alpha, mitochondrial	ETFA	ETFA	sp|P13804|ETFA_HUMAN Electron transfer flavoprotein subunit alpha, mitochondrial OS=Homo sapiens OX=9606 GN=ETFA PE=1 SV=1;tr|H0YLU7|H0YLU7_HUMAN Electron transfer flavoprotein subunit alpha, mitochondrial (Fragment) OS=Homo sapiens OX=9606 GN=ETFA PE=1 SV	7	7	7	29.7	35.079	333	0	73.58	0.13051	0.39418	NaN	0.13051	NaN	0.39418	0			19		2812500	-1.34307		19			-1.40892	19		2812500			5	ETFA	2648100	164350	0	0	2648100	164350			816
	Q96KC2;Q9Y689	ADP-ribosylation factor-like protein 5B	ARL5B	ARL5B	sp|Q96KC2|ARL5B_HUMAN ADP-ribosylation factor-like protein 5B OS=Homo sapiens OX=9606 GN=ARL5B PE=1 SV=1	2	4	4	31.8	20.374	179	0	30.146	0.26957	0.42363	0.24389	NaN	0.38328	NaN	1773400	-1.38353		19		2467200			19		-1.40941		19		4240600			5	ARL5B	3774000	466650	1499500	273900	2274500	192750			1427
	O95573;F5GWH2;F5H062	Long-chain-fatty-acid--CoA ligase 3	ACSL3	ACSL3	sp|O95573|ACSL3_HUMAN Long-chain-fatty-acid--CoA ligase 3 OS=Homo sapiens OX=9606 GN=ACSL3 PE=1 SV=3	3	16	14	30.7	80.419	720	0	203.25	0.13246	0.35068	NaN	0.13706	NaN	0.37082	3226700			19		14740000	-1.43121		19			-1.49706	19		17966000			5	ACSL3	16703000	1263800	3086700	139940	13616000	1123800			726
	Q96EY1;I3L1T6	DnaJ homolog subfamily A member 3, mitochondrial	DNAJA3	DNAJA3	sp|Q96EY1|DNJA3_HUMAN DnaJ homolog subfamily A member 3, mitochondrial OS=Homo sapiens OX=9606 GN=DNAJA3 PE=1 SV=2	2	9	9	25.4	52.488	480	0	78.103	0.092616	0.36382	NaN	0.092616	NaN	0.36382	245820			19		6040600	-1.4587		19			-1.52455	19		6286400			5	DNAJA3	5976100	310330	245820	0	5730300	310330			1415
	B4DIH2;A0A6Q8PFG4;A0A6Q8PH79;A0A6Q8PGL3;A0A6Q8PGS2;Q8TB36;A0A6Q8PGU0;A0A6Q8PEZ4;A0A6Q8PHC1;A0A6Q8PH97;A0A6Q8PEX8;A0A6Q8PH88;A0A6Q8PHN7;A0A6Q8PFF4;A0A6Q8PGQ9	Ganglioside-induced differentiation-associated protein 1	GDAP1	GDAP1	tr|B4DIH2|B4DIH2_HUMAN Ganglioside-induced differentiation-associated protein 1 OS=Homo sapiens OX=9606 GN=GDAP1 PE=1 SV=1;tr|A0A6Q8PFG4|A0A6Q8PFG4_HUMAN Ganglioside-induced differentiation-associated protein 1 OS=Homo sapiens OX=9606 GN=GDAP1 PE=1 SV=1;tr	15	5	5	26.9	28.768	249	0	252.68	0.097864	0.33709	NaN	0.097864	NaN	0.33709	3892700			19		3552800	-1.56879		19			-1.63464	19		7445400			5	GDAP1	7321400	124030	3892700	0	3428700	124030			231
	Q9HC07;V9GY93;V9GYC8;D6RBL0;D6RD79	Transmembrane protein 165	TMEM165	TMEM165	sp|Q9HC07|TM165_HUMAN Transmembrane protein 165 OS=Homo sapiens OX=9606 GN=TMEM165 PE=1 SV=1;tr|V9GY93|V9GY93_HUMAN GDT1 family protein (Fragment) OS=Homo sapiens OX=9606 GN=TMEM165 PE=1 SV=1	5	4	4	22.5	34.905	324	0	97.062	0.14623	0.36585	0.16889	NaN	0.33171	NaN	3352000	-1.59201		19		3157500			19		-1.61788		19		6509500			5	TMEM165	6040800	468710	3076800	275170	2964000	193530			1528
	A0A494C1M4;Q3SY69;H0YHN9	Mitochondrial 10-formyltetrahydrofolate dehydrogenase	ALDH1L2	ALDH1L2	tr|A0A494C1M4|A0A494C1M4_HUMAN 10-formyltetrahydrofolate dehydrogenase OS=Homo sapiens OX=9606 GN=ALDH1L2 PE=1 SV=1;sp|Q3SY69|AL1L2_HUMAN Mitochondrial 10-formyltetrahydrofolate dehydrogenase OS=Homo sapiens OX=9606 GN=ALDH1L2 PE=1 SV=2	3	28	27	41.3	102.85	932	0	323.31	0.15964	0.3601	0.14612	NaN	0.32447	NaN	6983800	-1.62384		19		3626700			19		-1.64972		19		10610000			5	ALDH1L2	9870300	740230	6478800	505060	3391500	235170			200
	Q9BU02;G3V5Q5;G3V5B9;H0YJU8	Thiamine-triphosphatase	THTPA	THTPA	sp|Q9BU02|THTPA_HUMAN Thiamine-triphosphatase OS=Homo sapiens OX=9606 GN=THTPA PE=1 SV=3	4	10	10	63	25.566	230	0	274.13	0.10397	0.31403	NaN	0.10397	NaN	0.31403	6347200			19		8359900	-1.67103		19			-1.73687	19		14707000			5	THTPA	14132000	574800	6347200	0	7785100	574800			1472
	A0A2R8Y811;P62263;E5RH77	40S ribosomal protein S14	RPS14	RPS14	tr|A0A2R8Y811|A0A2R8Y811_HUMAN 40S ribosomal protein S14 (Fragment) OS=Homo sapiens OX=9606 GN=RPS14 PE=1 SV=1;sp|P62263|RS14_HUMAN 40S ribosomal protein S14 OS=Homo sapiens OX=9606 GN=RPS14 PE=1 SV=3;tr|E5RH77|E5RH77_HUMAN 40S ribosomal protein S14 OS=Hom	3	6	6	63.3	16.159	150	0	86.933	0.27204	0.57675	0.30255	NaN	0.30683	NaN	2570700	-1.70449		19		32528000			19		-1.73037		19		35099000			5	RPS14	29702000	5396500	1942900	627810	27760000	4768700			171
	Q9NS69	Mitochondrial import receptor subunit TOM22 homolog	TOMM22	TOMM22	sp|Q9NS69|TOM22_HUMAN Mitochondrial import receptor subunit TOM22 homolog OS=Homo sapiens OX=9606 GN=TOMM22 PE=1 SV=3	1	8	8	93.7	15.521	142	0	253.17	0.16309	0.25366	NaN	0.15791	NaN	0.30343	15237000			19		69039000	-1.72056		19			-1.78641	19		84276000			5	TOMM22	80177000	4098300	15058000	178530	65119000	3919700			1549
	C9JAW5;C9JNU6;Q9Y241	HIG1 domain family member 1A, mitochondrial	HIGD1A	HIGD1A	tr|C9JAW5|C9JAW5_HUMAN HIG1 domain-containing protein OS=Homo sapiens OX=9606 PE=4 SV=1;tr|C9JNU6|C9JNU6_HUMAN HIG1 domain family member 1A, mitochondrial OS=Homo sapiens OX=9606 GN=HIGD1A PE=4 SV=1;sp|Q9Y241|HIG1A_HUMAN HIG1 domain family member 1A, mitoc	3	2	2	48.2	8.8131	83	0	111.34	0.1655	0.29684	0.18646	NaN	0.29302	NaN	4302900	-1.77093		19		798490			19		-1.79681		19		5101400			5	HIGD1A	4377300	724120	3633100	669770	744140	54350			316
	Q99595	Mitochondrial import inner membrane translocase subunit Tim17-A	TIMM17A	TIMM17A	sp|Q99595|TI17A_HUMAN Mitochondrial import inner membrane translocase subunit Tim17-A OS=Homo sapiens OX=9606 GN=TIMM17A PE=1 SV=1	1	2	2	32.2	18.023	171	0	36.687	0.11637	0.26273	NaN	0.11637	NaN	0.26273	750070			19		6736900	-1.92835		19			-1.9942	19		7487000			5	TIMM17A	6668100	818920	676770	73306	5991300	745610			1445
	O75251;F5H5N1;A0A087WXF6;A0A087WTI3;F5GXJ1	NADH dehydrogenase [ubiquinone] iron-sulfur protein 7, mitochondrial	NDUFS7	NDUFS7	sp|O75251|NDUS7_HUMAN NADH dehydrogenase [ubiquinone] iron-sulfur protein 7, mitochondrial OS=Homo sapiens OX=9606 GN=NDUFS7 PE=1 SV=3;tr|F5H5N1|F5H5N1_HUMAN Complex I-20kD OS=Homo sapiens OX=9606 GN=NDUFS7 PE=1 SV=1;tr|A0A087WXF6|A0A087WXF6_HUMAN NADH deh	5	3	3	23.5	23.563	213	0	101.22	0.17709	0.22831	0.17709	NaN	0.22831	NaN	1493800	-2.13093		5	NDUFS7	0			19		-2.15681		19		1493800			5	NDUFS7	1356300	137430	1356300	137430	0	0			685
	Q9P0J0;B4DEZ3;K7EJE1;E7ENQ6;U3KQP3	NADH dehydrogenase [ubiquinone] 1 alpha subcomplex subunit 13	NDUFA13	NDUFA13	sp|Q9P0J0|NDUAD_HUMAN NADH dehydrogenase [ubiquinone] 1 alpha subcomplex subunit 13 OS=Homo sapiens OX=9606 GN=NDUFA13 PE=1 SV=3;tr|B4DEZ3|B4DEZ3_HUMAN Complex I-B16.6 OS=Homo sapiens OX=9606 GN=NDUFA13 PE=2 SV=1;tr|K7EJE1|K7EJE1_HUMAN Complex I-B16.6 OS=H	5	5	5	32.6	16.698	144	0	78.602	0.22398	0.22715	0.21901	NaN	0.22211	NaN	2806200	-2.17065		5	NDUFA13	2089200			19		-2.19653		19		4895400			5	NDUFA13	4127200	768170	2339600	466590	1787600	301580			1579
	slightly upregulated proteins in wt (Log2 >2)																						10					10				20					12
	P19474;H0YDP8	E3 ubiquitin-protein ligase TRIM21	TRIM21	TRIM21	sp|P19474|RO52_HUMAN E3 ubiquitin-protein ligase TRIM21 OS=Homo sapiens OX=9606 GN=TRIM21 PE=1 SV=1	2	16	16	43.2	54.169	475	0	296.97	0.49038	1.9598	0.45114	0.59466	1.6546	2.362	28527000	0.726482		19		32417000	1.24001		19		0.700603	1.17416	19		60944000	0.937382		15	TRIM21	43429000	17515000	20224000	8303100	23205000	9212200			838
	P22234;E9PBS1;D6RF62	Multifunctional protein ADE2;Phosphoribosylaminoimidazole-succinocarboxamide synthase;Phosphoribosylaminoimidazole carboxylase	PAICS	PAICS	sp|P22234|PUR6_HUMAN Multifunctional protein ADE2 OS=Homo sapiens OX=9606 GN=PAICS PE=1 SV=3;tr|E9PBS1|E9PBS1_HUMAN AIR carboxylase (Fragment) OS=Homo sapiens OX=9606 GN=PAICS PE=1 SV=1;tr|D6RF62|D6RF62_HUMAN AIR carboxylase OS=Homo sapiens OX=9606 GN=PAIC	3	11	11	32	47.079	425	0	323.31	0.60013	1.9543	0.64171	0.48263	2.0843	1.9245	8291300	1.05956		19		10472000	0.944484		19		1.03368	0.878636	19		18763000	0.95616		15	PAICS	13012000	5751800	5321400	2969900	7690200	2781900			851
	P38432	Coilin	COIL	COIL	sp|P38432|COIL_HUMAN Coilin OS=Homo sapiens OX=9606 GN=COIL PE=1 SV=1	1	9	9	23.4	62.608	576	0	168.62	0.77878	2.7411	NaN	0.77878	NaN	2.7411	0			19		2619400	1.45475		19			1.38891	19		2619400			15	COIL	1565000	1054500	0	0	1565000	1054500			927
	A0A0J9YYL3;A0A0J9YXJ8;A0A0J9YVP6;A0A0J9YXX5;Q9UHX1;A0A0J9YVR6;E9PQ56;A0A0J9YWM1;H0YEM1;H0YCP8;E9PMU7;E9PN18;E9PL19	Poly(U)-binding-splicing factor PUF60	PUF60	PUF60	tr|A0A0J9YYL3|A0A0J9YYL3_HUMAN 60 kDa poly(U)-binding-splicing factor (Fragment) OS=Homo sapiens OX=9606 GN=PUF60 PE=1 SV=1;tr|A0A0J9YXJ8|A0A0J9YXJ8_HUMAN 60 kDa poly(U)-binding-splicing factor (Fragment) OS=Homo sapiens OX=9606 GN=PUF60 PE=1 SV=1;tr|A0A0J	13	6	6	21.2	54.626	505	0	45.234	0.75025	2.7332	NaN	0.75025	NaN	2.7332	0			19		2479200	1.45059		19			1.38474	19		2479200			15	PUF60	1672400	806760	0	0	1672400	806760			119
	A6PW57;Q99755;A2A3N6;A6PW58;A2A5X0;O14986;O60331	Phosphatidylinositol 4-phosphate 5-kinase type-1 alpha;Putative PIP5K1A and PSMD4-like protein	PIP5K1A;PIPSL	PIP5K1A	tr|A6PW57|A6PW57_HUMAN Phosphatidylinositol 4-phosphate 5-kinase type-1 alpha OS=Homo sapiens OX=9606 GN=PIP5K1A PE=1 SV=2;sp|Q99755|PI51A_HUMAN Phosphatidylinositol 4-phosphate 5-kinase type-1 alpha OS=Homo sapiens OX=9606 GN=PIP5K1A PE=1 SV=1;sp|A2A3N6|P	7	8	8	19.8	61.257	550	0	161.81	0.57516	2.6653	NaN	0.57516	NaN	2.6653	0			19		4329600	1.4143		19			1.34845	19		4329600			15	PIP5K1A	3114500	1215100	0	0	3114500	1215100			250
	P29692;E9PRY8;E9PQZ1;E9PK01;E9PN91;E9PMW7;H0YE72;E9PPR1;E9PL12;E9PL71;E9PQ49;E9PI39;A0A087X1X7;H0YE58;E9PIZ1;H0YCK7;E9PNW6;E9PQC9;E9PKK3;E9PK72;E9PJD0;E9PK06	Elongation factor 1-delta	EEF1D	EEF1D	sp|P29692|EF1D_HUMAN Elongation factor 1-delta OS=Homo sapiens OX=9606 GN=EEF1D PE=1 SV=5;tr|E9PRY8|E9PRY8_HUMAN Elongation factor 1-delta OS=Homo sapiens OX=9606 GN=EEF1D PE=1 SV=1;tr|E9PQZ1|E9PQZ1_HUMAN Elongation factor 1-delta OS=Homo sapiens OX=9606 G	22	6	6	26	31.121	281	0	100.19	0.86927	2.6254	NaN	0.86927	NaN	2.6254	0			19		3656000	1.39254		19			1.32669	19		3656000			15	EEF1D	2140000	1516000	0	0	2140000	1516000			882
	P0DN76;Q01081;A0A1B0GW87;M0QYK5;M0R2N4;Q8WU68;K7EJH3;K7EJM7	Splicing factor U2AF 35 kDa subunit;Splicing factor U2AF 26 kDa subunit	U2AF1;U2AF1L4	U2AF1	sp|P0DN76|U2AF5_HUMAN Splicing factor U2AF 35 kDa subunit-like protein OS=Homo sapiens OX=9606 GN=U2AF1L5 PE=1 SV=1;sp|Q01081|U2AF1_HUMAN Splicing factor U2AF 35 kDa subunit OS=Homo sapiens OX=9606 GN=U2AF1 PE=1 SV=3;tr|A0A1B0GW87|A0A1B0GW87_HUMAN Splicing	8	3	3	16.7	27.872	240	0	59.758	0.7474	2.5221	NaN	0.7474	NaN	2.5221	0			19		1399200	1.33463		19			1.26878	19		1399200			15	U2AF1	955570	443650	0	0	955570	443650			790
	F8VZ49;F8W6I7;P09651;Q32P51;F8VYN5;F8VTQ5;A0A2R8Y4L2;F8W646;H0YH80	Heterogeneous nuclear ribonucleoprotein A1;Heterogeneous nuclear ribonucleoprotein A1, N-terminally processed;Heterogeneous nuclear ribonucleoprotein A1-like 2	HNRNPA1;HNRNPA1L2	HNRNPA1	tr|F8VZ49|F8VZ49_HUMAN Helix-destabilizing protein (Fragment) OS=Homo sapiens OX=9606 GN=HNRNPA1 PE=1 SV=1;tr|F8W6I7|F8W6I7_HUMAN Helix-destabilizing protein OS=Homo sapiens OX=9606 GN=HNRNPA1 PE=1 SV=2;sp|P09651|ROA1_HUMAN Heterogeneous nuclear ribonucleo	9	6	6	35.5	25.687	231	0	260.29	0.68805	2.37	NaN	0.68805	NaN	2.37	0			19		3914200	1.24489		19			1.17904	19		3914200			15	HNRNPA1	2542900	1371300	0	0	2542900	1371300			462
	P35813;E9PKB5;E9PL75;E9PJN3	Protein phosphatase 1A	PPM1A	PPM1A	sp|P35813|PPM1A_HUMAN Protein phosphatase 1A OS=Homo sapiens OX=9606 GN=PPM1A PE=1 SV=1;tr|E9PKB5|E9PKB5_HUMAN Protein phosphatase 1A (Fragment) OS=Homo sapiens OX=9606 GN=PPM1A PE=1 SV=1	4	4	2	12.6	42.447	382	0	94.986	0.5672	2.348	NaN	0.5672	NaN	2.348	1048000			19		3822800	1.23143		19			1.16558	19		4870900			15	PPM1A	3587100	1283800	1048000	0	2539100	1283800			918
	O75688;C9JIR6;A0A3B3IS24;B8ZZF0	Protein phosphatase 1B	PPM1B	PPM1B	sp|O75688|PPM1B_HUMAN Protein phosphatase 1B OS=Homo sapiens OX=9606 GN=PPM1B PE=1 SV=1;tr|C9JIR6|C9JIR6_HUMAN Protein-serine/threonine phosphatase (Fragment) OS=Homo sapiens OX=9606 GN=PPM1B PE=1 SV=1;tr|A0A3B3IS24|A0A3B3IS24_HUMAN Protein-serine/threonin	4	9	7	28	52.642	479	0	148.66	0.6762	2.3405	NaN	0.6762	NaN	2.3405	2294900			19		6844600	1.22682		19			1.16097	19		9139400			15	PPM1B	6835000	2304500	2294900	0	4540100	2304500			696
	P50458	LIM/homeobox protein Lhx2	LHX2	LHX2	sp|P50458|LHX2_HUMAN LIM/homeobox protein Lhx2 OS=Homo sapiens OX=9606 GN=LHX2 PE=1 SV=2	1	1	1	4.7	44.373	406	0	7.9947	1.2711	2.9575	1.0932	NaN	2.2986	NaN	49664000	1.20076		19		43239000			19		1.17488		19		92904000			15	LHX2	38304000	54600000	24450000	25214000	13854000	29386000			973
	Q8NC51	Plasminogen activator inhibitor 1 RNA-binding protein	SERBP1	SERBP1	sp|Q8NC51|PAIRB_HUMAN Plasminogen activator inhibitor 1 RNA-binding protein OS=Homo sapiens OX=9606 GN=SERBP1 PE=1 SV=2	1	7	7	22.5	44.965	408	0	310.47	0.63033	2.2625	NaN	0.63033	NaN	2.2625	189720			19		9573200	1.17792		19			1.11207	19		9762900			15	SERBP1	6493400	3269400	189720	0	6303700	3269400			1336
	Q15233;C9IZL7;H7C367;C9JYS8	Non-POU domain-containing octamer-binding protein	NONO	NONO	sp|Q15233|NONO_HUMAN Non-POU domain-containing octamer-binding protein OS=Homo sapiens OX=9606 GN=NONO PE=1 SV=4;tr|C9IZL7|C9IZL7_HUMAN Non-POU domain-containing octamer-binding protein (Fragment) OS=Homo sapiens OX=9606 GN=NONO PE=1 SV=1;tr|H7C367|H7C367_	4	4	3	11.3	54.231	471	0	122.92	0.47044	2.2129	NaN	0.47044	NaN	2.2129	351700			19		2243400	1.14594		19			1.08009	19		2595100			15	NONO	2037000	558090	351700	0	1685300	558090			1160
	P22626;A0A087WUI2	Heterogeneous nuclear ribonucleoproteins A2/B1	HNRNPA2B1	HNRNPA2B1	sp|P22626|ROA2_HUMAN Heterogeneous nuclear ribonucleoproteins A2/B1 OS=Homo sapiens OX=9606 GN=HNRNPA2B1 PE=1 SV=2;tr|A0A087WUI2|A0A087WUI2_HUMAN Heterogeneous nuclear ribonucleoproteins A2/B1 OS=Homo sapiens OX=9606 GN=HNRNPA2B1 PE=1 SV=1	2	6	6	16.7	37.429	353	0	63.386	0.55171	2.1673	NaN	0.55171	NaN	2.1673	1187600			19		2213600	1.1159		19			1.05005	19		3401200			15	HNRNPA2B1	2479700	921460	1187600	0	1292100	921460			854
	P62701;C9JEH7;Q8TD47;P22090	40S ribosomal protein S4, X isoform	RPS4X	RPS4X	sp|P62701|RS4X_HUMAN 40S ribosomal protein S4, X isoform OS=Homo sapiens OX=9606 GN=RPS4X PE=1 SV=2	4	8	8	35.7	29.597	263	0	160.87	0.61469	2.1172	NaN	0.61469	NaN	2.1172	0			19		8393100	1.08216		19			1.01631	19		8393100			15	RPS4X	5111700	3281400	0	0	5111700	3281400			1043
	Q16769;B5MCZ9;C9JS14;A0A3B3IUD5	Glutaminyl-peptide cyclotransferase	QPCT	QPCT	sp|Q16769|QPCT_HUMAN Glutaminyl-peptide cyclotransferase OS=Homo sapiens OX=9606 GN=QPCT PE=1 SV=1;tr|B5MCZ9|B5MCZ9_HUMAN Glutaminyl-peptide cyclotransferase (Fragment) OS=Homo sapiens OX=9606 GN=QPCT PE=1 SV=1	4	6	6	29.1	40.876	361	0	246.03	0.69087	2.1341	NaN	0.69755	NaN	2.1068	1935900			19		4403600	1.07505		19			1.00921	19		6339500			15	QPCT	4128100	2211400	1417700	518260	2710500	1693100			1183
	A0A0C4DGS1;P39656;U3KQ84	Dolichyl-diphosphooligosaccharide--protein glycosyltransferase 48 kDa subunit	DDOST	DDOST	tr|A0A0C4DGS1|A0A0C4DGS1_HUMAN Dolichyl-diphosphooligosaccharide--protein glycosyltransferase 48 kDa subunit OS=Homo sapiens OX=9606 GN=DDOST PE=1 SV=1;sp|P39656|OST48_HUMAN Dolichyl-diphosphooligosaccharide--protein glycosyltransferase 48 kDa subunit OS=H	3	11	11	39.2	48.799	439	0	323.31	0.43365	2.0398	NaN	0.43365	NaN	2.0398	3919900			19		3642500	1.02843		19			0.96258	19		7562400			15	DDOST	6962000	600330	3919900	0	3042100	600330			103
	further detected proteins																						18					18				18					18
	Q53GQ0;A0A1B0GVY6;A0A1B0GV93;E9PI21;A0A1B0GW85;A0A1B0GU83	Very-long-chain 3-oxoacyl-CoA reductase	HSD17B12	HSD17B12	sp|Q53GQ0|DHB12_HUMAN Very-long-chain 3-oxoacyl-CoA reductase OS=Homo sapiens OX=9606 GN=HSD17B12 PE=1 SV=2;tr|A0A1B0GVY6|A0A1B0GVY6_HUMAN Very-long-chain 3-oxoacyl-CoA reductase (Fragment) OS=Homo sapiens OX=9606 GN=HSD17B12 PE=1 SV=1;tr|A0A1B0GV93|A0A1B0	6	17	17	63.1	34.324	312	0	323.31	0.1412	0.47263	0.16872	0.13817	0.54905	0.46923	25460000	-0.864991		19		83033000	-1.09163		19		-0.89087	-1.15748	19		108490000	-1.02418		19		96562000	11931000	23092000	2368000	73470000	9562800			1196
	P57088;D6RAA6;J3KN43;D6RBY2;H0Y8N0	Transmembrane protein 33	TMEM33	TMEM33	sp|P57088|TMM33_HUMAN Transmembrane protein 33 OS=Homo sapiens OX=9606 GN=TMEM33 PE=1 SV=2;tr|D6RAA6|D6RAA6_HUMAN Transmembrane protein 33 (Fragment) OS=Homo sapiens OX=9606 GN=TMEM33 PE=1 SV=1	5	5	5	27.1	27.978	247	0	77.202	0.22547	0.49109	0.25834	0.15734	0.60433	0.43576	8828900	-0.726592		19		6707400	-1.19839		19		-0.752471	-1.26424	19		15536000	-1.00836		19		13516000	2020500	7575500	1253400	5940200	767120			1012
	P23528;G3V1A4;E9PP50;E9PK25;E9PQB7;E9PLJ3;E9PS23;Q9Y281	Cofilin-1	CFL1	CFL1	sp|P23528|COF1_HUMAN Cofilin-1 OS=Homo sapiens OX=9606 GN=CFL1 PE=1 SV=3;tr|G3V1A4|G3V1A4_HUMAN Cofilin, non-muscle isoform OS=Homo sapiens OX=9606 GN=CFL1 PE=1 SV=1;tr|E9PP50|E9PP50_HUMAN Cofilin, non-muscle isoform (Fragment) OS=Homo sapiens OX=9606 GN=C	8	7	7	57.8	18.502	166	0	176.79	0.36939	0.57624	0.3793	0.29477	0.57624	0.45879	5738100	-0.795258		19		15960000	-1.12409		19		-0.821138	-1.18994	19		21698000	-1.00554		19		16674000	5023400	4204500	1533600	12470000	3489800			860
	Q8IXI2;H7BXZ6;K7EIQ7;J3KSR5;J3QLG2	Mitochondrial Rho GTPase 1;Mitochondrial Rho GTPase	RHOT1	RHOT1	sp|Q8IXI2|MIRO1_HUMAN Mitochondrial Rho GTPase 1 OS=Homo sapiens OX=9606 GN=RHOT1 PE=1 SV=2;tr|H7BXZ6|H7BXZ6_HUMAN Mitochondrial Rho GTPase OS=Homo sapiens OX=9606 GN=RHOT1 PE=1 SV=2	5	14	12	30.6	70.783	618	0	275.44	0.18649	0.55205	0.19787	0.18623	0.48289	0.57846	3736500	-1.05023		19		10686000	-0.789711		19		-1.07611	-0.855559	19		14422000	-0.965836		19		12445000	1977300	3352900	383650	9092300	1593600			1306
	P04350;M0QY85;M0R278;M0QZL7;M0QYM7;M0R0X0;M0QY37;M0QX14;M0R042;M0R1I1	Tubulin beta-4A chain	TUBB4A	TUBB4A	sp|P04350|TBB4A_HUMAN Tubulin beta-4A chain OS=Homo sapiens OX=9606 GN=TUBB4A PE=1 SV=2	10	27	3	76.4	49.585	444	0	323.31	0.18187	0.7628	0.21364	0.14792	0.79899	0.39321	36736000	-0.323751		19		16966000	-1.34663		19		-0.34963	-1.41248	19		53703000	-0.881053		19		48011000	5691900	32278000	4458400	15733000	1233500			755
	Q9H936;E9PJH7;A0A0D9SFE1;A0A0D9SEI9;K4DIB8;K4DIA8;E9PS95;A0A0D9SFA8;K4DIB0;K4DIA2;A0A0D9SG84;E9PI74;E9PQ36;K4DIB6;K4DIB3;E9PJY0;A0A0A6YYN8;Q9H1K4;K4DIB4	Mitochondrial glutamate carrier 1	SLC25A22	SLC25A22	sp|Q9H936|GHC1_HUMAN Mitochondrial glutamate carrier 1 OS=Homo sapiens OX=9606 GN=SLC25A22 PE=1 SV=1;tr|E9PJH7|E9PJH7_HUMAN Mitochondrial glutamate carrier 1 (Fragment) OS=Homo sapiens OX=9606 GN=SLC25A22 PE=1 SV=5;tr|A0A0D9SFE1|A0A0D9SFE1_HUMAN Mitochondr	19	12	12	52	34.47	323	0	323.31	0.16552	0.59592	0.16161	0.16552	0.61269	0.55485	18427000	-0.706771		19		31360000	-0.84983		19		-0.73265	-0.915678	19		49786000	-0.824164		19		44656000	5130200	16786000	1640300	27870000	3489800			1520
	Q9Y4R8;H3BRS3;H3BU45	Telomere length regulation protein TEL2 homolog	TELO2	TELO2	sp|Q9Y4R8|TELO2_HUMAN Telomere length regulation protein TEL2 homolog OS=Homo sapiens OX=9606 GN=TELO2 PE=1 SV=2	3	17	17	31.8	91.746	837	0	262.03	0.19519	0.56324	0.19351	0.19031	0.55839	0.61533	2598300	-0.840655		19		2632300	-0.700568		19		-0.866534	-0.766416	19		5230600	-0.816475		19		4919400	311280	2384300	214050	2535100	97228			1654
	B4E1G1;Q9BUN8;E5RGY0	Derlin-1	DERL1	DERL1	tr|B4E1G1|B4E1G1_HUMAN Derlin OS=Homo sapiens OX=9606 GN=DERL1 PE=1 SV=1;sp|Q9BUN8|DERL1_HUMAN Derlin-1 OS=Homo sapiens OX=9606 GN=DERL1 PE=1 SV=1	3	3	3	21.9	17.033	151	0	59.303	0.21539	0.58705	0.29061	0.15964	0.7422	0.46433	1706900	-0.43012		19		2605400	-1.10678		19		-0.455999	-1.17263	19		4312300	-0.814312		19		3718100	594210	1328300	378610	2389800	215600			282
	A0A286YF22;O43175;A0A2C9F2M7;A0A286YFA2;A0A286YFL2;A0A286YFM8;A0A286YER3;A0A286YFC8;A0A286YFB2;A0A286YF34;A0A286YF78;A0A286YFF3;A0A286YFK5;A0A286YFE1	D-3-phosphoglycerate dehydrogenase	PHGDH	PHGDH	tr|A0A286YF22|A0A286YF22_HUMAN D-3-phosphoglycerate dehydrogenase OS=Homo sapiens OX=9606 GN=PHGDH PE=1 SV=1;sp|O43175|SERA_HUMAN D-3-phosphoglycerate dehydrogenase OS=Homo sapiens OX=9606 GN=PHGDH PE=1 SV=4;tr|A0A2C9F2M7|A0A2C9F2M7_HUMAN D-3-phosphoglycer	14	23	23	58.9	55.938	526	0	323.31	0.16129	0.63701	0.16009	0.1622	0.52589	0.67081	122820000	-0.927167		19		148880000	-0.576024		19		-0.953046	-0.641872	19		271700000	-0.797459		19		237700000	34002000	108570000	14255000	129130000	19746000			158
	Q5VV89;O14880;Q5VV87	Microsomal glutathione S-transferase 3	MGST3	MGST3	tr|Q5VV89|Q5VV89_HUMAN Microsomal glutathione S-transferase 3 OS=Homo sapiens OX=9606 GN=MGST3 PE=1 SV=1;sp|O14880|MGST3_HUMAN Microsomal glutathione S-transferase 3 OS=Homo sapiens OX=9606 GN=MGST3 PE=1 SV=1;tr|Q5VV87|Q5VV87_HUMAN Microsomal glutathione S	3	2	2	16.3	18.416	166	0	106.03	0.38086	0.71247	0.32965	0.5564	0.41616	0.86744	4627600	-1.26479		19		3598000	-0.205164		19		-1.29067	-0.271012	19		8225600	-0.780841		19		5876400	2349200	3418300	1209200	2458000	1140000			632
	P31689	DnaJ homolog subfamily A member 1	DNAJA1	DNAJA1	sp|P31689|DNJA1_HUMAN DnaJ homolog subfamily A member 1 OS=Homo sapiens OX=9606 GN=DNAJA1 PE=1 SV=2	1	16	16	57.7	44.868	397	0	323.31	0.17548	0.61024	0.17911	0.15298	0.59745	0.61024	66034000	-0.74311		19		108110000	-0.712551		19		-0.768989	-0.778399	19		174150000	-0.773694		19		152370000	21774000	56378000	9655700	95996000	12118000			893
	P49411;H3BNU3	Elongation factor Tu, mitochondrial	TUFM	TUFM	sp|P49411|EFTU_HUMAN Elongation factor Tu, mitochondrial OS=Homo sapiens OX=9606 GN=TUFM PE=1 SV=2	2	30	30	67.7	49.541	452	0	323.31	0.18945	0.66194	0.1662	0.20562	0.51925	0.74906	611070000	-0.945499		19		603020000	-0.416847		19		-0.971378	-0.482695	19		1214100000	-0.727036		19		1055400000	158660000	537980000	73092000	517460000	85569000			964
	E9PLK3;P55786;A6NEC2;H0YDG0;E9PP11;E9PJY4;E9PPD4;H0YCQ5;E9PJ74;E9PI82;E9PJF9;E9PRQ5;E9PPZ2	Puromycin-sensitive aminopeptidase	NPEPPS	NPEPPS	tr|E9PLK3|E9PLK3_HUMAN Aminopeptidase OS=Homo sapiens OX=9606 GN=NPEPPS PE=1 SV=1;sp|P55786|PSA_HUMAN Puromycin-sensitive aminopeptidase OS=Homo sapiens OX=9606 GN=NPEPPS PE=1 SV=2	13	23	23	36.2	102.99	915	0	323.31	0.22863	0.61393	0.24964	0.21918	0.6329	0.62267	8822900	-0.659951		19		15526000	-0.68346		19		-0.68583	-0.749308	19		24349000	-0.717569		19		21077000	3271600	7548900	1274000	13529000	1997600			411
	Q53H12;A0A3B3ISZ0;E9PC15;A0A3B3ITD0;A0A3B3ISY9;E9PG39;A0A0G2JLG5;A0A3B3ITX7;A0A3B3ITV0;A0A3B3IS09;A0A3B3IUC9;A0A0G2JLD0;F8WDD1;A0A3B3IRM6	Acylglycerol kinase, mitochondrial	AGK	AGK	sp|Q53H12|AGK_HUMAN Acylglycerol kinase, mitochondrial OS=Homo sapiens OX=9606 GN=AGK PE=1 SV=2;tr|A0A3B3ISZ0|A0A3B3ISZ0_HUMAN Acylglycerol kinase, mitochondrial OS=Homo sapiens OX=9606 GN=AGK PE=1 SV=1;tr|E9PC15|E9PC15_HUMAN Acylglycerol kinase, mitochond	14	21	21	67.1	47.137	422	0	323.31	0.17544	0.58907	0.18614	0.17442	0.62502	0.63542	88195000	-0.678026		19		99405000	-0.654218		19		-0.703905	-0.720066	19		187600000	-0.711985		19		163860000	23736000	76236000	11959000	87628000	11777000			1197
	Q3ZCQ8;M0R0C3;M0R2F8;M0R003;M0QXC3;M0R2Z3;M0R303;M0R2D2;M0R047;M0R1Y4	Mitochondrial import inner membrane translocase subunit TIM50	TIMM50	TIMM50	sp|Q3ZCQ8|TIM50_HUMAN Mitochondrial import inner membrane translocase subunit TIM50 OS=Homo sapiens OX=9606 GN=TIMM50 PE=1 SV=2;tr|M0R0C3|M0R0C3_HUMAN Mitochondrial import inner membrane translocase subunit TIM50 (Fragment) OS=Homo sapiens OX=9606 GN=TIMM5	10	8	8	27.5	39.646	353	0	323.31	0.16219	0.55864	0.20287	0.16208	0.75872	0.52721	52420000	-0.398361		19		46959000	-0.92355		19		-0.42424	-0.989398	19		99379000	-0.706819		19		91489000	7889500	50242000	2177900	41247000	5711600			1192
	O60884;A0A087WT48;I3L320	DnaJ homolog subfamily A member 2	DNAJA2	DNAJA2	sp|O60884|DNJA2_HUMAN DnaJ homolog subfamily A member 2 OS=Homo sapiens OX=9606 GN=DNAJA2 PE=1 SV=1	3	13	13	48.5	45.745	412	0	323.31	0.17603	0.66806	0.18283	0.1721	0.57759	0.7012	32977000	-0.791882		19		56857000	-0.512102		19		-0.817762	-0.57795	19		89833000	-0.697856		19		80350000	9483400	28500000	4476800	51850000	5006600			680
	Q9Y3L5;F6U784;P10114;A0A087X2C3;P61225	Ras-related protein Rap-2c;Ras-related protein Rap-2a	RAP2C;RAP2A	RAP2C	sp|Q9Y3L5|RAP2C_HUMAN Ras-related protein Rap-2c OS=Homo sapiens OX=9606 GN=RAP2C PE=1 SV=1;tr|F6U784|F6U784_HUMAN Ras-related protein Rap-2a OS=Homo sapiens OX=9606 GN=RAP2A PE=4 SV=1;sp|P10114|RAP2A_HUMAN Ras-related protein Rap-2a OS=Homo sapiens OX=960	5	3	3	18.6	20.745	183	0	32.749	0.23844	0.61961	0.23844	0.29379	0.65503	0.61961	2772100	-0.610367		19		7111200	-0.690568		19		-0.636246	-0.756416	19		9883400	-0.696331		19		7877800	2005500	2247900	524250	5630000	1481300			1651
	P04844;Q5JYR7;Q5JYR4;F2Z3K5;Q5JYR3;H0Y5M1	Dolichyl-diphosphooligosaccharide--protein glycosyltransferase subunit 2	RPN2	RPN2	sp|P04844|RPN2_HUMAN Dolichyl-diphosphooligosaccharide--protein glycosyltransferase subunit 2 OS=Homo sapiens OX=9606 GN=RPN2 PE=1 SV=3	6	15	15	39	69.283	631	0	161.46	0.31414	0.82154	0.31588	0.29182	0.49798	0.81901	3851300	-1.00584		19		2999400	-0.288047		19		-1.03172	-0.353895	19		6850700	-0.692807		19		5334500	1516300	3052900	798340	2281500	717920			759
	P02786;G3V0E5;F8WBE5;H7C3V5	Transferrin receptor protein 1;Transferrin receptor protein 1, serum form	TFRC	TFRC	sp|P02786|TFR1_HUMAN Transferrin receptor protein 1 OS=Homo sapiens OX=9606 GN=TFRC PE=1 SV=2;tr|G3V0E5|G3V0E5_HUMAN Transferrin receptor protein 1 OS=Homo sapiens OX=9606 GN=TFRC PE=1 SV=1	4	14	14	21.7	84.87	760	0	218.5	0.27171	0.6561	0.27332	0.26453	0.60269	0.68499	3684200	-0.730512		19		4594500	-0.545845		19		-0.756391	-0.611693	19		8278700	-0.684042		19		7217500	1061300	3235600	448570	3981800	612720			750
	P62269;A0A0G2JQH2;Q5GGW2;J3JS69	40S ribosomal protein S18	RPS18	RPS18	sp|P62269|RS18_HUMAN 40S ribosomal protein S18 OS=Homo sapiens OX=9606 GN=RPS18 PE=1 SV=3	4	8	8	39.5	17.718	152	0	182.21	0.49354	1.0508	0.37653	0.55353	0.38186	1.1614	2548200	-1.38888		19		31295000	0.215865		19		-1.41476	0.150017	19		33843000	-0.632373		19		22746000	11097000	2051500	496780	20695000	10600000			1039
	A0A3B3IUB5;Q8TCT9;A0A075B6F6;A0A0S2Z6F0;A0A3B3IT72	Minor histocompatibility antigen H13	HM13	HM13	tr|A0A3B3IUB5|A0A3B3IUB5_HUMAN Minor histocompatibility antigen H13 OS=Homo sapiens OX=9606 GN=HM13 PE=1 SV=1;sp|Q8TCT9|HM13_HUMAN Minor histocompatibility antigen H13 OS=Homo sapiens OX=9606 GN=HM13 PE=1 SV=1;tr|A0A075B6F6|A0A075B6F6_HUMAN Minor histocomp	5	6	6	17.9	46.313	420	0	117.93	0.24413	0.66731	0.28634	0.20815	0.73033	0.60973	1181100	-0.45338		19		1412100	-0.713758		19		-0.479259	-0.779606	19		2593300	-0.629432		19		2216600	376640	992420	188720	1224200	187910			192
	A0A3B3IRT8;P43307;C9J3L8;C9J5W0;E9PAL7;C9IZQ1;C9JBX5;C9JY01	Translocon-associated protein subunit alpha	SSR1	SSR1	tr|A0A3B3IRT8|A0A3B3IRT8_HUMAN Signal sequence receptor subunit alpha OS=Homo sapiens OX=9606 GN=SSR1 PE=1 SV=1;sp|P43307|SSRA_HUMAN Translocon-associated protein subunit alpha OS=Homo sapiens OX=9606 GN=SSR1 PE=1 SV=3;tr|C9J3L8|C9J3L8_HUMAN Signal sequenc	8	7	7	38.5	32.449	288	0	297.48	0.19116	0.65317	0.19958	0.19225	0.70922	0.64501	28528000	-0.495695		19		62169000	-0.632607		19		-0.521574	-0.698455	19		90697000	-0.610014		19		80645000	10052000	26263000	2264600	54382000	7787000			183
	P55060	Exportin-2	CSE1L	CSE1L	sp|P55060|XPO2_HUMAN Exportin-2 OS=Homo sapiens OX=9606 GN=CSE1L PE=1 SV=3	1	34	34	44.5	110.42	971	0	323.31	0.25897	0.68495	0.30338	0.23299	0.72121	0.65982	24670000	-0.471509		19		37537000	-0.599856		19		-0.497388	-0.665704	19		62208000	-0.581546		19		50176000	12032000	19393000	5277700	30783000	6753900			1001
	P16615;H7C5W9;O14983;Q93084;J3QSY6;H3BVB2;A0A0C4DH86;H3BTW4	Sarcoplasmic/endoplasmic reticulum calcium ATPase 2	ATP2A2	ATP2A2	sp|P16615|AT2A2_HUMAN Sarcoplasmic/endoplasmic reticulum calcium ATPase 2 OS=Homo sapiens OX=9606 GN=ATP2A2 PE=1 SV=1;tr|H7C5W9|H7C5W9_HUMAN P-type Ca(2+) transporter (Fragment) OS=Homo sapiens OX=9606 GN=ATP2A2 PE=1 SV=1	8	37	37	40.8	114.76	1042	0	323.31	0.27085	0.71725	0.31003	0.23579	0.74102	0.6478	74993000	-0.432416		19		41974000	-0.62638		19		-0.458295	-0.692228	19		116970000	-0.575261		19		94221000	22747000	58436000	16557000	35784000	6189600			827
	Q9HAV4;H0Y9I3;H0Y3W3	Exportin-5	XPO5	XPO5	sp|Q9HAV4|XPO5_HUMAN Exportin-5 OS=Homo sapiens OX=9606 GN=XPO5 PE=1 SV=1	3	20	20	24.3	136.31	1204	0	323.31	0.36169	0.82516	0.36661	0.18966	0.85203	0.5838	4909900	-0.231024		19		3176200	-0.776454		19		-0.256903	-0.842302	19		8086100	-0.549603		19		6923200	1162800	4074500	835470	2848800	327360			1524
	P22102;C9JZG2;C9JKQ7;C9JBJ1;C9JTV6;F8WD69;A0A140TA71	Trifunctional purine biosynthetic protein adenosine-3;Phosphoribosylamine--glycine ligase;Phosphoribosylformylglycinamidine cyclo-ligase;Phosphoribosylglycinamide formyltransferase	GART	GART	sp|P22102|PUR2_HUMAN Trifunctional purine biosynthetic protein adenosine-3 OS=Homo sapiens OX=9606 GN=GART PE=1 SV=1	7	17	17	25.5	107.77	1010	0	219	0.30144	0.70975	0.30669	0.29628	0.67589	0.7453	3687200	-0.56514		19		2352200	-0.424107		19		-0.591019	-0.489955	19		6039400	-0.540487		19		5702900	336500	3549000	138210	2154000	198290			850
	Q8WVX9;E9PNW8;E9PPB8	Fatty acyl-CoA reductase 1	FAR1	FAR1	sp|Q8WVX9|FACR1_HUMAN Fatty acyl-CoA reductase 1 OS=Homo sapiens OX=9606 GN=FAR1 PE=1 SV=1;tr|E9PNW8|E9PNW8_HUMAN Fatty acyl-CoA reductase (Fragment) OS=Homo sapiens OX=9606 GN=FAR1 PE=1 SV=1	3	14	14	41.9	59.356	515	0	279.3	0.19101	0.64799	0.27269	0.16242	0.8615	0.59168	6089300	-0.215077		19		12760000	-0.757111		19		-0.240957	-0.822959	19		18849000	-0.531958		19		17014000	1835000	5151200	938130	11863000	896890			1369
	A0A0A0MSI0;Q06830;A0A0A0MRQ5	Peroxiredoxin-1	PRDX1	PRDX1	tr|A0A0A0MSI0|A0A0A0MSI0_HUMAN Peroxiredoxin-1 (Fragment) OS=Homo sapiens OX=9606 GN=PRDX1 PE=1 SV=1;sp|Q06830|PRDX1_HUMAN Peroxiredoxin-1 OS=Homo sapiens OX=9606 GN=PRDX1 PE=1 SV=1;tr|A0A0A0MRQ5|A0A0A0MRQ5_HUMAN Peroxiredoxin-1 OS=Homo sapiens OX=9606 GN=	3	6	4	33.9	18.976	171	0	57.559	0.46668	0.73006	0.47097	0.46915	0.70018	0.73006	12837000	-0.514202		19		32547000	-0.453913		19		-0.540082	-0.519761	19		45383000	-0.529921		19		32564000	12820000	9605300	3231300	22958000	9588600			78
	P12956;B1AHC9	X-ray repair cross-complementing protein 6	XRCC6	XRCC6	sp|P12956|XRCC6_HUMAN X-ray repair cross-complementing protein 6 OS=Homo sapiens OX=9606 GN=XRCC6 PE=1 SV=2;tr|B1AHC9|B1AHC9_HUMAN ATP-dependent DNA helicase 2 subunit 1 OS=Homo sapiens OX=9606 GN=XRCC6 PE=1 SV=1	2	10	10	20.9	69.842	609	0	87.231	0.34748	0.73088	0.28205	0.43752	0.47852	1.0748	1297700	-1.06335		19		917990	0.104068		19		-1.08923	0.0382202	19		2215700	-0.525504		19		1887300	328410	1148800	148930	738520	179470			808
	Q9P035;H3BS72;H3BPZ1;H3BRL8;H3BMZ1	Very-long-chain (3R)-3-hydroxyacyl-CoA dehydratase 3	HACD3	HACD3	sp|Q9P035|HACD3_HUMAN Very-long-chain (3R)-3-hydroxyacyl-CoA dehydratase 3 OS=Homo sapiens OX=9606 GN=HACD3 PE=1 SV=2;tr|H3BS72|H3BS72_HUMAN Very-long-chain (3R)-3-hydroxyacyl-CoA dehydratase OS=Homo sapiens OX=9606 GN=HACD3 PE=1 SV=1;tr|H3BPZ1|H3BPZ1_HUMA	5	6	6	21.3	43.159	362	0	135.71	0.26621	0.67102	0.33741	0.21074	0.86452	0.59781	1921800	-0.210029		19		4705300	-0.742241		19		-0.235908	-0.808089	19		6627100	-0.521999		19		5468600	1158600	1517000	404820	3951600	753740			1578
	P11586;V9GYY3;A0A384N5Y3;F5H2F4;V9GZ78;A0A494C1T2	C-1-tetrahydrofolate synthase, cytoplasmic;Methylenetetrahydrofolate dehydrogenase;Methenyltetrahydrofolate cyclohydrolase;Formyltetrahydrofolate synthetase;C-1-tetrahydrofolate synthase, cytoplasmic, N-terminally processed	MTHFD1	MTHFD1	sp|P11586|C1TC_HUMAN C-1-tetrahydrofolate synthase, cytoplasmic OS=Homo sapiens OX=9606 GN=MTHFD1 PE=1 SV=3;tr|V9GYY3|V9GYY3_HUMAN C-1-tetrahydrofolate synthase, cytoplasmic OS=Homo sapiens OX=9606 GN=MTHFD1 PE=1 SV=2;tr|A0A384N5Y3|A0A384N5Y3_HUMAN C-1-tet	6	22	22	30.8	101.56	935	0	323.31	0.27353	0.72153	0.30012	0.2545	0.74001	0.71519	7315700	-0.434383		19		13524000	-0.483602		19		-0.460263	-0.54945	19		20840000	-0.504856		19		17310000	3530200	5994900	1320800	11315000	2209400			802
	M0R210;P62249;M0R3H0;M0QX76;M0R1M5;Q6IPX4	40S ribosomal protein S16	RPS16	RPS16	tr|M0R210|M0R210_HUMAN 40S ribosomal protein S16 OS=Homo sapiens OX=9606 GN=RPS16 PE=1 SV=1;sp|P62249|RS16_HUMAN 40S ribosomal protein S16 OS=Homo sapiens OX=9606 GN=RPS16 PE=1 SV=2;tr|M0R3H0|M0R3H0_HUMAN 40S ribosomal protein S16 OS=Homo sapiens OX=9606 G	6	7	7	46.5	14.419	129	0	81.929	0.51346	1.1036	0.43423	0.51195	0.44038	1.2069	3620000	-1.18318		19		24357000	0.271306		19		-1.20906	0.205458	19		27978000	-0.5018		19		18690000	9288000	2425100	1194900	16264000	8093000			604
	P46783;A0A2R8Y6L3;F6U211;A0A2R8Y7H1;A0A2R8YFH6;A0A1W2PQS6;Q9NQ39;S4R435	40S ribosomal protein S10;Putative 40S ribosomal protein S10-like	RPS10;RPS10P5	RPS10	sp|P46783|RS10_HUMAN 40S ribosomal protein S10 OS=Homo sapiens OX=9606 GN=RPS10 PE=1 SV=1;tr|A0A2R8Y6L3|A0A2R8Y6L3_HUMAN RPS10-NUDT3 readthrough (Fragment) OS=Homo sapiens OX=9606 GN=RPS10-NUDT3 PE=3 SV=1;tr|F6U211|F6U211_HUMAN 40S ribosomal protein S10 OS	8	4	4	23.6	18.898	165	0	323.31	0.47313	0.94512	0.38929	0.50483	0.5166	1.0404	3643000	-0.95288		19		46182000	0.0571383		19		-0.97876	-0.0087097	19		49825000	-0.493735		19		32228000	17597000	2995200	647770	29233000	16950000			953
	P20020;E7ERY9;Q16720;A0A0U1RQU3;A0A2R8Y4R4;A0A2U3U055;A0A2U3TZI3;Q01814;H0YHH6;F8W1V5;H0YDG5;H7BZS8;H7BY13	Plasma membrane calcium-transporting ATPase 1;Calcium-transporting ATPase	ATP2B1	ATP2B1	sp|P20020|AT2B1_HUMAN Plasma membrane calcium-transporting ATPase 1 OS=Homo sapiens OX=9606 GN=ATP2B1 PE=1 SV=4;tr|E7ERY9|E7ERY9_HUMAN Calcium-transporting ATPase OS=Homo sapiens OX=9606 GN=ATP2B1 PE=1 SV=2	13	11	6	13.9	134.68	1220	0	323.31	0.32849	0.79973	0.35853	0.26953	0.79727	0.70402	2278100	-0.32686		19		1807200	-0.506312		19		-0.352739	-0.57216	19		4085300	-0.462449		19		3367500	717730	1907900	370170	1459600	347560			841
	P36542	ATP synthase subunit gamma, mitochondrial	ATP5C1	ATP5C1	sp|P36542|ATPG_HUMAN ATP synthase subunit gamma, mitochondrial OS=Homo sapiens OX=9606 GN=ATP5F1C PE=1 SV=1	1	10	10	41.9	32.996	298	0	148.77	0.30129	0.93825	0.28825	0.28977	0.61041	0.924	10699000	-0.712149		19		53165000	-0.114035		19		-0.738029	-0.179883	19		63864000	-0.458956		19		51597000	12267000	9959500	739390	41637000	11527000			924
	Q5QPK2;H0Y368;O60762;Q5QPJ9	Dolichol-phosphate mannosyltransferase subunit 1	DPM1	DPM1	tr|Q5QPK2|Q5QPK2_HUMAN Dolichol-phosphate mannosyltransferase subunit 1 OS=Homo sapiens OX=9606 GN=DPM1 PE=1 SV=1;tr|H0Y368|H0Y368_HUMAN Dolichol-phosphate mannosyltransferase subunit 1 (Fragment) OS=Homo sapiens OX=9606 GN=DPM1 PE=1 SV=1;sp|O60762|DPM1_HU	4	12	12	51.2	32.426	287	0	323.31	0.23059	0.77044	0.23059	0.20692	0.70383	0.81282	15014000	-0.506701		19		39532000	-0.298992		19		-0.53258	-0.36484	19		54545000	-0.44871		19		46575000	7970500	13443000	1570900	33132000	6399600			488
	P06493;A0A024QZP7;A0A087WZZ9;E5RIU6	Cyclin-dependent kinase 1	CDK1;CDC2	CDK1	sp|P06493|CDK1_HUMAN Cyclin-dependent kinase 1 OS=Homo sapiens OX=9606 GN=CDK1 PE=1 SV=3;tr|A0A024QZP7|A0A024QZP7_HUMAN Cell division cycle 2, G1 to S and G2 to M, isoform CRA_a OS=Homo sapiens OX=9606 GN=CDK1 PE=1 SV=1;tr|A0A087WZZ9|A0A087WZZ9_HUMAN Cycli	4	13	11	52.5	34.095	297	0	323.31	0.22058	0.76168	0.24511	0.22058	0.74816	0.76521	15687000	-0.418581		19		20610000	-0.386072		19		-0.444461	-0.45192	19		36297000	-0.44819		19		32223000	4073600	14736000	950800	17487000	3122800			769
	Q8TEX9;H0YN14;H0YMR4;H0YN07;H0YLV0;H0YL92;H0YKG5	Importin-4	IPO4	IPO4	sp|Q8TEX9|IPO4_HUMAN Importin-4 OS=Homo sapiens OX=9606 GN=IPO4 PE=1 SV=2;tr|H0YN14|H0YN14_HUMAN Importin-4 OS=Homo sapiens OX=9606 GN=IPO4 PE=1 SV=1	7	14	14	20.1	118.71	1081	0	182.09	0.30125	0.81903	0.33761	0.2148	0.84378	0.69449	2288300	-0.245061		19		1556300	-0.525974		19		-0.27094	-0.591822	19		3844600	-0.431381		19		3491300	353330	2071900	216480	1419500	136840			1361
	Q96CS3;D6RBG6	FAS-associated factor 2	FAF2	FAF2	sp|Q96CS3|FAF2_HUMAN FAS-associated factor 2 OS=Homo sapiens OX=9606 GN=FAF2 PE=1 SV=2	2	12	12	44.5	52.623	445	0	323.31	0.20609	0.80561	0.21101	0.1814	0.78915	0.75091	10485000	-0.341629		19		18149000	-0.413288		19		-0.367508	-0.479136	19		28634000	-0.423322		19		25638000	2995700	9306500	1178700	16332000	1816900			1405
	F5GZS6;J3KPF3;P08195;F5H0E2;H0YFS2;F5H867;F5GZI0;H0YFX4;F5GZR9	4F2 cell-surface antigen heavy chain	SLC3A2	SLC3A2	tr|F5GZS6|F5GZS6_HUMAN 4F2 cell-surface antigen heavy chain OS=Homo sapiens OX=9606 GN=SLC3A2 PE=1 SV=1;tr|J3KPF3|J3KPF3_HUMAN 4F2 cell-surface antigen heavy chain OS=Homo sapiens OX=9606 GN=SLC3A2 PE=1 SV=1;sp|P08195|4F2_HUMAN 4F2 cell-surface antigen hea	9	27	27	49.7	64.872	599	0	323.31	0.27453	0.76236	0.28178	0.25218	0.76574	0.77773	39352000	-0.385073		19		33282000	-0.362659		19		-0.410953	-0.428507	19		72634000	-0.41973		19		59785000	12849000	31466000	7886800	28320000	4962200			430
	O14980;C9JKM9;C9J673;C9IZS4;C9JQ02;C9JV99;F8WF71;C9JF49;C9IYM2;H7BZC5	Exportin-1	XPO1	XPO1	sp|O14980|XPO1_HUMAN Exportin-1 OS=Homo sapiens OX=9606 GN=XPO1 PE=1 SV=1	10	35	35	42.8	123.38	1071	0	323.31	0.28831	0.76152	0.33043	0.26455	0.80266	0.75415	36528000	-0.317139		19		39946000	-0.407077		19		-0.343018	-0.472925	19		76474000	-0.407971		19		61082000	15392000	28505000	8023400	32577000	7368700			636
	Q15645;H0YAL2	Pachytene checkpoint protein 2 homolog	TRIP13	TRIP13	sp|Q15645|PCH2_HUMAN Pachytene checkpoint protein 2 homolog OS=Homo sapiens OX=9606 GN=TRIP13 PE=1 SV=2	2	16	16	50.5	48.55	432	0	323.31	0.22495	0.8008	0.22105	0.21469	0.72713	0.84286	19930000	-0.459715		19		15246000	-0.246635		19		-0.485594	-0.312483	19		35177000	-0.399039		19		31376000	3800600	17935000	1995400	13441000	1805200			1176
	A0A0G2JIW1;P0DMV9;P0DMV8;V9GZ37	Heat shock 70 kDa protein 1B;Heat shock 70 kDa protein 1A	HSPA1B;HSPA1A	HSPA1B	tr|A0A0G2JIW1|A0A0G2JIW1_HUMAN Heat shock 70 kDa protein 1B OS=Homo sapiens OX=9606 GN=HSPA1B PE=1 SV=1;sp|P0DMV9|HS71B_HUMAN Heat shock 70 kDa protein 1B OS=Homo sapiens OX=9606 GN=HSPA1B PE=1 SV=1;sp|P0DMV8|HS71A_HUMAN Heat shock 70 kDa protein 1A OS=Hom	4	30	19	62.9	70.108	642	0	323.31	0.26201	0.75233	0.30328	0.23972	0.80847	0.76069	118590000	-0.306734		19		159250000	-0.394619		19		-0.332613	-0.460467	19		277840000	-0.39654		19		219510000	58328000	91065000	27522000	128450000	30806000			113
	J3QS39;J3QTR3;F5H6Q2;F5GYU3;F5H2Z3;F5H265;B4DV12;F5H388;F5H747;F5GXK7;J3QKN0;Q5PY61;Q96C32;P62987;P62979;P0CG47;P0CG48;M0R1V7;M0R1M6;M0R2S1;A0A2R8Y422;J3QSA3;F5GZ39	Ubiquitin-60S ribosomal protein L40;Ubiquitin;60S ribosomal protein L40;Ubiquitin-40S ribosomal protein S27a;Ubiquitin;40S ribosomal protein S27a;Polyubiquitin-B;Ubiquitin;Polyubiquitin-C;Ubiquitin	UBB;RPS27A;UBC;UBA52	UBB	tr|J3QS39|J3QS39_HUMAN Polyubiquitin-B (Fragment) OS=Homo sapiens OX=9606 GN=UBB PE=1 SV=1;tr|J3QTR3|J3QTR3_HUMAN Ubiquitin-40S ribosomal protein S27a (Fragment) OS=Homo sapiens OX=9606 GN=RPS27A PE=1 SV=1;tr|F5H6Q2|F5H6Q2_HUMAN Polyubiquitin-C (Fragment)	23	6	6	62.4	10.469	93	0	228.09	0.22339	0.7351	0.23877	0.22339	0.72881	0.85037	28196000	-0.456385		19		127070000	-0.233837		19		-0.482265	-0.299685	19		155270000	-0.390975		19		122260000	33006000	23049000	5146600	99213000	27860000			279
	Q14257;A8MXP8;H0YL43	Reticulocalbin-2	RCN2	RCN2	sp|Q14257|RCN2_HUMAN Reticulocalbin-2 OS=Homo sapiens OX=9606 GN=RCN2 PE=1 SV=1;tr|A8MXP8|A8MXP8_HUMAN Reticulocalbin-2 OS=Homo sapiens OX=9606 GN=RCN2 PE=1 SV=1	3	15	15	68.8	36.876	317	0	323.31	0.21553	0.90916	0.23822	0.22095	0.62296	1.01	29060000	-0.682789		19		29375000	0.0143553		19		-0.708668	-0.0514927	19		58435000	-0.38008		19		49580000	8854900	25711000	3348600	23869000	5506300			1134
	P68371;M0R2D3;M0R2T4;A0A075B724	Tubulin beta-4B chain	TUBB4B	TUBB4B	sp|P68371|TBB4B_HUMAN Tubulin beta-4B chain OS=Homo sapiens OX=9606 GN=TUBB4B PE=1 SV=1	4	29	1	76.4	49.83	445	0	323.31	0.21315	0.78313	0.23871	0.18365	0.82698	0.77653	3742900000	-0.274076		19		2638600000	-0.364886		19		-0.299955	-0.430734	19		6381500000	-0.365345		19		5319700000	1061700000	3138000000	604930000	2181700000	456810000			1063
	Q5JP53;P07437;Q5ST81;A6NNZ2;G3V2A3;Q9H4B7	Tubulin beta chain	TUBB	TUBB	tr|Q5JP53|Q5JP53_HUMAN Tubulin beta chain OS=Homo sapiens OX=9606 GN=TUBB PE=1 SV=1;sp|P07437|TBB5_HUMAN Tubulin beta chain OS=Homo sapiens OX=9606 GN=TUBB PE=1 SV=2;tr|Q5ST81|Q5ST81_HUMAN Tubulin beta chain OS=Homo sapiens OX=9606 GN=TUBB PE=1 SV=1	6	28	5	75.4	47.766	426	0	323.31	0.23398	0.83238	0.28311	0.21151	0.82712	0.78612	1093200000	-0.273831		19		913330000	-0.347179		19		-0.299711	-0.413027	19		2006500000	-0.356369		19		1605200000	401270000	851780000	241380000	753440000	159880000			775
	P49321;E9PPR5;E9PPQ8;E9PI86;H0YDS9;E9PRH9;H0YF33;Q5T624	Nuclear autoantigenic sperm protein	NASP	NASP	sp|P49321|NASP_HUMAN Nuclear autoantigenic sperm protein OS=Homo sapiens OX=9606 GN=NASP PE=1 SV=2;tr|E9PPR5|E9PPR5_HUMAN Nuclear autoantigenic sperm protein (Fragment) OS=Homo sapiens OX=9606 GN=NASP PE=1 SV=8	8	10	10	23	85.237	788	0	132.15	0.35543	0.85795	0.396	0.34256	0.76282	0.88661	2382000	-0.390585		19		2030700	-0.173628		19		-0.416465	-0.239476	19		4412700	-0.327971		19		3494300	918420	1962600	419480	1531800	498940			962
	Q969V3;K7EMW4;A0A0C4DGP7;K7ELZ9;K7ENM2;K7EQ66;K7EN96	Nicalin	NCLN	NCLN	sp|Q969V3|NCLN_HUMAN Nicalin OS=Homo sapiens OX=9606 GN=NCLN PE=1 SV=2;tr|K7EMW4|K7EMW4_HUMAN Nicalin OS=Homo sapiens OX=9606 GN=NCLN PE=1 SV=1;tr|A0A0C4DGP7|A0A0C4DGP7_HUMAN Nicalin (Fragment) OS=Homo sapiens OX=9606 GN=NCLN PE=1 SV=1;tr|K7ELZ9|K7ELZ9_HUM	7	15	15	36.9	62.974	563	0	323.31	0.20179	0.89631	0.19892	0.19484	0.74396	0.91649	16643000	-0.426703		19		12548000	-0.125809		19		-0.452582	-0.191657	19		29191000	-0.32212		19		27430000	1760800	15795000	848520	11635000	912240			1389
	M0R0F0;P46782;M0R0R2;M0QZN2	40S ribosomal protein S5;40S ribosomal protein S5, N-terminally processed	RPS5	RPS5	tr|M0R0F0|M0R0F0_HUMAN 40S ribosomal protein S5 (Fragment) OS=Homo sapiens OX=9606 GN=RPS5 PE=1 SV=1;sp|P46782|RS5_HUMAN 40S ribosomal protein S5 OS=Homo sapiens OX=9606 GN=RPS5 PE=1 SV=4;tr|M0R0R2|M0R0R2_HUMAN 40S ribosomal protein S5 OS=Homo sapiens OX=9	4	6	6	51.5	22.391	200	0	323.31	0.55709	0.86694	0.48458	0.54356	0.79356	0.86695	8922500	-0.333589		19		37643000	-0.205979		19		-0.359468	-0.271827	19		46565000	-0.315648		19		28470000	18095000	5691000	3231400	22779000	14864000			603
	P68104;Q5VTE0;A0A087WVQ9;A0A087WV01;Q5JR01;A6PW80	Elongation factor 1-alpha 1;Putative elongation factor 1-alpha-like 3;Elongation factor 1-alpha	EEF1A1;EEF1A1P5	EEF1A1	sp|P68104|EF1A1_HUMAN Elongation factor 1-alpha 1 OS=Homo sapiens OX=9606 GN=EEF1A1 PE=1 SV=1;sp|Q5VTE0|EF1A3_HUMAN Putative elongation factor 1-alpha-like 3 OS=Homo sapiens OX=9606 GN=EEF1A1P5 PE=5 SV=1;tr|A0A087WVQ9|A0A087WVQ9_HUMAN Elongation factor 1-a	6	24	13	65.4	50.14	462	0	323.31	0.24152	0.79416	0.25948	0.22964	0.80108	0.85907	426340000	-0.319982		19		1071800000	-0.219152		19		-0.345861	-0.285	19		1498200000	-0.315431		19		1197800000	300410000	344900000	81439000	852850000	218970000			1060
	Q9Y6K0;A0A0C4DGS9	Choline/ethanolaminephosphotransferase 1	CEPT1	CEPT1	sp|Q9Y6K0|CEPT1_HUMAN Choline/ethanolaminephosphotransferase 1 OS=Homo sapiens OX=9606 GN=CEPT1 PE=1 SV=1;tr|A0A0C4DGS9|A0A0C4DGS9_HUMAN Choline/ethanolaminephosphotransferase 1 OS=Homo sapiens OX=9606 GN=CEPT1 PE=1 SV=1	2	4	4	10.6	46.553	416	0	26.821	0.291	0.83838	0.37004	0.22883	0.95289	0.73763	3337600	-0.0696184		19		3452100	-0.439031		19		-0.0954977	-0.504879	19		6789700	-0.300188		19		5789100	1000600	2573400	764170	3215700	236390			1678
	P08238;Q58FF7;Q58FF6;Q58FG1	Heat shock protein HSP 90-beta	HSP90AB1	HSP90AB1	sp|P08238|HS90B_HUMAN Heat shock protein HSP 90-beta OS=Homo sapiens OX=9606 GN=HSP90AB1 PE=1 SV=4	4	35	20	61.3	83.263	724	0	323.31	0.29195	0.81957	0.37498	0.22671	0.99648	0.72157	49899000	-0.00508725		19		109810000	-0.470789		19		-0.0309665	-0.536637	19		159710000	-0.283802		19		123910000	35796000	36081000	13818000	87830000	21978000			779
	Q9BUF5;K7ESM5;K7EL29;K7EN98;K7ESQ3;K7EQT3;K7EJ64;K7ERA8;K7EJZ4;K7ES63;K7EPE5;K7EK43	Tubulin beta-6 chain	TUBB6	TUBB6	sp|Q9BUF5|TBB6_HUMAN Tubulin beta-6 chain OS=Homo sapiens OX=9606 GN=TUBB6 PE=1 SV=1;tr|K7ESM5|K7ESM5_HUMAN Tubulin beta chain (Fragment) OS=Homo sapiens OX=9606 GN=TUBB6 PE=1 SV=1	12	23	10	71.7	49.857	446	0	323.31	0.18707	0.81467	0.23617	0.17853	0.87765	0.82501	50258000	-0.188282		19		39012000	-0.277516		19		-0.214162	-0.343364	19		89271000	-0.278763		19		81440000	7830900	45969000	4289000	35471000	3541800			1476
	P05141	ADP/ATP translocase 2;ADP/ATP translocase 2, N-terminally processed	SLC25A5	SLC25A5	sp|P05141|ADT2_HUMAN ADP/ATP translocase 2 OS=Homo sapiens OX=9606 GN=SLC25A5 PE=1 SV=7	1	28	14	69.1	32.852	298	0	323.31	0.28739	0.9004	0.33539	0.26271	0.78039	0.92862	1183600000	-0.357733		19		1727000000	-0.10684		19		-0.383612	-0.172688	19		2910600000	-0.27815		19		2197600000	712950000	864810000	318760000	1332800000	394190000			764
	P11142;E9PKE3;E9PNE6;E9PN89;A8K7Q2;E9PLF4;E9PQQ4;E9PQK7;E9PPY6;E9PI65;E9PN25;E9PS65;E9PM13	Heat shock cognate 71 kDa protein	HSPA8	HSPA8	sp|P11142|HSP7C_HUMAN Heat shock cognate 71 kDa protein OS=Homo sapiens OX=9606 GN=HSPA8 PE=1 SV=1;tr|E9PKE3|E9PKE3_HUMAN Heat shock cognate 71 kDa protein OS=Homo sapiens OX=9606 GN=HSPA8 PE=1 SV=1;tr|E9PNE6|E9PNE6_HUMAN Heat shock cognate 71 kDa protein	13	29	12	59.1	70.897	646	0	323.31	0.30514	0.81467	0.36295	0.2656	0.92052	0.78862	77354000	-0.119479		19		190350000	-0.342598		19		-0.145358	-0.408446	19		267710000	-0.276902		19		209400000	58305000	59507000	17847000	149900000	40458000			797
	F5GY55;Q16531;F5GYG8;F5GWI0;F5GZY8;F5H2L3;F5H198	DNA damage-binding protein 1	DDB1	DDB1	tr|F5GY55|F5GY55_HUMAN DNA damage-binding protein 1 OS=Homo sapiens OX=9606 GN=DDB1 PE=1 SV=1;sp|Q16531|DDB1_HUMAN DNA damage-binding protein 1 OS=Homo sapiens OX=9606 GN=DDB1 PE=1 SV=1	7	18	18	18.8	121.71	1092	0	168.39	0.36083	0.87116	0.36157	0.34087	0.80298	0.90658	4397300	-0.316564		19		4269700	-0.141494		19		-0.342443	-0.207342	19		8667000	-0.274893		19		7609000	1058000	3993200	404070	3615700	653940			427
	P68363;C9JDS9	Tubulin alpha-1B chain	TUBA1B	TUBA1B	sp|P68363|TBA1B_HUMAN Tubulin alpha-1B chain OS=Homo sapiens OX=9606 GN=TUBA1B PE=1 SV=1	2	33	0	75.2	50.151	451	0	323.31	0.25867	0.83421	0.31297	0.21615	0.90022	0.80902	2769300000	-0.15165		19		2536300000	-0.305753		19		-0.17753	-0.371601	19		5305600000	-0.274565		19		4252800000	1052800000	2140300000	629000000	2112500000	423840000			1061
	P49368;B4DUR8;E9PRC8;Q5SZX6;E9PQ35;E9PM09;Q5SZX9;Q5SZW8	T-complex protein 1 subunit gamma	CCT3	CCT3	sp|P49368|TCPG_HUMAN T-complex protein 1 subunit gamma OS=Homo sapiens OX=9606 GN=CCT3 PE=1 SV=4;tr|B4DUR8|B4DUR8_HUMAN T-complex protein 1 subunit gamma OS=Homo sapiens OX=9606 GN=CCT3 PE=1 SV=1	8	20	20	41.7	60.533	545	0	235.05	0.21858	0.97824	0.20641	0.26281	0.67808	1.0879	16200000	-0.560473		19		27690000	0.121546		19		-0.586352	0.0556979	19		43890000	-0.265327		19		39326000	4564800	15740000	460310	23586000	4104400			963
	O43592;F8WDU6;F5GYW6;F5GZM3	Exportin-T	XPOT	XPOT	sp|O43592|XPOT_HUMAN Exportin-T OS=Homo sapiens OX=9606 GN=XPOT PE=1 SV=2	4	26	26	36.2	109.96	962	0	323.31	0.37958	0.88625	0.40391	0.29723	0.92918	0.79993	17196000	-0.10597		19		10080000	-0.322054		19		-0.131849	-0.387902	19		27276000	-0.259876		19		21904000	5371800	13169000	4026600	8735200	1345200			655
	Q02978;I3L1P8	Mitochondrial 2-oxoglutarate/malate carrier protein	SLC25A11	SLC25A11	sp|Q02978|M2OM_HUMAN Mitochondrial 2-oxoglutarate/malate carrier protein OS=Homo sapiens OX=9606 GN=SLC25A11 PE=1 SV=3;tr|I3L1P8|I3L1P8_HUMAN Mitochondrial 2-oxoglutarate/malate carrier protein (Fragment) OS=Homo sapiens OX=9606 GN=SLC25A11 PE=1 SV=1	2	14	14	57	34.061	314	0	323.31	0.26181	0.8502	0.31297	0.21559	1.0031	0.76667	85148000	0.00446544		19		81020000	-0.383322		19		-0.0214138	-0.44917	19		166170000	-0.235292		19		136180000	29993000	68112000	17036000	68064000	12956000			1084
	Q96P70	Importin-9	IPO9	IPO9	sp|Q96P70|IPO9_HUMAN Importin-9 OS=Homo sapiens OX=9606 GN=IPO9 PE=1 SV=3	1	10	10	16	115.96	1041	0	91.831	0.29833	0.86695	0.30443	0.27103	0.87845	0.8763	2410500	-0.186968		19		1240300	-0.190503		19		-0.212847	-0.256351	19		3650800	-0.234599		19		3103300	547500	2010200	400300	1093100	147200			1434
	Q92973;E7EW37;S4R398;K7ENW1;K7ESC1	Transportin-1	TNPO1	TNPO1	sp|Q92973|TNPO1_HUMAN Transportin-1 OS=Homo sapiens OX=9606 GN=TNPO1 PE=1 SV=2	5	12	9	16	102.35	898	0	171.72	0.28195	0.75166	0.4744	0.27004	1.0797	0.71958	2372600	0.110631		19		7571800	-0.474773		19		0.0847512	-0.540621	19		9944500	-0.227935		19		7891600	2052900	1859600	513090	6032100	1539800			1385
	P05023;Q5TC01;Q5TC02;Q5TC05	Sodium/potassium-transporting ATPase subunit alpha-1	ATP1A1	ATP1A1	sp|P05023|AT1A1_HUMAN Sodium/potassium-transporting ATPase subunit alpha-1 OS=Homo sapiens OX=9606 GN=ATP1A1 PE=1 SV=1	4	38	24	42.6	112.89	1023	0	323.31	0.31413	0.86356	0.32102	0.30817	0.84157	0.92383	169860000	-0.248845		19		113490000	-0.114301		19		-0.274724	-0.180149	19		283350000	-0.227436		19		216950000	66400000	129610000	40250000	87340000	26150000			761
	A0A6Q8PGF4;A0A6Q8PH09;Q9NVI1;F8W7R3;H3BP78;H3BMG4;H3BT54;H3BN35;H3BQE2;H3BS60	Fanconi anemia group I protein	FANCI	FANCI	tr|A0A6Q8PGF4|A0A6Q8PGF4_HUMAN Fanconi anemia group I protein OS=Homo sapiens OX=9606 GN=FANCI PE=1 SV=1;tr|A0A6Q8PH09|A0A6Q8PH09_HUMAN Fanconi anemia group I protein OS=Homo sapiens OX=9606 GN=FANCI PE=1 SV=1;sp|Q9NVI1|FANCI_HUMAN Fanconi anemia group I p	10	30	30	30.7	147.74	1314	0	323.31	0.38207	0.92269	0.43734	0.31212	0.99592	0.78465	5952000	-0.00589824		19		2630200	-0.349879		19		-0.0317775	-0.415727	19		8582200	-0.223752		19		7040100	1542100	4685200	1266700	2354900	275330			235
	Q9NVH1;B1AK20;Q5TH61	DnaJ homolog subfamily C member 11	DNAJC11	DNAJC11	sp|Q9NVH1|DJC11_HUMAN DnaJ homolog subfamily C member 11 OS=Homo sapiens OX=9606 GN=DNAJC11 PE=1 SV=2	3	15	15	37.4	63.277	559	0	268.36	0.33035	0.9421	0.28613	0.35996	0.82564	0.95135	4607700	-0.276415		19		7264100	-0.0719519		19		-0.302295	-0.1378	19		11872000	-0.220047		19		9631400	2240500	3699500	908210	5931900	1332200			1560
	Q14739;A0A494C1L1;C9JXK0	Lamin-B receptor	LBR	LBR	sp|Q14739|LBR_HUMAN Delta(14)-sterol reductase LBR OS=Homo sapiens OX=9606 GN=LBR PE=1 SV=2;tr|A0A494C1L1|A0A494C1L1_HUMAN 3-beta-hydroxysterol Delta (14)-reductase OS=Homo sapiens OX=9606 GN=LBR PE=1 SV=1;tr|C9JXK0|C9JXK0_HUMAN Delta(14)-sterol reductase	3	6	6	12.2	70.702	615	0	107	0.27359	0.83566	0.33426	0.2543	0.96453	0.8222	892720	-0.052102		19		5280700	-0.282439		19		-0.0779813	-0.348287	19		6173400	-0.213134		19		5261800	911620	704380	188340	4557400	723270			1144
	F8VVM2;F8VWQ0;F8VZL5;F8VWR4		SLC25A3	SLC25A3	tr|F8VVM2|F8VVM2_HUMAN Phosphate carrier protein, mitochondrial OS=Homo sapiens OX=9606 GN=SLC25A3 PE=1 SV=1	4	12	1	45.7	36.161	324	0	323.31	0.31216	0.90273	0.39316	0.23772	1.0674	0.74508	79772000	0.0941009		19		73415000	-0.424533		19		0.0682216	-0.490381	19		153190000	-0.21108		19		119130000	34061000	59050000	20722000	60075000	13340000			456
	Q9UBM7;H0YE57;E9PM00;E9PJ54	7-dehydrocholesterol reductase	DHCR7	DHCR7	sp|Q9UBM7|DHCR7_HUMAN 7-dehydrocholesterol reductase OS=Homo sapiens OX=9606 GN=DHCR7 PE=1 SV=1	4	5	5	13.3	54.489	475	0	81.246	0.32188	0.92879	0.32188	0.24965	0.92879	0.85991	5467200	-0.106576		19		3087300	-0.217742		19		-0.132455	-0.28359	19		8554600	-0.208023		19		7401200	1153400	4560200	906990	2840900	246390			1590
	O14744;G3V580;H0YJX6;G3V2X6;G3V5L5;G3V2L6;C9JSX3;H0YJ77;G3V507;G3V2F5;H0YJD3;G3V5T6	Protein arginine N-methyltransferase 5;Protein arginine N-methyltransferase 5, N-terminally processed	PRMT5	PRMT5	sp|O14744|ANM5_HUMAN Protein arginine N-methyltransferase 5 OS=Homo sapiens OX=9606 GN=PRMT5 PE=1 SV=4;tr|G3V580|G3V580_HUMAN Protein arginine N-methyltransferase 5 (Fragment) OS=Homo sapiens OX=9606 GN=PRMT5 PE=1 SV=1;tr|H0YJX6|H0YJX6_HUMAN Protein argini	12	14	14	31.6	72.683	637	0	214.76	0.36953	0.96256	0.26087	0.42148	0.61626	1.304	6638900	-0.698389		19		8532900	0.382944		19		-0.724268	0.317096	19		15172000	-0.203586		19		11654000	3517400	5775800	863160	5878700	2654200			628
	P34932;A0A087WYC1;A0A087WTS8	Heat shock 70 kDa protein 4	HSPA4	HSPA4	sp|P34932|HSP74_HUMAN Heat shock 70 kDa protein 4 OS=Homo sapiens OX=9606 GN=HSPA4 PE=1 SV=4;tr|A0A087WYC1|A0A087WYC1_HUMAN Heat shock 70 kDa protein 4 OS=Homo sapiens OX=9606 GN=HSPA4 PE=1 SV=1;tr|A0A087WTS8|A0A087WTS8_HUMAN Heat shock 70 kDa protein 4 OS	3	22	20	38.1	94.33	840	0	323.31	0.29819	0.90891	0.3304	0.27488	0.95338	0.84544	8344900	-0.0688767		19		11664000	-0.242226		19		-0.094756	-0.308074	19		20008000	-0.201415		19		16026000	3982700	6262500	2082500	9763300	1900200			909
	P48643;B7ZAR1;E9PCA1;E7ENZ3;D6RIZ7	T-complex protein 1 subunit epsilon	CCT5	CCT5	sp|P48643|TCPE_HUMAN T-complex protein 1 subunit epsilon OS=Homo sapiens OX=9606 GN=CCT5 PE=1 SV=1;tr|B7ZAR1|B7ZAR1_HUMAN T-complex protein 1 subunit epsilon OS=Homo sapiens OX=9606 GN=CCT5 PE=1 SV=1;tr|E9PCA1|E9PCA1_HUMAN T-complex protein 1 subunit epsil	5	17	17	43.4	59.67	541	0	323.31	0.32921	1.1515	0.28467	0.32258	0.66928	1.2047	5974300	-0.579318		19		15456000	0.268674		19		-0.605197	0.202826	19		21430000	-0.201186		19		16922000	4507500	4310300	1664000	12612000	2843500			960
	P22695;H3BRG4;H3BSJ9;H3BP04;H3BUE4;H3BUI9;A0A087WVZ4	Cytochrome b-c1 complex subunit 2, mitochondrial	UQCRC2	UQCRC2	sp|P22695|QCR2_HUMAN Cytochrome b-c1 complex subunit 2, mitochondrial OS=Homo sapiens OX=9606 GN=UQCRC2 PE=1 SV=3;tr|H3BRG4|H3BRG4_HUMAN Cytochrome b-c1 complex subunit 2, mitochondrial OS=Homo sapiens OX=9606 GN=UQCRC2 PE=1 SV=1;tr|H3BSJ9|H3BSJ9_HUMAN Cyt	7	17	17	56.3	48.442	453	0	323.31	0.23697	0.92704	0.25246	0.238	0.81651	0.99406	45212000	-0.292458		19		95000000	-0.00859516		19		-0.318337	-0.0744432	19		140210000	-0.19639		19		118280000	21929000	39227000	5984300	79055000	15945000			855
	Q15758;M0QXM4;M0QX44;M0R144	Neutral amino acid transporter B(0);Amino acid transporter	SLC1A5	SLC1A5	sp|Q15758|AAAT_HUMAN Neutral amino acid transporter B(0) OS=Homo sapiens OX=9606 GN=SLC1A5 PE=1 SV=2;tr|M0QXM4|M0QXM4_HUMAN Amino acid transporter OS=Homo sapiens OX=9606 GN=SLC1A5 PE=1 SV=1	4	12	12	31.4	56.598	541	0	323.31	0.30188	0.92208	0.33047	0.30937	0.89378	0.96938	27506000	-0.162008		19		26733000	-0.0448658		19		-0.187888	-0.110714	19		54240000	-0.149301		19		41365000	12875000	20932000	6574400	20433000	6300300			1178
	A0A499FIX8;H7BXI1;A0A087WXU3;A0FGR8	Extended synaptotagmin-2	ESYT2	ESYT2	tr|A0A499FIX8|A0A499FIX8_HUMAN Extended synaptotagmin-2 OS=Homo sapiens OX=9606 GN=ESYT2 PE=1 SV=1;tr|H7BXI1|H7BXI1_HUMAN Extended synaptotagmin-2 OS=Homo sapiens OX=9606 GN=ESYT2 PE=1 SV=2;tr|A0A087WXU3|A0A087WXU3_HUMAN Extended synaptotagmin-2 OS=Homo sa	4	18	18	32.4	93.977	845	0	220.08	0.35402	0.9619	0.34304	0.34019	0.87205	0.99816	5572700	-0.197517		19		4337600	-0.002657		19		-0.223397	-0.068505	19		9910400	-0.145951		19		7909800	2000500	4415700	1157000	3494100	843500			202
	Q14566	DNA replication licensing factor MCM6	MCM6	MCM6	sp|Q14566|MCM6_HUMAN DNA replication licensing factor MCM6 OS=Homo sapiens OX=9606 GN=MCM6 PE=1 SV=1	1	17	17	29.8	92.888	821	0	190.88	0.54088	1.1756	0.56852	0.31288	1.2412	0.71228	2327300	0.311736		19		3181200	-0.489484		19		0.285856	-0.555332	19		5508500	-0.134738		19		4694800	813750	1967400	359890	2727400	453860			1139
	P17987;E7ERF2;E7EQR6;F5H282;F5H136;F5GZ03;F5H676;F5H726;F5GZI8;F5GYL4;F5H7Y1	T-complex protein 1 subunit alpha	TCP1	TCP1	sp|P17987|TCPA_HUMAN T-complex protein 1 subunit alpha OS=Homo sapiens OX=9606 GN=TCP1 PE=1 SV=1;tr|E7ERF2|E7ERF2_HUMAN CCT-alpha OS=Homo sapiens OX=9606 GN=TCP1 PE=1 SV=1;tr|E7EQR6|E7EQR6_HUMAN T-complex protein 1 subunit alpha OS=Homo sapiens OX=9606 GN=	11	28	28	65.1	60.343	556	0	323.31	0.23484	0.95122	0.27748	0.23568	0.9538	0.94978	26554000	-0.0682413		19		69583000	-0.0743347		19		-0.0941206	-0.140183	19		96138000	-0.117152		19		80743000	15395000	23204000	3350600	57539000	12044000			831
	Q8N1F7;H3BVG0;H3BM93;H3BRI8;H3BNN5;H3BV11;H3BV15;H3BRD9;H3BP95;H3BPA9;H3BMX0;H3BNG7;H3BVE2	Nuclear pore complex protein Nup93	NUP93	NUP93	sp|Q8N1F7|NUP93_HUMAN Nuclear pore complex protein Nup93 OS=Homo sapiens OX=9606 GN=NUP93 PE=1 SV=2;tr|H3BVG0|H3BVG0_HUMAN Nuclear pore complex protein Nup93 OS=Homo sapiens OX=9606 GN=NUP93 PE=1 SV=1	13	17	17	28.3	93.487	819	0	210.69	0.37738	0.96274	0.37738	0.33351	1.0872	0.83414	5245000	0.120617		19		6900700	-0.261639		19		0.0947381	-0.327487	19		12146000	-0.116374		19		9660200	2485500	4137700	1107400	5522500	1378200			1314
	P12236	ADP/ATP translocase 3;ADP/ATP translocase 3, N-terminally processed	SLC25A6	SLC25A6	sp|P12236|ADT3_HUMAN ADP/ATP translocase 3 OS=Homo sapiens OX=9606 GN=SLC25A6 PE=1 SV=4	1	26	10	72.8	32.866	298	0	323.31	0.33892	1.0143	0.358	0.29238	0.89147	1.0177	122520000	-0.165742		19		177240000	0.0253123		19		-0.191621	-0.0405357	19		299750000	-0.116078		19		228100000	71651000	93054000	29462000	135050000	42189000			806
	P68366;C9JEV8;C9JQ00;C9JJQ8;C9JDL2	Tubulin alpha-4A chain	TUBA4A	TUBA4A	sp|P68366|TBA4A_HUMAN Tubulin alpha-4A chain OS=Homo sapiens OX=9606 GN=TUBA4A PE=1 SV=1	5	26	3	56.5	49.924	448	0	78.518	0.22498	0.94364	0.28182	0.18455	1.054	0.86809	19877000	0.0758749		19		13236000	-0.204083		19		0.0499956	-0.269931	19		33113000	-0.109968		19		26742000	6371100	15474000	4402800	11268000	1968400			1062
	P11021	78 kDa glucose-regulated protein	HSPA5	HSPA5	sp|P11021|BIP_HUMAN Endoplasmic reticulum chaperone BiP OS=Homo sapiens OX=9606 GN=HSPA5 PE=1 SV=2	1	28	27	45.6	72.332	654	0	323.31	0.38568	0.98648	0.36761	0.38459	0.85102	1.1092	6191300	-0.232735		19		44011000	0.14952		19		-0.258614	0.0836715	19		50202000	-0.0874714		19		37439000	12763000	4730500	1460700	32708000	11302000			796
	P60866;E5RIP1;E5RJX2;G3XAN0	40S ribosomal protein S20	RPS20	RPS20	sp|P60866|RS20_HUMAN 40S ribosomal protein S20 OS=Homo sapiens OX=9606 GN=RPS20 PE=1 SV=1;tr|E5RIP1|E5RIP1_HUMAN 40S ribosomal protein S20 OS=Homo sapiens OX=9606 GN=RPS20 PE=1 SV=1;tr|E5RJX2|E5RJX2_HUMAN 40S ribosomal protein S20 OS=Homo sapiens OX=9606 G	4	2	2	19.3	13.373	119	0	39.159	0.67345	1.0583	0.58482	0.79682	0.7383	1.2838	4090900	-0.437721		19		16953000	0.36042		19		-0.4636	0.294572	19		21044000	-0.0845139		19		9818400	11226000	2657300	1433600	7161100	9791900			1019
	Q9UBX3;B4DLN1;F6RGN5;I3L1E8	Mitochondrial dicarboxylate carrier	SLC25A10	SLC25A10	sp|Q9UBX3|DIC_HUMAN Mitochondrial dicarboxylate carrier OS=Homo sapiens OX=9606 GN=SLC25A10 PE=1 SV=2;tr|B4DLN1|B4DLN1_HUMAN cDNA FLJ60124, highly similar to Mitochondrial dicarboxylate carrier OS=Homo sapiens OX=9606 PE=2 SV=1;tr|F6RGN5|F6RGN5_HUMAN Mitoc	4	11	11	51.2	31.282	287	0	323.31	0.27539	0.99928	0.3031	0.27172	1.0981	0.86565	30068000	0.135009		19		24310000	-0.208144		19		0.10913	-0.273992	19		54378000	-0.082431		19		46400000	7977800	24659000	5409500	21741000	2568300			1594
	F5H5D3;Q9BQE3;A0A1W2PQM2;F8VVB9;F8VRZ4;F8VS66;F8VX09;F8VWV9;F8VRK0;F8VXZ7;F8W0F6	Tubulin alpha-1C chain	TUBA1C	TUBA1C	tr|F5H5D3|F5H5D3_HUMAN Tubulin alpha chain OS=Homo sapiens OX=9606 GN=TUBA1C PE=1 SV=1;sp|Q9BQE3|TBA1C_HUMAN Tubulin alpha-1C chain OS=Homo sapiens OX=9606 GN=TUBA1C PE=1 SV=1;tr|A0A1W2PQM2|A0A1W2PQM2_HUMAN Tubulin alpha-1C chain OS=Homo sapiens OX=9606 GN	11	32	3	64.9	57.73	519	0	278.24	0.29023	1.0443	0.32529	0.24243	1.034	0.92045	60235000	0.0482362		19		62121000	-0.119589		19		0.0223569	-0.185437	19		122360000	-0.0815399		19		96301000	26055000	44389000	15846000	51912000	10210000			438
	Q13885	Tubulin beta-2A chain	TUBB2A	TUBB2A	sp|Q13885|TBB2A_HUMAN Tubulin beta-2A chain OS=Homo sapiens OX=9606 GN=TUBB2A PE=1 SV=1	1	27	2	78.7	49.906	445	0	182.31	0.2432	0.88599	0.28996	0.22625	1.0844	0.88599	204690000	0.116897		19		143830000	-0.174638		19		0.0910177	-0.240486	19		348520000	-0.074734		19		288250000	60276000	165750000	38940000	122500000	21336000			1126
	P13639	Elongation factor 2	EEF2	EEF2	sp|P13639|EF2_HUMAN Elongation factor 2 OS=Homo sapiens OX=9606 GN=EEF2 PE=1 SV=4	1	25	24	40.6	95.337	858	0	323.31	0.35178	0.92474	0.46469	0.29881	1.0746	0.90298	10292000	0.1038		19		18070000	-0.147234		19		0.0779205	-0.213082	19		28362000	-0.0675808		19		21957000	6405300	7533000	2759300	14424000	3646000			812
	P62829;J3KT29;J3KTJ3;C9JD32;B9ZVP7	60S ribosomal protein L23	RPL23	RPL23	sp|P62829|RL23_HUMAN 60S ribosomal protein L23 OS=Homo sapiens OX=9606 GN=RPL23 PE=1 SV=1;tr|J3KT29|J3KT29_HUMAN 60S ribosomal protein L23 OS=Homo sapiens OX=9606 GN=RPL23 PE=1 SV=1;tr|J3KTJ3|J3KTJ3_HUMAN 60S ribosomal protein L23 OS=Homo sapiens OX=9606 G	5	6	6	52.1	14.865	140	0	299.49	0.64895	1.0159	0.67107	0.6032	1.0546	0.94058	6952600	0.0766959		19		36329000	-0.0883774		19		0.0508166	-0.154225	19		43282000	-0.0517044		19		26056000	17226000	4483800	2468800	21572000	14757000			1046
	Q9NXS2;K7EQG1	Glutaminyl-peptide cyclotransferase-like protein	QPCTL	QPCTL	sp|Q9NXS2|QPCTL_HUMAN Glutaminyl-peptide cyclotransferase-like protein OS=Homo sapiens OX=9606 GN=QPCTL PE=1 SV=2	2	13	13	42.4	42.924	382	0	155.24	0.33451	1.1808	0.29868	0.34212	0.87548	1.1822	4749000	-0.191854		19		39940000	0.241474		19		-0.217733	0.175626	19		44689000	-0.0210535		19		33585000	11104000	3662700	1086300	29922000	10018000			1569
	P47813;O14602;X6RAC9;A6NJH9	Eukaryotic translation initiation factor 1A, X-chromosomal;Eukaryotic translation initiation factor 1A, Y-chromosomal	EIF1AX;EIF1AY	EIF1AX	sp|P47813|IF1AX_HUMAN Eukaryotic translation initiation factor 1A, X-chromosomal OS=Homo sapiens OX=9606 GN=EIF1AX PE=1 SV=2;sp|O14602|IF1AY_HUMAN Eukaryotic translation initiation factor 1A, Y-chromosomal OS=Homo sapiens OX=9606 GN=EIF1AY PE=1 SV=4;tr|X6R	4	6	6	43.1	16.46	144	0	323.31	0.6419	1.0051	0.6419	0.64319	0.9756	1.095	13049000	-0.0356383		19		7947000	0.130931		19		-0.0615176	0.0650829	19		20996000	0.00178263		19		13748000	7247500	8574700	4474000	5173500	2773500			958
	P78371;F5GWF6;F8VQ14	T-complex protein 1 subunit beta	CCT2	CCT2	sp|P78371|TCPB_HUMAN T-complex protein 1 subunit beta OS=Homo sapiens OX=9606 GN=CCT2 PE=1 SV=4;tr|F5GWF6|F5GWF6_HUMAN CCT-beta OS=Homo sapiens OX=9606 GN=CCT2 PE=1 SV=2;tr|F8VQ14|F8VQ14_HUMAN CCT-beta OS=Homo sapiens OX=9606 GN=CCT2 PE=1 SV=1	3	22	22	60	57.488	535	0	323.31	0.37842	1.5594	0.2848	0.41011	0.66959	1.5997	7378800	-0.57865		19		30441000	0.677801		19		-0.604529	0.611953	19		37820000	0.00371199		19		28807000	9012300	5960700	1418100	22847000	7594200			1067
	B1AHB1;P33992;B1AHB2;B1AHA9	DNA helicase;DNA replication licensing factor MCM5	MCM5	MCM5	tr|B1AHB1|B1AHB1_HUMAN DNA helicase OS=Homo sapiens OX=9606 GN=MCM5 PE=1 SV=1;sp|P33992|MCM5_HUMAN DNA replication licensing factor MCM5 OS=Homo sapiens OX=9606 GN=MCM5 PE=1 SV=5	4	8	8	14.5	77.592	691	0	103.06	0.34519	0.99477	0.42409	0.31634	1.2237	0.87885	920540	0.29125		19		3343100	-0.186311		19		0.265371	-0.252159	19		4263700	0.00660575		19		3237600	1026100	651990	268550	2585600	757520			266
	P33993;C9J8M6	DNA replication licensing factor MCM7	MCM7	MCM7	sp|P33993|MCM7_HUMAN DNA replication licensing factor MCM7 OS=Homo sapiens OX=9606 GN=MCM7 PE=1 SV=4	2	22	22	43.9	81.307	719	0	323.31	0.34317	0.99861	0.45425	0.29141	1.143	0.94219	4905500	0.192825		19		17067000	-0.0859101		19		0.166946	-0.151758	19		21972000	0.00759403		19		16670000	5301800	4073900	831590	12596000	4470200			907
	P42704;B8ZZ38;A0A0C4DG06;C9JCA9	Leucine-rich PPR motif-containing protein, mitochondrial	LRPPRC	LRPPRC	sp|P42704|LPPRC_HUMAN Leucine-rich PPR motif-containing protein, mitochondrial OS=Homo sapiens OX=9606 GN=LRPPRC PE=1 SV=3	4	29	29	29.8	157.9	1394	0	323.31	0.37107	0.98989	0.61822	0.25724	1.5803	0.68572	3880600	0.660198		19		11980000	-0.544308		19		0.634319	-0.610156	19		15860000	0.0120813		19		12768000	3092100	2528800	1351800	10239000	1740300			941
	O00410;H0Y8C6;E7ETV3;E7EWK4;E7EX05;E7EV12;E7EQT5;H0Y3V4;C9J875;C9JQT6;C9JZD8;E7ETV8;E7ESZ1;C9J583;C9JZ53;F8WF30;C9JXE0	Importin-5	IPO5	IPO5	sp|O00410|IPO5_HUMAN Importin-5 OS=Homo sapiens OX=9606 GN=IPO5 PE=1 SV=4;tr|H0Y8C6|H0Y8C6_HUMAN Importin-5 (Fragment) OS=Homo sapiens OX=9606 GN=IPO5 PE=1 SV=1	17	16	15	22.2	123.63	1097	0	196.56	0.39435	1.0575	0.49363	0.39435	1.1165	1.0243	2701600	0.158983		19		4834400	0.0346383		19		0.133104	-0.0312097	19		7535900	0.0509471		19		5483500	2052500	1954200	747370	3529300	1305100			616
	Q9Y265;E7ETR0;H7C4G5;J3QLR1;H7C4I3	RuvB-like 1	RUVBL1	RUVBL1	sp|Q9Y265|RUVB1_HUMAN RuvB-like 1 OS=Homo sapiens OX=9606 GN=RUVBL1 PE=1 SV=1;tr|E7ETR0|E7ETR0_HUMAN RuvB-like helicase OS=Homo sapiens OX=9606 GN=RUVBL1 PE=1 SV=1	5	16	16	47.8	50.227	456	0	323.31	0.29884	0.95691	0.2357	0.37156	0.79744	1.4653	64128000	-0.326552		19		20121000	0.551196		19		-0.352431	0.485348	19		84249000	0.0664583		19		67908000	16341000	52642000	11486000	15266000	4855100			1632
	P60842;J3KT12;J3QS69;J3KTB5;J3QL43;J3KSZ0;J3QR64;J3KTN0;J3QLN6;J3QKZ9;J3KS25;J3QL52;J3KS93	Eukaryotic initiation factor 4A-I	EIF4A1	EIF4A1	sp|P60842|IF4A1_HUMAN Eukaryotic initiation factor 4A-I OS=Homo sapiens OX=9606 GN=EIF4A1 PE=1 SV=1;tr|J3KT12|J3KT12_HUMAN RNA helicase OS=Homo sapiens OX=9606 GN=EIF4A1 PE=1 SV=1;tr|J3QS69|J3QS69_HUMAN RNA helicase (Fragment) OS=Homo sapiens OX=9606 GN=EI	13	17	10	47.5	46.153	406	0	323.31	0.24238	0.90058	0.3654	0.24256	1.256	0.93393	7623500	0.328836		19		17638000	-0.0986137		19		0.302957	-0.164462	19		25261000	0.0692478		19		22340000	2921300	6984200	639280	15356000	2282100			1018
	P53985;Q5T8R5;Q5T8R3	Monocarboxylate transporter 1	SLC16A1	SLC16A1	sp|P53985|MOT1_HUMAN Monocarboxylate transporter 1 OS=Homo sapiens OX=9606 GN=SLC16A1 PE=1 SV=3;tr|Q5T8R5|Q5T8R5_HUMAN Monocarboxylate transporter 1 (Fragment) OS=Homo sapiens OX=9606 GN=SLC16A1 PE=1 SV=1	3	11	11	26.4	53.944	500	0	323.31	0.36284	1.1443	0.35635	0.27707	1.1468	1.0244	47016000	0.197614		19		44938000	0.0347792		19		0.171735	-0.0310688	19		91954000	0.0703328		19		71365000	20588000	34479000	12537000	36886000	8051300			997
	Q9Y230;M0R0Y3;X6R2L4;M0QXI6;M0R0Z0;A0A1W2PS48	RuvB-like 2	RUVBL2	RUVBL2	sp|Q9Y230|RUVB2_HUMAN RuvB-like 2 OS=Homo sapiens OX=9606 GN=RUVBL2 PE=1 SV=3;tr|M0R0Y3|M0R0Y3_HUMAN RuvB-like helicase OS=Homo sapiens OX=9606 GN=RUVBL2 PE=1 SV=1	6	23	23	64.1	51.156	463	0	323.31	0.29612	1.1004	0.28382	0.37068	0.80119	1.4947	45506000	-0.319784		19		17900000	0.579856		19		-0.345663	0.514008	19		63406000	0.0841725		19		52110000	11296000	37998000	7508300	14112000	3787800			1630
	Q13263;M0R0K9;M0R2I3;M0R3C0	Transcription intermediary factor 1-beta	TRIM28	TRIM28	sp|Q13263|TIF1B_HUMAN Transcription intermediary factor 1-beta OS=Homo sapiens OX=9606 GN=TRIM28 PE=1 SV=5;tr|M0R0K9|M0R0K9_HUMAN Transcription intermediary factor 1-beta (Fragment) OS=Homo sapiens OX=9606 GN=TRIM28 PE=1 SV=1	4	15	15	24.7	88.549	835	0	323.31	0.44596	1.0443	0.44639	0.39571	1.0087	1.1923	6073800	0.0124972		19		7318200	0.253747		19		-0.0133821	0.187899	19		13392000	0.0872586		19		10183000	3209100	4466600	1607200	5716300	1601900			1112
	P84085;C9J1Z8	ADP-ribosylation factor 5	ARF5	ARF5	sp|P84085|ARF5_HUMAN ADP-ribosylation factor 5 OS=Homo sapiens OX=9606 GN=ARF5 PE=1 SV=2;tr|C9J1Z8|C9J1Z8_HUMAN ADP-ribosylation factor 5 (Fragment) OS=Homo sapiens OX=9606 GN=ARF5 PE=1 SV=1	2	14	5	70.6	20.529	180	0	117.1	0.41825	1.069	0.37147	0.38084	1.0725	1.1302	142900000	0.100978		19		39193000	0.176578		19		0.0750984	0.11073	19		182090000	0.0929142		19		144240000	37847000	108230000	34668000	36014000	3179500			1071
	Q9NYU2;Q9NYU1;H7BZG0	UDP-glucose:glycoprotein glucosyltransferase 1	UGGT1	UGGT1	sp|Q9NYU2|UGGG1_HUMAN UDP-glucose:glycoprotein glucosyltransferase 1 OS=Homo sapiens OX=9606 GN=UGGT1 PE=1 SV=3	3	49	49	50.5	177.19	1555	0	323.31	0.6723	1.7523	0.72198	0.26193	1.7905	0.69121	57124000	0.840363		19		6012300	-0.532804		19		0.814483	-0.598652	19		63137000	0.107916		19		39172000	23964000	33621000	23503000	5551400	460870			1572
	A0A3B3IU45;P33991;A0A3B3IT92;A0A3B3IS57;A0A3B3ITP6;E5RG31;A0A3B3IRR8	DNA replication licensing factor MCM4	MCM4	MCM4	tr|A0A3B3IU45|A0A3B3IU45_HUMAN DNA helicase OS=Homo sapiens OX=9606 GN=MCM4 PE=1 SV=1;sp|P33991|MCM4_HUMAN DNA replication licensing factor MCM4 OS=Homo sapiens OX=9606 GN=MCM4 PE=1 SV=5;tr|A0A3B3IT92|A0A3B3IT92_HUMAN DNA helicase OS=Homo sapiens OX=9606 G	7	18	18	33.7	91.19	813	0	269.21	0.3737	1.0801	0.40942	0.34519	1.1694	1.0601	4130600	0.225768		19		5047600	0.0842004		19		0.199889	0.0183524	19		9178200	0.109121		19		6911600	2266600	3231400	899200	3680100	1367400			191
	O75746;F8W9J0;H0YFB2;B4DGK6	Calcium-binding mitochondrial carrier protein Aralar1	SLC25A12	SLC25A12	sp|O75746|CMC1_HUMAN Calcium-binding mitochondrial carrier protein Aralar1 OS=Homo sapiens OX=9606 GN=SLC25A12 PE=1 SV=2	4	29	21	55	74.761	678	0	323.31	0.47094	1.1473	0.5001	0.32444	1.2198	1.0164	15443000	0.286645		19		9301400	0.0234683		19		0.260765	-0.0423797	19		24744000	0.109193		19		18985000	5759200	11338000	4104900	7647200	1654300			698
	P27824;H0Y9Q7;D6RAQ8;D6RAU8;D6RB85;D6RDP7;D6RGY2;D6RHJ3;D6RD16;D6RFL1;H0Y9H1	Calnexin	CANX	CANX	sp|P27824|CALX_HUMAN Calnexin OS=Homo sapiens OX=9606 GN=CANX PE=1 SV=2	11	8	8	15.9	67.567	592	0	69.283	0.45827	1.2089	0.35618	0.45827	1.0278	1.2089	4452000	0.0395596		19		6569800	0.273695		19		0.0136803	0.207847	19		11022000	0.110764		19		8133300	2888500	3356300	1095700	4776900	1792800			879
	P50991	T-complex protein 1 subunit delta	CCT4	CCT4	sp|P50991|TCPD_HUMAN T-complex protein 1 subunit delta OS=Homo sapiens OX=9606 GN=CCT4 PE=1 SV=4	1	18	18	44.3	57.924	539	0	323.31	0.2664	1.0547	0.3522	0.24276	1.1896	1.0547	6359600	0.250477		19		33627000	0.0768327		19		0.224597	0.0109847	19		39987000	0.117791		19		31372000	8614500	4255100	2104400	27117000	6510000			977
	P53396;K7EIE7;K7ESG8	ATP-citrate synthase	ACLY	ACLY	sp|P53396|ACLY_HUMAN ATP-citrate synthase OS=Homo sapiens OX=9606 GN=ACLY PE=1 SV=3	3	35	35	43	120.84	1101	0	323.31	0.48158	1.1356	0.53285	0.40117	1.174	1.0785	12949000	0.231432		19		16916000	0.109026		19		0.205553	0.0431782	19		29865000	0.124366		19		21790000	8074900	8886300	4062700	12904000	4012300			992
	P11166;A0A6Q8PFI8	Solute carrier family 2, facilitated glucose transporter member 1	SLC2A1	SLC2A1	sp|P11166|GTR1_HUMAN Solute carrier family 2, facilitated glucose transporter member 1 OS=Homo sapiens OX=9606 GN=SLC2A1 PE=1 SV=2	2	4	4	8.5	54.083	492	0	38.779	0.36506	1.115	0.47051	0.29228	1.3577	0.94501	2753500	0.441165		19		4503900	-0.0815985		19		0.415285	-0.147447	19		7257300	0.133919		19		5045800	2211500	1829100	924400	3216700	1287100			798
	B4DR61;P61619;F8W776;Q8TC24;Q9H9S3;H7C1Q9;H7C069;A6NK38;F2Z2C7;A6NIF9;C9JJV4	Protein transport protein Sec61 subunit alpha isoform 1	SEC61A1	SEC61A1	tr|B4DR61|B4DR61_HUMAN Protein transport protein Sec61 subunit alpha isoform 1 OS=Homo sapiens OX=9606 GN=SEC61A1 PE=1 SV=1;sp|P61619|S61A1_HUMAN Protein transport protein Sec61 subunit alpha isoform 1 OS=Homo sapiens OX=9606 GN=SEC61A1 PE=1 SV=2	11	9	6	26.8	52.949	482	0	323.31	0.38689	1.2028	0.36613	0.39658	0.97053	1.3333	6520600	-0.0431553		19		8281000	0.415001		19		-0.0690346	0.349153	19		14802000	0.140059		19		11462000	3339600	5389300	1131300	6072700	2208300			278
	Q14697;F5H6X6	Neutral alpha-glucosidase AB	GANAB	GANAB	sp|Q14697|GANAB_HUMAN Neutral alpha-glucosidase AB OS=Homo sapiens OX=9606 GN=GANAB PE=1 SV=3;tr|F5H6X6|F5H6X6_HUMAN Neutral alpha-glucosidase AB OS=Homo sapiens OX=9606 GN=GANAB PE=1 SV=1	2	18	5	25.7	106.87	944	0	184.28	0.37747	1.153	0.4258	0.33749	1.198	1.0912	7496800	0.260628		19		7152600	0.125916		19		0.234749	0.0600675	19		14649000	0.147408		19		11333000	3316800	5727800	1768900	5604800	1547800			1143
	P12235;V9GYG0	ADP/ATP translocase 1	SLC25A4	SLC25A4	sp|P12235|ADT1_HUMAN ADP/ATP translocase 1 OS=Homo sapiens OX=9606 GN=SLC25A4 PE=1 SV=4;tr|V9GYG0|V9GYG0_HUMAN ADP/ATP translocase 1 OS=Homo sapiens OX=9606 GN=SLC25A4 PE=1 SV=1	2	19	6	59.4	33.064	298	0	82.727	0.37443	1.1023	0.33191	0.40995	0.98872	1.325	18166000	-0.0163661		19		14603000	0.405992		19		-0.0422454	0.340144	19		32769000	0.14895		19		24145000	8624300	13660000	4506500	10485000	4117800			805
	P23284	Peptidyl-prolyl cis-trans isomerase B	PPIB	PPIB	sp|P23284|PPIB_HUMAN Peptidyl-prolyl cis-trans isomerase B OS=Homo sapiens OX=9606 GN=PPIB PE=1 SV=2	1	11	11	48.1	23.742	216	0	215.56	0.72598	1.1424	0.66502	0.73431	1.0623	1.261	42866000	0.0871912		19		39800000	0.334568		19		0.061312	0.26872	19		82666000	0.165016		19		52236000	30431000	26498000	16368000	25738000	14063000			858
	A0A0U1RQF0;P49327;A0A0U1RRG3	Fatty acid synthase;[Acyl-carrier-protein] S-acetyltransferase;[Acyl-carrier-protein] S-malonyltransferase;3-oxoacyl-[acyl-carrier-protein] synthase;3-oxoacyl-[acyl-carrier-protein] reductase;3-hydroxyacyl-[acyl-carrier-protein] dehydratase;Enoyl-[acyl-carrier-protein] reductase;Oleoyl-[acyl-carrier-protein] hydrolase	FASN	FASN	tr|A0A0U1RQF0|A0A0U1RQF0_HUMAN 3-hydroxyacyl-[acyl-carrier-protein] dehydratase OS=Homo sapiens OX=9606 GN=FASN PE=1 SV=1;sp|P49327|FAS_HUMAN Fatty acid synthase OS=Homo sapiens OX=9606 GN=FASN PE=1 SV=3	3	28	28	18	273.2	2509	0	323.31	0.60927	1.5022	0.68054	0.30198	1.5966	0.86121	7084700	0.675003		19		2436900	-0.215563		19		0.649124	-0.281411	19		9521600	0.183856		19		6724500	2797100	4684100	2400600	2040400	396480			122
	P62851	40S ribosomal protein S25	RPS25	RPS25	sp|P62851|RS25_HUMAN 40S ribosomal protein S25 OS=Homo sapiens OX=9606 GN=RPS25 PE=1 SV=1	1	4	4	24	13.742	125	0	57.353	0.7047	1.1497	0.72402	0.67496	1.16	1.1992	2662000	0.214125		19		18622000	0.262072		19		0.188246	0.196224	19		21284000	0.192235		19		12522000	8762400	1581600	1080400	10940000	7682000			1047
	Q9H2V7;H3BMF4;H3BR82;H3BPQ9;H3BP14;H3BT44;H3BPT8	Protein spinster homolog 1	SPNS1	SPNS1	sp|Q9H2V7|SPNS1_HUMAN Protein spinster homolog 1 OS=Homo sapiens OX=9606 GN=SPNS1 PE=1 SV=1;tr|H3BMF4|H3BMF4_HUMAN Protein spinster homolog 1 OS=Homo sapiens OX=9606 GN=SPNS1 PE=1 SV=1;tr|H3BR82|H3BR82_HUMAN Protein spinster homolog 1 (Fragment) OS=Homo sa	7	7	7	31.8	56.629	528	0	238.06	0.29027	1.268	0.29349	0.32824	0.9036	1.544	7753200	-0.146244		19		4899700	0.626673		19		-0.172123	0.560825	19		12653000	0.194351		19		10631000	2022400	6597300	1156000	4033300	866410			1503
	P10398;Q96II5	Serine/threonine-protein kinase A-Raf	ARAF	ARAF	sp|P10398|ARAF_HUMAN Serine/threonine-protein kinase A-Raf OS=Homo sapiens OX=9606 GN=ARAF PE=1 SV=2;tr|Q96II5|Q96II5_HUMAN Non-specific serine/threonine protein kinase OS=Homo sapiens OX=9606 GN=ARAF PE=1 SV=1	2	13	9	30.7	67.585	606	0	134.65	0.39617	1.0177	0.48139	0.40662	1.2439	1.1246	2564900	0.314871		19		7216700	0.169412		19		0.288991	0.103564	19		9781600	0.196278		19		8774900	1006700	2175200	389750	6599700	616980			792
	Q14974;J3KTM9;J3QR48;J3QKQ5;J3QRG4;J3KS06	Importin subunit beta-1	KPNB1	KPNB1	sp|Q14974|IMB1_HUMAN Importin subunit beta-1 OS=Homo sapiens OX=9606 GN=KPNB1 PE=1 SV=2;tr|J3KTM9|J3KTM9_HUMAN Importin subunit beta-1 (Fragment) OS=Homo sapiens OX=9606 GN=KPNB1 PE=1 SV=1	6	19	19	29.7	97.169	876	0	323.31	0.46738	1.1555	0.46738	0.4957	1.0986	1.2752	9657700	0.135666		19		9426700	0.350724		19		0.109787	0.284876	19		19084000	0.197331		19		13812000	5272500	6994200	2663500	6817700	2609100			1146
	A0A6Q8PG23;A0A6Q8PH18;Q96F81	Protein dispatched homolog 1	DISP1	DISP1	tr|A0A6Q8PG23|A0A6Q8PG23_HUMAN Protein dispatched homolog 1 (Fragment) OS=Homo sapiens OX=9606 GN=DISP1 PE=1 SV=1;tr|A0A6Q8PH18|A0A6Q8PH18_HUMAN Protein dispatched homolog 1 OS=Homo sapiens OX=9606 GN=DISP1 PE=1 SV=1;sp|Q96F81|DISP1_HUMAN Protein dispatche	3	1	1	8.3	12.755	109	0.0045278	6.2959	0.75745	1.1835	0.75745	0.78552	1.1514	1.2244	38569000	0.203389		19		4594900	0.292075		19		0.17751	0.226227	19		43164000	0.201868		19		24570000	18594000	21965000	16604000	2605200	1989700			233
	P00367;P49448	Glutamate dehydrogenase 1, mitochondrial;Glutamate dehydrogenase 2, mitochondrial	GLUD1;GLUD2	GLUD1	sp|P00367|DHE3_HUMAN Glutamate dehydrogenase 1, mitochondrial OS=Homo sapiens OX=9606 GN=GLUD1 PE=1 SV=2;sp|P49448|DHE4_HUMAN Glutamate dehydrogenase 2, mitochondrial OS=Homo sapiens OX=9606 GN=GLUD2 PE=1 SV=2	2	16	16	39.6	61.397	558	0	190.02	0.29361	1.1939	0.37608	0.29361	1.1881	1.1998	8855500	0.248656		19		12987000	0.262794		19		0.222777	0.196946	19		21842000	0.209861		19		18076000	3766500	7779000	1076500	10297000	2690000			738
	P49736;H0Y8E6;H7C4N9;C9J013;C9JZ21;F8WDM3	DNA replication licensing factor MCM2	MCM2	MCM2	sp|P49736|MCM2_HUMAN DNA replication licensing factor MCM2 OS=Homo sapiens OX=9606 GN=MCM2 PE=1 SV=4;tr|H0Y8E6|H0Y8E6_HUMAN DNA replication licensing factor MCM2 (Fragment) OS=Homo sapiens OX=9606 GN=MCM2 PE=1 SV=1	6	16	16	26.2	101.89	904	0	323.31	0.41825	1.207	0.45275	0.40702	1.193	1.2244	3785400	0.254594		19		4857900	0.292075		19		0.228715	0.226227	19		8643300	0.227471		19		6732900	1910400	2987200	798170	3745700	1112200			967
	P53618;E9PP73;E9PP63;E9PKQ1	Coatomer subunit beta	COPB1	COPB1	sp|P53618|COPB_HUMAN Coatomer subunit beta OS=Homo sapiens OX=9606 GN=COPB1 PE=1 SV=3;tr|E9PP73|E9PP73_HUMAN Coatomer subunit beta (Fragment) OS=Homo sapiens OX=9606 GN=COPB1 PE=1 SV=8	4	17	17	24.9	107.14	953	0	200.26	0.46712	1.2094	0.4739	0.40959	1.2978	1.1428	2798100	0.376068		19		5775600	0.192573		19		0.350189	0.126725	19		8573700	0.238457		19		6363300	2210400	2115600	682450	4247600	1528000			995
	P04843;B7Z4L4;F8WF32	Dolichyl-diphosphooligosaccharide--protein glycosyltransferase subunit 1	RPN1	RPN1	sp|P04843|RPN1_HUMAN Dolichyl-diphosphooligosaccharide--protein glycosyltransferase subunit 1 OS=Homo sapiens OX=9606 GN=RPN1 PE=1 SV=1;tr|B7Z4L4|B7Z4L4_HUMAN Dolichyl-diphosphooligosaccharide--protein glycosyltransferase subunit 1 OS=Homo sapiens OX=9606	3	18	18	44	68.569	607	0	323.31	0.45547	1.2459	0.46978	0.44929	1.2167	1.2346	9185300	0.282973		19		12813000	0.304044		19		0.257094	0.238196	19		21998000	0.247645		19		15265000	6733000	6131000	3054300	9133900	3678700			758
	O15269;A0A2R8Y4S0;A0A2R8Y6A2	Serine palmitoyltransferase 1	SPTLC1	SPTLC1	sp|O15269|SPTC1_HUMAN Serine palmitoyltransferase 1 OS=Homo sapiens OX=9606 GN=SPTLC1 PE=1 SV=1	3	14	14	46.7	52.743	473	0	323.31	0.30376	1.2031	0.27171	0.35755	1.0162	1.4801	24472000	0.0231844		19		16487000	0.565695		19		-0.0026949	0.499847	19		40959000	0.248576		19		32392000	8567300	19312000	5160100	13080000	3407200			642
	P35637;H3BPE7	RNA-binding protein FUS	FUS	FUS	sp|P35637|FUS_HUMAN RNA-binding protein FUS OS=Homo sapiens OX=9606 GN=FUS PE=1 SV=1;tr|H3BPE7|H3BPE7_HUMAN RNA-binding protein FUS OS=Homo sapiens OX=9606 GN=FUS PE=1 SV=1	2	10	8	22.6	53.425	526	0	220.19	0.58288	1.5498	0.68828	0.55877	1	1.599	4079500	0		19		90363000	0.67717		19		-0.0258793	0.611322	19		94442000	0.292721		19		59591000	34851000	2445800	1633700	57146000	33217000			917
	O95373;E9PLB2;E9PLJ0	Importin-7	IPO7	IPO7	sp|O95373|IPO7_HUMAN Importin-7 OS=Homo sapiens OX=9606 GN=IPO7 PE=1 SV=1	3	17	17	24.3	119.52	1038	0	257.13	0.4886	1.2828	0.56942	0.42246	1.3507	1.1898	6830600	0.433707		19		4620400	0.250719		19		0.407828	0.184871	19		11451000	0.29635		19		7048900	4402100	3495200	3335500	3553700	1066600			722
	P14625;Q96GW1;A0A1W2PRR1;H0YIV0;F8W026;Q58FF3	Endoplasmin	HSP90B1	HSP90B1	sp|P14625|ENPL_HUMAN Endoplasmin OS=Homo sapiens OX=9606 GN=HSP90B1 PE=1 SV=1	6	27	25	39.9	92.468	803	0	323.31	0.51076	1.2801	0.51281	0.5115	1.2266	1.3616	28425000	0.294665		19		28122000	0.445303		19		0.268786	0.379455	19		56547000	0.32412		19		40038000	16509000	20331000	8094000	19707000	8415000			820
	P07900;G3V2J8;Q14568;Q58FG0	Heat shock protein HSP 90-alpha	HSP90AA1	HSP90AA1	sp|P07900|HS90A_HUMAN Heat shock protein HSP 90-alpha OS=Homo sapiens OX=9606 GN=HSP90AA1 PE=1 SV=5	4	25	13	43.4	84.659	732	0	323.31	0.49785	1.355	0.53628	0.47833	1.2121	1.3999	6733800	0.277509		19		11763000	0.485324		19		0.251629	0.419476	19		18497000	0.335553		19		12983000	5514000	4862800	1871000	8119800	3643100			777
	P39019;M0R2L9;M0QYF7;M0R140;A0A075B6E2	40S ribosomal protein S19	RPS19	RPS19	sp|P39019|RS19_HUMAN 40S ribosomal protein S19 OS=Homo sapiens OX=9606 GN=RPS19 PE=1 SV=2;tr|M0R2L9|M0R2L9_HUMAN 40S ribosomal protein S19 (Fragment) OS=Homo sapiens OX=9606 GN=RPS19 PE=1 SV=1;tr|M0QYF7|M0QYF7_HUMAN 40S ribosomal protein S19 (Fragment) OS=	5	7	7	31	16.06	145	0	114.13	0.85403	1.4699	0.59536	0.94522	1.0106	1.7173	3491700	0.0152121		19		23222000	0.780142		19		-0.0106672	0.714294	19		26713000	0.351813		19		13735000	12978000	1957500	1534200	11777000	11444000			931
	P55072;C9JUP7;C9IZA5	Transitional endoplasmic reticulum ATPase	VCP	VCP	sp|P55072|TERA_HUMAN Transitional endoplasmic reticulum ATPase OS=Homo sapiens OX=9606 GN=VCP PE=1 SV=4	3	28	28	49.8	89.321	806	0	323.31	0.51918	1.3166	0.48987	0.55031	1.1503	1.5414	16394000	0.20201		19		25206000	0.624241		19		0.176131	0.558393	19		41600000	0.367262		19		27234000	14367000	11212000	5181400	16021000	9185200			1002
	P38646;A0A3B3ITI4;H0Y8S0;D6RJI2;H0YBG6;D6RA73	Stress-70 protein, mitochondrial	HSPA9	HSPA9	sp|P38646|GRP75_HUMAN Stress-70 protein, mitochondrial OS=Homo sapiens OX=9606 GN=HSPA9 PE=1 SV=2	6	28	28	51.3	73.68	679	0	323.31	0.54167	1.351	0.58876	0.47303	1.4099	1.3031	30223000	0.495593		19		100020000	0.381948		19		0.469714	0.3161	19		130250000	0.392907		19		88957000	41288000	19790000	10432000	69166000	30856000			930
	A0A3B3IS84;P53621;A0A3B3ISC6;A0A3B3IT15;A0A3B3IU89;A0A3B3ITV3;A0A3B3ITI7;A0A3B3ISK1;A0A3B3IU78;A0A3B3IS23;A0A3B3ITX2	Coatomer subunit alpha;Xenin;Proxenin	COPA	COPA	tr|A0A3B3IS84|A0A3B3IS84_HUMAN Coatomer subunit alpha OS=Homo sapiens OX=9606 GN=COPA PE=1 SV=1;sp|P53621|COPA_HUMAN Coatomer subunit alpha OS=Homo sapiens OX=9606 GN=COPA PE=1 SV=2;tr|A0A3B3ISC6|A0A3B3ISC6_HUMAN Coatomer subunit alpha (Fragment) OS=Homo s	11	15	15	15.3	136.11	1204	0	228.39	0.5441	1.3344	0.63836	0.48399	1.4202	1.3124	2294200	0.506094		19		4268500	0.392207		19		0.480215	0.326359	19		6562600	0.403287		19		4066900	2495700	1396300	897860	2670600	1597900			185
	B0QYK0;Q01844;A0A0D9SFL3;C9JGE3;H7BY36	RNA-binding protein EWS	EWSR1	EWSR1	tr|B0QYK0|B0QYK0_HUMAN RNA-binding protein EWS OS=Homo sapiens OX=9606 GN=EWSR1 PE=1 SV=1;sp|Q01844|EWS_HUMAN RNA-binding protein EWS OS=Homo sapiens OX=9606 GN=EWSR1 PE=1 SV=1;tr|A0A0D9SFL3|A0A0D9SFL3_HUMAN RNA-binding protein EWS OS=Homo sapiens OX=9606	5	6	6	13.6	64.929	618	0	262.78	0.43511	1.1432	0.70819	0.4251	1.6438	1.1432	2620800	0.717035		19		36024000	0.193078		19		0.691156	0.12723	19		38645000	0.409193		19		25955000	12689000	1631900	988920	24324000	11700000			260
	P46977;A0A0C4DH80;E9PN73;E9PI32;H0YET6	Dolichyl-diphosphooligosaccharide--protein glycosyltransferase subunit STT3A	STT3A	STT3A	sp|P46977|STT3A_HUMAN Dolichyl-diphosphooligosaccharide--protein glycosyltransferase subunit STT3A OS=Homo sapiens OX=9606 GN=STT3A PE=1 SV=2	5	9	9	15.6	80.529	705	0	77.192	0.47351	1.3663	0.48387	0.49865	1.3962	1.3505	3494700	0.481506		19		3884500	0.433494		19		0.455626	0.367646	19		7379300	0.411636		19		5334900	2044300	2216500	1278300	3118500	766030			955
	P63261;P60709;E7EVS6;A0A2R8Y793;A0A6Q8PFE4;I3L3I0;I3L1U9;I3L4N8;I3L3R2;A0A2R8YGF8;G5E9R0;K7EM38;A0A6Q8PH58;J3KT65;C9JUM1;C9JZR7;A0A2R8YEA7;C9JTX5;F8WCH0;A0A2R8YFE2;A0A6Q8PGD7	Actin, cytoplasmic 2;Actin, cytoplasmic 2, N-terminally processed;Actin, cytoplasmic 1;Actin, cytoplasmic 1, N-terminally processed	ACTG1;ACTB	ACTG1	sp|P63261|ACTG_HUMAN Actin, cytoplasmic 2 OS=Homo sapiens OX=9606 GN=ACTG1 PE=1 SV=1;sp|P60709|ACTB_HUMAN Actin, cytoplasmic 1 OS=Homo sapiens OX=9606 GN=ACTB PE=1 SV=1;tr|E7EVS6|E7EVS6_HUMAN Actin, cytoplasmic 1 OS=Homo sapiens OX=9606 GN=ACTB PE=1 SV=9;t	21	16	5	65.3	41.792	375	0	323.31	0.33448	1.4451	0.36913	0.33594	1.2595	1.5003	85847000	0.332851		19		128980000	0.585251		19		0.306972	0.519403	19		214820000	0.413187		19		163430000	51397000	63985000	21862000	99441000	29535000			1017
	O00303;H0YDT6	Eukaryotic translation initiation factor 3 subunit F	EIF3F	EIF3F	sp|O00303|EIF3F_HUMAN Eukaryotic translation initiation factor 3 subunit F OS=Homo sapiens OX=9606 GN=EIF3F PE=1 SV=1;tr|H0YDT6|H0YDT6_HUMAN Eukaryotic translation initiation factor 3 subunit F (Fragment) OS=Homo sapiens OX=9606 GN=EIF3F PE=1 SV=1	2	2	2	8.4	37.563	357	0	32.387	0.42942	1.5096	0.35954	0.45863	1.1359	1.6708	853580	0.183836		19		1404700	0.740539		19		0.157957	0.674691	19		2258300	0.416324		19		1583800	674490	661710	191870	922110	482620			614
	P26641	Elongation factor 1-gamma	EEF1G	EEF1G	sp|P26641|EF1G_HUMAN Elongation factor 1-gamma OS=Homo sapiens OX=9606 GN=EEF1G PE=1 SV=3	1	14	14	54.2	50.118	437	0	323.31	0.40401	1.4944	0.37705	0.41175	1.1912	1.6039	15943000	0.252416		19		28472000	0.681584		19		0.226536	0.615736	19		44415000	0.421136		19		33503000	10911000	12429000	3514200	21075000	7397100			874
	P25205;J3KQ69;A0A499FHX9;Q7Z6P5	DNA replication licensing factor MCM3	MCM3	MCM3	sp|P25205|MCM3_HUMAN DNA replication licensing factor MCM3 OS=Homo sapiens OX=9606 GN=MCM3 PE=1 SV=3;tr|J3KQ69|J3KQ69_HUMAN DNA helicase OS=Homo sapiens OX=9606 GN=MCM3 PE=1 SV=3;tr|A0A499FHX9|A0A499FHX9_HUMAN DNA helicase OS=Homo sapiens OX=9606 GN=MCM3 P	4	21	21	35.5	90.98	808	0	323.31	0.54634	1.3646	0.54295	0.5369	1.426	1.3626	4526900	0.511974		19		11105000	0.446362		19		0.486095	0.380514	19		15632000	0.433304		19		11065000	4567000	3397400	1129400	7667500	3437600			865
	Q9Y678;H0Y8X7	Coatomer subunit gamma-1	COPG1	COPG1	sp|Q9Y678|COPG1_HUMAN Coatomer subunit gamma-1 OS=Homo sapiens OX=9606 GN=COPG1 PE=1 SV=1	2	13	12	20.7	97.717	874	0	212.45	0.60043	1.4212	0.62816	0.56894	1.4339	1.3664	1251500	0.519944		19		3556500	0.45038		19		0.494065	0.384532	19		4808000	0.439299		19		3407700	1400200	840510	410980	2567200	989260			1673
	P53007;B4DP62	Tricarboxylate transport protein, mitochondrial	SLC25A1	SLC25A1	sp|P53007|TXTP_HUMAN Tricarboxylate transport protein, mitochondrial OS=Homo sapiens OX=9606 GN=SLC25A1 PE=1 SV=2;tr|B4DP62|B4DP62_HUMAN Solute carrier family 25 (Mitochondrial carrier citrate transporter), member 1, isoform CRA_b OS=Homo sapiens OX=9606 G	2	10	10	45.7	34.012	311	0	173.52	0.41832	1.4582	0.44191	0.43416	1.3488	1.4582	9797600	0.431676		19		38669000	0.544189		19		0.405797	0.478341	19		48466000	0.442069		19		31876000	16590000	7627000	2170600	24249000	14419000			991
	P78347;A0A494C1K3;A0A494C0Q7;C9J6M0;A0A087WW90;A0A0D9SF80;A0A494C0I1;A0A494C1N8;Q86UP8;Q6EKJ0	General transcription factor II-I	GTF2I	GTF2I	sp|P78347|GTF2I_HUMAN General transcription factor II-I OS=Homo sapiens OX=9606 GN=GTF2I PE=1 SV=2;tr|A0A494C1K3|A0A494C1K3_HUMAN General transcription factor II-I OS=Homo sapiens OX=9606 GN=GTF2I PE=1 SV=1	10	43	43	51.1	112.42	998	0	323.31	0.48011	1.3838	0.44246	0.53961	1.2378	1.5993	78204000	0.307778		19		61165000	0.677441		19		0.281899	0.611593	19		139370000	0.446746		19		95383000	43987000	55033000	23171000	40350000	20816000			1066
	P35606;D6R997;H0Y938;D6RBZ7;D6RCL6;D6RBG7;D6RBT6;H0YAC7	Coatomer subunit beta	COPB2	COPB2	sp|P35606|COPB2_HUMAN Coatomer subunit beta OS=Homo sapiens OX=9606 GN=COPB2 PE=1 SV=2	8	13	13	20.5	102.49	906	0	134.96	0.49598	1.3608	0.56983	0.42523	1.6443	1.2913	823480	0.717474		19		3513600	0.368824		19		0.691594	0.302976	19		4337100	0.497285		19		3409300	927760	614940	208540	2794400	719210			915
	P25705;K7EK77;K7ERX7;K7EQH4;K7EJP1;K7ENJ4;K7ESA0	ATP synthase subunit alpha, mitochondrial	ATP5A1	ATP5A1	sp|P25705|ATPA_HUMAN ATP synthase subunit alpha, mitochondrial OS=Homo sapiens OX=9606 GN=ATP5F1A PE=1 SV=1	7	21	21	53.3	59.75	553	0	323.31	0.38439	1.5419	0.38222	0.39127	1.4035	1.6292	69294000	0.489029		19		125840000	0.704164		19		0.46315	0.638316	19		195130000	0.550733		19		139740000	55389000	49199000	20095000	90542000	35294000			867
	P10809;E7ESH4;E7EXB4;C9JL25;C9JL19;C9JCQ4;C9J0S9	60 kDa heat shock protein, mitochondrial	HSPD1	HSPD1	sp|P10809|CH60_HUMAN 60 kDa heat shock protein, mitochondrial OS=Homo sapiens OX=9606 GN=HSPD1 PE=1 SV=2	7	38	38	72.3	61.054	573	0	323.31	0.42444	1.4522	0.47617	0.39778	1.5616	1.4795	84913000	0.643025		19		112670000	0.56511		19		0.617146	0.499262	19		197580000	0.558204		19		141480000	56103000	60443000	24470000	81038000	31633000			795
	P40227;Q92526;J3KRI6	T-complex protein 1 subunit zeta	CCT6A	CCT6A	sp|P40227|TCPZ_HUMAN T-complex protein 1 subunit zeta OS=Homo sapiens OX=9606 GN=CCT6A PE=1 SV=3	3	13	13	37.5	58.024	531	0	323.31	0.48101	1.714	0.42819	0.54323	1.3528	1.979	7877300	0.435949		19		9947200	0.984772		19		0.410069	0.918924	19		17825000	0.664496		19		12544000	5280600	6210600	1666700	6333400	3613800			932
	P61978;Q5T6W2;S4R359	Heterogeneous nuclear ribonucleoprotein K	HNRNPK	HNRNPK	sp|P61978|HNRPK_HUMAN Heterogeneous nuclear ribonucleoprotein K OS=Homo sapiens OX=9606 GN=HNRNPK PE=1 SV=1;tr|Q5T6W2|Q5T6W2_HUMAN Heterogeneous nuclear ribonucleoprotein K (Fragment) OS=Homo sapiens OX=9606 GN=HNRNPK PE=1 SV=1	3	11	11	30.7	50.976	463	0	323.31	0.61518	2.0791	0.46091	0.65843	1.0942	2.4831	8430100	0.129876		19		20215000	1.31214		19		0.103997	1.24629	19		28645000	0.675146		19		18401000	10245000	6224700	2205300	12176000	8039200			1031
	P06576;H0YH81;F8W079;F8W0P7;H0YI37	ATP synthase subunit beta, mitochondrial;ATP synthase subunit beta	ATP5B	ATP5B	sp|P06576|ATPB_HUMAN ATP synthase subunit beta, mitochondrial OS=Homo sapiens OX=9606 GN=ATP5F1B PE=1 SV=3;tr|H0YH81|H0YH81_HUMAN ATP synthase subunit beta (Fragment) OS=Homo sapiens OX=9606 GN=ATP5F1B PE=1 SV=1;tr|F8W079|F8W079_HUMAN ATP synthase subunit	5	23	23	68.6	56.559	529	0	323.31	0.40513	1.7218	0.44956	0.38307	1.6813	1.6908	64516000	0.749577		19		84077000	0.757706		19		0.723698	0.691858	19		148590000	0.707778		19		104650000	43941000	44859000	19657000	59793000	24284000			770
	Q99832;F8WAM2;F8WBP8;A0A0D9SG95	T-complex protein 1 subunit eta	CCT7	CCT7	sp|Q99832|TCPH_HUMAN T-complex protein 1 subunit eta OS=Homo sapiens OX=9606 GN=CCT7 PE=1 SV=2	4	18	18	48.1	59.366	543	0	323.31	0.476	1.6625	0.48668	0.48905	1.5982	1.7816	8254000	0.676448		19		17951000	0.833173		19		0.650569	0.767325	19		26205000	0.708947		19		19599000	6606000	6333400	1920600	13265000	4685400			1450
	Q9UJS0;R4GN64	Calcium-binding mitochondrial carrier protein Aralar2	SLC25A13	SLC25A13	sp|Q9UJS0|CMC2_HUMAN Calcium-binding mitochondrial carrier protein Aralar2 OS=Homo sapiens OX=9606 GN=SLC25A13 PE=1 SV=2	2	36	28	58.5	74.175	675	0	323.31	0.66186	1.8897	0.73853	0.65784	1.8331	1.9223	200960000	0.874285		19		247810000	0.942834		19		0.848406	0.876986	19		448770000	0.862696		19		274480000	174300000	122710000	78255000	151770000	96041000			1612
	A0A5H1ZRS9;A2NJV5;A0A0A0MRZ7;A0A075B6S2;A0A087X0Q4;A0A075B6S6;A0A075B6P5;A0A087WW87;P06310;P01615;P01614		IGKV A18;IGKV2D-26;IGKV2D-29	IGKV A18	tr|A0A5H1ZRS9|A0A5H1ZRS9_HUMAN Immunoglobulin kappa variable 2D-29 OS=Homo sapiens OX=9606 GN=IGKV2D-29 PE=1 SV=1;sp|A2NJV5|KV229_HUMAN Immunoglobulin kappa variable 2-29 OS=Homo sapiens OX=9606 GN=IGKV2-29 PE=3 SV=2;sp|A0A0A0MRZ7|KVD26_HUMAN Immunoglobuli	11	5	2	22.5	11.192	102	0	160.11	NaN	NaN	NaN	NaN	NaN	NaN	3128900000			19		2050500000			19				19		5179400000			19		5179400000	0	3128900000	0	2050500000	0			6
	P13645;Q7Z3Y7;Q7Z3Z0;Q7Z3Y8;Q2M2I5;F8VZY9;P05783;O76014;O76015;O76013;Q7Z3Y9	Keratin, type I cytoskeletal 10	KRT10	KRT10	sp|P13645|K1C10_HUMAN Keratin, type I cytoskeletal 10 OS=Homo sapiens OX=9606 GN=KRT10 PE=1 SV=6	11	34	29	56.8	58.826	584	0	323.31	NaN	NaN	NaN	NaN	NaN	NaN	268730000			19		442590000			19				19		711320000			19		710690000	625110	268730000	0	441960000	625110			813
	P04264	Keratin, type II cytoskeletal 1	KRT1	KRT1	sp|P04264|K2C1_HUMAN Keratin, type II cytoskeletal 1 OS=Homo sapiens OX=9606 GN=KRT1 PE=1 SV=6	1	38	33	61.6	66.038	644	0	323.31	NaN	NaN	NaN	NaN	NaN	NaN	249270000			19		456000000			19				19		705260000			19		705260000	0	249270000	0	456000000	0			754
	P35908;Q01546;Q7Z794	Keratin, type II cytoskeletal 2 epidermal	KRT2	KRT2	sp|P35908|K22E_HUMAN Keratin, type II cytoskeletal 2 epidermal OS=Homo sapiens OX=9606 GN=KRT2 PE=1 SV=2	3	40	30	71	65.432	639	0	323.31	NaN	NaN	NaN	NaN	NaN	NaN	240520000			19		408520000			19				19		649040000			19		648940000	99135	240520000	0	408420000	99135			919
	P35527;K7EQQ3	Keratin, type I cytoskeletal 9	KRT9	KRT9	sp|P35527|K1C9_HUMAN Keratin, type I cytoskeletal 9 OS=Homo sapiens OX=9606 GN=KRT9 PE=1 SV=3;tr|K7EQQ3|K7EQQ3_HUMAN Keratin, type I cytoskeletal 9 OS=Homo sapiens OX=9606 GN=KRT9 PE=1 SV=1	2	31	30	60.2	62.064	623	0	323.31	0.21436	0.71121	NaN	NaN	NaN	NaN	104260000			19		215360000			19				19		319630000			19		319270000	352620	104140000	125660	215140000	226960			914
	A0A075B6R9;A0A0C4DH68		IGKV2D-24	IGKV2D-24	sp|A0A075B6R9|KVD24_HUMAN Probable non-functional immunoglobulin kappa variable 2D-24 OS=Homo sapiens OX=9606 GN=IGKV2D-24 PE=1 SV=1	2	4	3	13.3	13.079	120	0	20.165	NaN	NaN	NaN	NaN	NaN	NaN	147110000			19		144610000			19				19		291710000			19		291710000	0	147110000	0	144610000	0			5
	H7C2V4		P2RX6	P2RX6	tr|H7C2V4|H7C2V4_HUMAN P2X purinoceptor 6 (Fragment) OS=Homo sapiens OX=9606 GN=P2RX6 PE=4 SV=1	1	1	1	23.8	11.213	101	1	-2	NaN	NaN	NaN	NaN	NaN	NaN	68458000			19		219310000			19				19		287770000			19		287770000	0	68458000	0	219310000	0	+		547
	Q9HAY2	Melanoma-associated antigen F1	MAGEF1	MAGEF1	sp|Q9HAY2|MAGF1_HUMAN Melanoma-associated antigen F1 OS=Homo sapiens OX=9606 GN=MAGEF1 PE=1 SV=2	1	1	1	6.2	35.221	307	0.0045662	6.3493	NaN	NaN	NaN	NaN	NaN	NaN	145380000			19		83257000			19				19		228630000			19		228630000	0	145380000	0	83257000	0			1525
	A0A286YEY4;P01859	Ig gamma-2 chain C region	IGHG2	IGHG2	tr|A0A286YEY4|A0A286YEY4_HUMAN Immunoglobulin heavy constant gamma 2 (Fragment) OS=Homo sapiens OX=9606 GN=IGHG2 PE=1 SV=1;sp|P01859|IGHG2_HUMAN Immunoglobulin heavy constant gamma 2 OS=Homo sapiens OX=9606 GN=IGHG2 PE=1 SV=2	2	1	1	2.3	43.805	395	0	12.29	NaN	NaN	NaN	NaN	NaN	NaN	84771000			19		120340000			19				19		205120000			19		205120000	0	84771000	0	120340000	0			157
	H3BRW8;Q9P1Z2	Calcium-binding and coiled-coil domain-containing protein 1	CALCOCO1	CALCOCO1	tr|H3BRW8|H3BRW8_HUMAN Calcium-binding and coiled-coil domain-containing protein 1 (Fragment) OS=Homo sapiens OX=9606 GN=CALCOCO1 PE=1 SV=1;sp|Q9P1Z2|CACO1_HUMAN Calcium-binding and coiled-coil domain-containing protein 1 OS=Homo sapiens OX=9606 GN=CALCOCO	2	1	1	6.9	24.903	232	1	-2	NaN	NaN	NaN	NaN	NaN	NaN	15450000			19		185110000			19				19		200560000			19		200560000	0	15450000	0	185110000	0	+		534
	Q3ZCM7;A0A075B736;Q5SQY0	Tubulin beta-8 chain	TUBB8	TUBB8	sp|Q3ZCM7|TBB8_HUMAN Tubulin beta-8 chain OS=Homo sapiens OX=9606 GN=TUBB8 PE=1 SV=2;tr|A0A075B736|A0A075B736_HUMAN Tubulin beta chain OS=Homo sapiens OX=9606 GN=TUBB8 PE=1 SV=1;tr|Q5SQY0|Q5SQY0_HUMAN Tubulin beta chain OS=Homo sapiens OX=9606 GN=TUBB8 PE=	3	11	2	24.5	49.775	444	0	51.526	0.24687	0.83752	NaN	NaN	NaN	NaN	34485000			19		63941000			19				19		98426000			19		79132000	19294000	26789000	7696100	52343000	11598000			1191
	A0A5H1ZRS2				tr|A0A5H1ZRS2|A0A5H1ZRS2_HUMAN Immunoglobulin kappa variable 2D-28 OS=Homo sapiens OX=9606 GN=IGKV2D-28 PE=1 SV=1	1	3	1	39.2	11.043	102	0	10.929	NaN	NaN	NaN	NaN	NaN	NaN	94970000			19		2631000			19				19		97601000			19		0	97601000	0	94970000	0	2631000			216
	P17066;P48741	Heat shock 70 kDa protein 6;Putative heat shock 70 kDa protein 7	HSPA6;HSPA7	HSPA6	sp|P17066|HSP76_HUMAN Heat shock 70 kDa protein 6 OS=Homo sapiens OX=9606 GN=HSPA6 PE=1 SV=2;sp|P48741|HSP77_HUMAN Putative heat shock 70 kDa protein 7 OS=Homo sapiens OX=9606 GN=HSPA7 PE=5 SV=2	2	7	1	12	71.027	643	0	20.127	0.26838	0.81976	NaN	NaN	NaN	NaN	21733000			19		28166000			19				19		49899000			19		39066000	10833000	16856000	4877600	22211000	5955300			828
	Q96N76	Urocanate hydratase	UROC1	UROC1	sp|Q96N76|HUTU_HUMAN Urocanate hydratase OS=Homo sapiens OX=9606 GN=UROC1 PE=1 SV=1	1	1	1	2.4	74.83	676	0.0045396	6.3156	NaN	NaN	NaN	NaN	NaN	NaN	37598000			19		0			19				19		37598000			19		26117000	11481000	26117000	11481000	0	0			1432
	Q14011;K7ENX8;K7ELV6;K7EJV5;K7ELT6;K7EJV1;K7EMY9;K7EPM4;K7ER40;K7EQR7;D6W5Y5;K7EQX4;K7ENN6;K7EIF7;K7EQL0	Cold-inducible RNA-binding protein	CIRBP	CIRBP	sp|Q14011|CIRBP_HUMAN Cold-inducible RNA-binding protein OS=Homo sapiens OX=9606 GN=CIRBP PE=1 SV=1;tr|K7ENX8|K7ENX8_HUMAN Cold-inducible RNA-binding protein (Fragment) OS=Homo sapiens OX=9606 GN=CIRBP PE=1 SV=2;tr|K7ELV6|K7ELV6_HUMAN Cold-inducible RNA-bi	15	4	4	33.1	18.648	172	0	225.98	0.84738	1.2816	NaN	NaN	NaN	NaN	3690100			19		32539000			19				19		36229000			19		21586000	14643000	2098600	1591500	19487000	13052000			1128
	C9JZG9		UBE2H	UBE2H	tr|C9JZG9|C9JZG9_HUMAN Ubiquitin-conjugating enzyme E2 H (Fragment) OS=Homo sapiens OX=9606 GN=UBE2H PE=1 SV=1	1	1	1	26.2	11.545	103	0.008642	5.985	NaN	NaN	NaN	NaN	NaN	NaN	28881000			19		0			19				19		28881000			19		5152200	23729000	5152200	23729000	0	0			339
	E9PEZ5;A0A1B0GUL6;Q9UPP5	Uncharacterized protein KIAA1107	KIAA1107	KIAA1107	tr|E9PEZ5|E9PEZ5_HUMAN BTB/POZ domain-containing protein 8 OS=Homo sapiens OX=9606 GN=BTBD8 PE=1 SV=2;tr|A0A1B0GUL6|A0A1B0GUL6_HUMAN BTB/POZ domain-containing protein 8 OS=Homo sapiens OX=9606 GN=BTBD8 PE=1 SV=1;sp|Q9UPP5|K1107_HUMAN AP2-interacting clathr	3	1	1	1.8	155.67	1409	1	-2	NaN	NaN	NaN	NaN	NaN	NaN	0			19		24766000			19				19		24766000			19		17411000	7354800	0	0	17411000	7354800	+		137
	P13647;H0YI76;F8W0C6;H0YIN9;F8VV57;F8VU69	Keratin, type II cytoskeletal 5	KRT5	KRT5	sp|P13647|K2C5_HUMAN Keratin, type II cytoskeletal 5 OS=Homo sapiens OX=9606 GN=KRT5 PE=1 SV=3	6	19	10	31.4	62.378	590	0	221.01	NaN	NaN	NaN	NaN	NaN	NaN	8221700			19		16212000			19				19		24434000			19		24434000	0	8221700	0	16212000	0			815
	P13646;K7ERE3;K7EMD9	Keratin, type I cytoskeletal 13	KRT13	KRT13	sp|P13646|K1C13_HUMAN Keratin, type I cytoskeletal 13 OS=Homo sapiens OX=9606 GN=KRT13 PE=1 SV=4;tr|K7ERE3|K7ERE3_HUMAN Keratin, type I cytoskeletal 13 OS=Homo sapiens OX=9606 GN=KRT13 PE=1 SV=1;tr|K7EMD9|K7EMD9_HUMAN Keratin, type I cytoskeletal 13 (Fragm	3	18	8	45.4	49.588	458	0	226.91	NaN	NaN	NaN	NaN	NaN	NaN	1792700			19		19615000			19				19		21407000			19		21407000	0	1792700	0	19615000	0			814
	Q9BVA1	Tubulin beta-2B chain	TUBB2B	TUBB2B	sp|Q9BVA1|TBB2B_HUMAN Tubulin beta-2B chain OS=Homo sapiens OX=9606 GN=TUBB2B PE=1 SV=1	1	27	1	78.7	49.953	445	0	41.557	NaN	NaN	NaN	NaN	NaN	NaN	4053700			19		16975000			19				19		21028000			19		13064000	7964100	0	4053700	13064000	3910400			1478
	F8WE24;P48553	Trafficking protein particle complex subunit 10	TRAPPC10	TRAPPC10	tr|F8WE24|F8WE24_HUMAN Trafficking protein particle complex subunit 10 OS=Homo sapiens OX=9606 GN=TRAPPC10 PE=1 SV=1;sp|P48553|TPC10_HUMAN Trafficking protein particle complex subunit 10 OS=Homo sapiens OX=9606 GN=TRAPPC10 PE=1 SV=2	2	1	1	6.8	30.857	265	0.00070721	6.9447	NaN	NaN	NaN	NaN	NaN	NaN	12084000			19		8363300			19				19		20448000			19		0	20448000	0	12084000	0	8363300			471
	H3BPR2	Nucleoside diphosphate kinase	NME3	NME3	tr|H3BPR2|H3BPR2_HUMAN Nucleoside diphosphate kinase OS=Homo sapiens OX=9606 GN=NME3 PE=1 SV=1	1	5	1	87.1	9.2834	85	0	7.8681	0.21284	0.89272	NaN	NaN	NaN	NaN	11230000			19		7913700			19				19		19144000			19		15847000	3296300	9319500	1910500	6527900	1385800			529
	A0A087X0X3;P52272;M0R0Y6;M0QYQ7;M0R0N3;M0R019;M0R2T0	Heterogeneous nuclear ribonucleoprotein M	HNRNPM	HNRNPM	tr|A0A087X0X3|A0A087X0X3_HUMAN Heterogeneous nuclear ribonucleoprotein M OS=Homo sapiens OX=9606 GN=HNRNPM PE=1 SV=1;sp|P52272|HNRPM_HUMAN Heterogeneous nuclear ribonucleoprotein M OS=Homo sapiens OX=9606 GN=HNRNPM PE=1 SV=3;tr|M0R0Y6|M0R0Y6_HUMAN Heteroge	7	3	3	5.5	77.569	730	0	32.259	0.51092	0.96921	NaN	NaN	NaN	NaN	18283000			19		167320			19				19		18451000			19		10200000	8250700	10083000	8199900	116510	50815			55
	Q13509;A0A0B4J269;G3V5W4;G3V2R8;G3V3R4;G3V2N6;G3V3J6;G3V3W7	Tubulin beta-3 chain	TUBB3	TUBB3	sp|Q13509|TBB3_HUMAN Tubulin beta-3 chain OS=Homo sapiens OX=9606 GN=TUBB3 PE=1 SV=2;tr|A0A0B4J269|A0A0B4J269_HUMAN G_PROTEIN_RECEP_F1_2 domain-containing protein OS=Homo sapiens OX=9606 PE=1 SV=1	8	17	2	40.2	50.432	450	0	170.92	0.27224	0.92359	NaN	NaN	NaN	NaN	6969500			19		11046000			19				19		18016000			19		14504000	3512100	5290400	1679100	9213300	1833000			1119
	Q9BT22;K7EID2;K7EPU3;K7EQK1	Chitobiosyldiphosphodolichol beta-mannosyltransferase	ALG1	ALG1	sp|Q9BT22|ALG1_HUMAN Chitobiosyldiphosphodolichol beta-mannosyltransferase OS=Homo sapiens OX=9606 GN=ALG1 PE=1 SV=2	4	9	9	33.6	52.518	464	0	228.59	0.14207	0.49986	NaN	NaN	NaN	NaN	7939600			19		9690400			19				19		17630000			19		16324000	1306100	7660600	279030	8663300	1027100			1466
	A0A087WYV5;X6R3P0;O94813	Slit homolog 2 protein;Slit homolog 2 protein N-product;Slit homolog 2 protein C-product	SLIT2	SLIT2	tr|A0A087WYV5|A0A087WYV5_HUMAN Slit homolog 2 protein OS=Homo sapiens OX=9606 GN=SLIT2 PE=1 SV=1;tr|X6R3P0|X6R3P0_HUMAN Slit homolog 2 protein OS=Homo sapiens OX=9606 GN=SLIT2 PE=1 SV=1;sp|O94813|SLIT2_HUMAN Slit homolog 2 protein OS=Homo sapiens OX=9606 G	3	1	1	1.1	159.98	1439	0.00069013	6.7234	0.22854	0.77533	NaN	NaN	NaN	NaN	14093000			19		2807600			19				19		16901000			19		12898000	4003300	10601000	3492400	2296700	510890			46
	B5MDF5;P62826;J3KQE5;H0YFC6;F5H018;A0A087X0W0;B4DV51	GTP-binding nuclear protein Ran	RAN	RAN	tr|B5MDF5|B5MDF5_HUMAN GTP-binding nuclear protein Ran OS=Homo sapiens OX=9606 GN=RAN PE=1 SV=1;sp|P62826|RAN_HUMAN GTP-binding nuclear protein Ran OS=Homo sapiens OX=9606 GN=RAN PE=1 SV=3;tr|J3KQE5|J3KQE5_HUMAN GTP-binding nuclear protein Ran (Fragment) O	7	5	5	26.2	26.224	233	0	77.055	0.53028	1.4717	NaN	NaN	NaN	NaN	6770700			19		8956400			19				19		15727000			19		12838000	2889600	5240600	1530100	7597000	1359400			289
	P02533;Q04695;F5GWP8;K7EPJ9;A0A3B3IS58;P35900;K7ENV3;K7ESE1;K7ENW6;Q8N1A0	Keratin, type I cytoskeletal 14	KRT14	KRT14	sp|P02533|K1C14_HUMAN Keratin, type I cytoskeletal 14 OS=Homo sapiens OX=9606 GN=KRT14 PE=1 SV=4	10	16	7	40.3	51.561	472	0	323.31	NaN	NaN	NaN	NaN	NaN	NaN	7212400			19		8335300			19				19		15548000			19		15548000	0	7212400	0	8335300	0			747
	Q96A33;A0A087WYW6;J3QR89	Coiled-coil domain-containing protein 47	CCDC47	CCDC47	sp|Q96A33|CCD47_HUMAN Coiled-coil domain-containing protein 47 OS=Homo sapiens OX=9606 GN=CCDC47 PE=1 SV=1;tr|A0A087WYW6|A0A087WYW6_HUMAN Coiled-coil domain-containing protein 47 OS=Homo sapiens OX=9606 GN=CCDC47 PE=1 SV=1	3	10	10	29.4	55.873	483	0	278.61	NaN	NaN	NaN	NaN	NaN	NaN	1819700			19		13226000			19				19		15046000			19		14711000	334910	1819700	0	12891000	334910			1395
	P02768;A0A0C4DGB6;A0A087WWT3;H0YA55;C9JKR2;D6RHD5;B7WNR0;H7C013	Serum albumin	ALB	ALB	sp|P02768|ALBU_HUMAN Albumin OS=Homo sapiens OX=9606 GN=ALB PE=1 SV=2;tr|A0A0C4DGB6|A0A0C4DGB6_HUMAN Albumin OS=Homo sapiens OX=9606 GN=ALB PE=1 SV=1;tr|A0A087WWT3|A0A087WWT3_HUMAN Albumin OS=Homo sapiens OX=9606 GN=ALB PE=1 SV=1;tr|H0YA55|H0YA55_HUMAN Alb	8	9	9	14.4	69.366	609	0	55.731	NaN	NaN	NaN	NaN	NaN	NaN	6808800			19		7882100			19				19		14691000			19		14691000	0	6808800	0	7882100	0			749
	Q9UBB4;A0A1W2PQD2;B1AHE4;B1AHE3	Ataxin-10	ATXN10	ATXN10	sp|Q9UBB4|ATX10_HUMAN Ataxin-10 OS=Homo sapiens OX=9606 GN=ATXN10 PE=1 SV=1;tr|A0A1W2PQD2|A0A1W2PQD2_HUMAN Ataxin-10 OS=Homo sapiens OX=9606 GN=ATXN10 PE=1 SV=1	4	10	10	30.1	53.488	475	0	155.22	NaN	NaN	NaN	NaN	NaN	NaN	7469000			19		6171300			19				19		13640000			19		13640000	0	7469000	0	6171300	0			1586
	A0A5F9UP49;Q9BRK5;A0A5F9UJX7;H0Y3T6;G3V1E2	45 kDa calcium-binding protein	SDF4	SDF4	tr|A0A5F9UP49|A0A5F9UP49_HUMAN 45 kDa calcium-binding protein OS=Homo sapiens OX=9606 GN=SDF4 PE=1 SV=1;sp|Q9BRK5|CAB45_HUMAN 45 kDa calcium-binding protein OS=Homo sapiens OX=9606 GN=SDF4 PE=1 SV=1;tr|A0A5F9UJX7|A0A5F9UJX7_HUMAN 45 kDa calcium-binding pro	5	12	12	49.3	40.936	355	0	207.12	0.22177	0.75235	NaN	NaN	NaN	NaN	5672200			19		7592800			19				19		13265000			19		12734000	530780	5313700	358470	7420500	172320			209
	F8W9J4;Q03001	Dystonin	DST	DST	tr|F8W9J4|F8W9J4_HUMAN Dystonin OS=Homo sapiens OX=9606 GN=DST PE=1 SV=1;sp|Q03001|DYST_HUMAN Dystonin OS=Homo sapiens OX=9606 GN=DST PE=1 SV=4	2	1	1	0.3	847.96	7461	0	7.1791	NaN	NaN	NaN	NaN	NaN	NaN	12118000			19		387030			19				19		12505000			19		9309800	3194900	8922700	3194900	387030	0			468
	A0A494BZI8				tr|A0A494BZI8|A0A494BZI8_HUMAN Cytosolic carboxypeptidase 4 OS=Homo sapiens OX=9606 GN=AGBL1 PE=1 SV=1	1	1	1	1.8	116.18	1032	1	-2	NaN	NaN	NaN	NaN	NaN	NaN	12193000			19		0			19				19		12193000			19		12193000	0	12193000	0	0	0	+		195
	P08727;C9JM50;K7EMS3	Keratin, type I cytoskeletal 19	KRT19	KRT19	sp|P08727|K1C19_HUMAN Keratin, type I cytoskeletal 19 OS=Homo sapiens OX=9606 GN=KRT19 PE=1 SV=4;tr|C9JM50|C9JM50_HUMAN Keratin, type I cytoskeletal 19 (Fragment) OS=Homo sapiens OX=9606 GN=KRT19 PE=1 SV=1	3	7	2	17.5	44.105	400	0	13.956	0.20297	0.8513	NaN	NaN	NaN	NaN	4607700			19		6785000			19				19		11393000			19		9627500	1765200	3772200	835460	5855300	929720			784
	P49721;A0A087WVV1	Proteasome subunit beta type-2	PSMB2	PSMB2	sp|P49721|PSB2_HUMAN Proteasome subunit beta type-2 OS=Homo sapiens OX=9606 GN=PSMB2 PE=1 SV=1;tr|A0A087WVV1|A0A087WVV1_HUMAN Proteasome endopeptidase complex OS=Homo sapiens OX=9606 GN=PSMB2 PE=1 SV=1	2	4	4	31.8	22.836	201	0	51.589	0.13438	0.27745	NaN	NaN	NaN	NaN	4166700			19		6748800			19				19		10915000			19		10236000	679550	3950000	216680	6285900	462870			966
	O75489;E9PS48;E9PKL8;G3V194	NADH dehydrogenase [ubiquinone] iron-sulfur protein 3, mitochondrial	NDUFS3	NDUFS3	sp|O75489|NDUS3_HUMAN NADH dehydrogenase [ubiquinone] iron-sulfur protein 3, mitochondrial OS=Homo sapiens OX=9606 GN=NDUFS3 PE=1 SV=1	4	7	7	35.6	30.241	264	0	166.47	NaN	NaN	NaN	NaN	NaN	NaN	4877400			19		5410200			19				19		10288000			19		10288000	0	4877400	0	5410200	0			691
	P20851	C4b-binding protein beta chain	C4BPB	C4BPB	sp|P20851|C4BPB_HUMAN C4b-binding protein beta chain OS=Homo sapiens OX=9606 GN=C4BPB PE=1 SV=1	1	1	1	9.5	28.357	252	1	-2	NaN	NaN	NaN	NaN	NaN	NaN	8449000			19		0			19				19		8449000			19		4902900	3546000	4902900	3546000	0	0	+		845
	Q8N490	Probable hydrolase PNKD	PNKD	PNKD	sp|Q8N490|PNKD_HUMAN Probable hydrolase PNKD OS=Homo sapiens OX=9606 GN=PNKD PE=1 SV=2	1	1	1	3.9	42.875	385	0	10.177	NaN	NaN	NaN	NaN	NaN	NaN	2245100			19		6195500			19				19		8440600			19		8328200	112490	2132600	112490	6195500	0			1321
	Q8NA70;Q5HY64	Protein FAM47B;Putative protein FAM47C	FAM47B;FAM47C	FAM47B	sp|Q8NA70|FA47B_HUMAN Protein FAM47B OS=Homo sapiens OX=9606 GN=FAM47B PE=1 SV=2;sp|Q5HY64|FA47C_HUMAN Putative protein FAM47C OS=Homo sapiens OX=9606 GN=FAM47C PE=2 SV=1	2	1	1	2	73.944	645	0.0013559	6.626	0.66513	1.0062	NaN	NaN	NaN	NaN	3230100			19		4946000			19				19		8176200			19		4829000	3347100	1736700	1493500	3092400	1853700			1206
	A0A0U1RR32;A0A0U1RRH7;Q99878;Q96KK5;Q9BTM1;Q93077;Q7L7L0;P20671;P0C0S8;P04908;H0YFX9;A0A3B3IS11;Q16777;Q6FI13;C9J0D1;A0A494C189;Q71UI9;P0C0S5;C9J386	Histone H2A type 1-J;Histone H2A type 1-H;Histone H2A.J;Histone H2A type 1-C;Histone H2A type 3;Histone H2A type 1-D;Histone H2A type 1;Histone H2A type 1-B/E;Histone H2A;Histone H2A type 2-C;Histone H2A type 2-A;Histone H2A.V;Histone H2A.Z	HIST1H2AJ;HIST1H2AH;H2AFJ;HIST1H2AC;HIST3H2A;HIST1H2AD;HIST1H2AG;HIST1H2AB;HIST2H2AC;HIST2H2AA3;H2AFV;H2AFZ	HIST1H2AJ	tr|A0A0U1RR32|A0A0U1RR32_HUMAN Histone H2A OS=Homo sapiens OX=9606 GN=hCG_2039566 PE=3 SV=1;tr|A0A0U1RRH7|A0A0U1RRH7_HUMAN Histone H2A OS=Homo sapiens OX=9606 PE=3 SV=1;sp|Q99878|H2A1J_HUMAN Histone H2A type 1-J OS=Homo sapiens OX=9606 GN=H2AC14 PE=1 SV=3;	19	4	1	37.9	18.481	169	0	45.846	NaN	NaN	NaN	NaN	NaN	NaN	7480100			19		344110			19				19		7824200			19		7710900	113320	7480100	0	230790	113320			126
	P31153;Q00266	S-adenosylmethionine synthase isoform type-2	MAT2A	MAT2A	sp|P31153|METK2_HUMAN S-adenosylmethionine synthase isoform type-2 OS=Homo sapiens OX=9606 GN=MAT2A PE=1 SV=1	2	5	5	18.5	43.66	395	0	158.39	NaN	NaN	NaN	NaN	NaN	NaN	1049100			19		6597400			19				19		7646400			19		6905900	740520	1049100	0	5856800	740520			891
	A8MV65	Transcription cofactor vestigial-like protein 3	VGLL3	VGLL3	sp|A8MV65|VGLL3_HUMAN Transcription cofactor vestigial-like protein 3 OS=Homo sapiens OX=9606 GN=VGLL3 PE=1 SV=1	1	1	1	3.7	36.009	326	1	-2	NaN	NaN	NaN	NaN	NaN	NaN	0			19		7491500			19				19		7491500			19		7491500	0	0	0	7491500	0	+		256
	Q13257	Mitotic spindle assembly checkpoint protein MAD2A	MAD2L1	MAD2L1	sp|Q13257|MD2L1_HUMAN Mitotic spindle assembly checkpoint protein MAD2A OS=Homo sapiens OX=9606 GN=MAD2L1 PE=1 SV=1	1	6	6	42	23.51	205	0	160.18	NaN	NaN	NaN	NaN	NaN	NaN	6211900			19		785310			19				19		6997200			19		6997200	0	6211900	0	785310	0			1111
	P30153;B3KQV6;C9J9C1;P30154;M0QXG4;M0R0K6;E9PPI5;E9PNM7;E9PH38;E9PHZ6;H0YDG7	Serine/threonine-protein phosphatase 2A 65 kDa regulatory subunit A alpha isoform	PPP2R1A	PPP2R1A	sp|P30153|2AAA_HUMAN Serine/threonine-protein phosphatase 2A 65 kDa regulatory subunit A alpha isoform OS=Homo sapiens OX=9606 GN=PPP2R1A PE=1 SV=4;tr|B3KQV6|B3KQV6_HUMAN Serine/threonine-protein phosphatase 2A 65 kDa regulatory subunit A alpha isoform OS=	11	9	9	25.6	65.308	589	0	75.95	NaN	NaN	NaN	NaN	NaN	NaN	2106600			19		4889500			19				19		6996000			19		6559300	436730	2106600	0	4452700	436730			886
	D3YTB5;P51617;H7C224;H7C2I6;F8WAB6;H7C3C1;H7C1F0;H7C3G8;F6U4U2;P51955	Interleukin-1 receptor-associated kinase 1	IRAK1	IRAK1	tr|D3YTB5|D3YTB5_HUMAN Interleukin-1 receptor-associated kinase 1 OS=Homo sapiens OX=9606 GN=IRAK1 PE=1 SV=1;sp|P51617|IRAK1_HUMAN Interleukin-1 receptor-associated kinase 1 OS=Homo sapiens OX=9606 GN=IRAK1 PE=1 SV=2;tr|H7C224|H7C224_HUMAN Interleukin-1 re	10	17	17	39.7	76.059	708	0	158.94	NaN	NaN	NaN	NaN	NaN	NaN	1706000			19		5176100			19				19		6882100			19		6882100	0	1706000	0	5176100	0			342
	Q5JPH6;H3BTB7	Probable glutamate--tRNA ligase, mitochondrial	EARS2	EARS2	sp|Q5JPH6|SYEM_HUMAN Probable glutamate--tRNA ligase, mitochondrial OS=Homo sapiens OX=9606 GN=EARS2 PE=1 SV=2;tr|H3BTB7|H3BTB7_HUMAN Glutamyl-tRNA synthetase OS=Homo sapiens OX=9606 GN=EARS2 PE=1 SV=1	2	9	9	23.3	58.688	523	0	126.13	NaN	NaN	NaN	NaN	NaN	NaN	2225500			19		4346400			19				19		6571900			19		6164700	407210	2225500	0	3939200	407210			1209
	O43819;A0A1W2PQK0	Protein SCO2 homolog, mitochondrial	SCO2	SCO2	sp|O43819|SCO2_HUMAN Protein SCO2 homolog, mitochondrial OS=Homo sapiens OX=9606 GN=SCO2 PE=1 SV=3	2	6	6	39.1	29.81	266	0	56.431	NaN	NaN	NaN	NaN	NaN	NaN	3088500			19		3452300			19				19		6540800			19		6540800	0	3088500	0	3452300	0			660
	P63151;E5RIY1;A0A590UJY3;Q66LE6;A0A590UJJ1;Q00005;H0YB06;E5RFR9	Serine/threonine-protein phosphatase 2A 55 kDa regulatory subunit B alpha isoform	PPP2R2A	PPP2R2A	sp|P63151|2ABA_HUMAN Serine/threonine-protein phosphatase 2A 55 kDa regulatory subunit B alpha isoform OS=Homo sapiens OX=9606 GN=PPP2R2A PE=1 SV=1	8	7	7	25.5	51.691	447	0	135.89	NaN	NaN	NaN	NaN	NaN	NaN	771060			19		5707800			19				19		6478800			19		6279900	198950	771060	0	5508800	198950			1054
	P19013;H0YIC5	Keratin, type II cytoskeletal 4	KRT4	KRT4	sp|P19013|K2C4_HUMAN Keratin, type II cytoskeletal 4 OS=Homo sapiens OX=9606 GN=KRT4 PE=1 SV=5	2	9	6	18.5	56.143	520	0	323.31	NaN	NaN	NaN	NaN	NaN	NaN	0			19		6424300			19				19		6424300			19		6424300	0	0	0	6424300	0			835
	P21912;A0A087WXX8;A0A087WWT1	Succinate dehydrogenase [ubiquinone] iron-sulfur subunit, mitochondrial	SDHB	SDHB	sp|P21912|SDHB_HUMAN Succinate dehydrogenase [ubiquinone] iron-sulfur subunit, mitochondrial OS=Homo sapiens OX=9606 GN=SDHB PE=1 SV=3;tr|A0A087WXX8|A0A087WXX8_HUMAN Iron-sulfur subunit of complex II (Fragment) OS=Homo sapiens OX=9606 GN=SDHB PE=1 SV=1;tr|	3	6	6	20.4	31.629	280	0	59.013	NaN	NaN	NaN	NaN	NaN	NaN	0			19		6331500			19				19		6331500			19		6331500	0	0	0	6331500	0			848
	A0A087WXY2;Q99959	Plakophilin-2	PKP2	PKP2	tr|A0A087WXY2|A0A087WXY2_HUMAN Plakophilin-2 (Fragment) OS=Homo sapiens OX=9606 GN=PKP2 PE=1 SV=1;sp|Q99959|PKP2_HUMAN Plakophilin-2 OS=Homo sapiens OX=9606 GN=PKP2 PE=1 SV=2	2	1	1	30.6	3.7202	36	0.0068879	6.0839	NaN	NaN	NaN	NaN	NaN	NaN	0			19		6148200			19				19		6148200			19		6148200	0	0	0	6148200	0			42
	A0A0U1RQJ2				tr|A0A0U1RQJ2|A0A0U1RQJ2_HUMAN Dystonin OS=Homo sapiens OX=9606 GN=DST PE=1 SV=2	1	1	1	0.5	304.56	2676	1	-2	NaN	NaN	NaN	NaN	NaN	NaN	0			19		6116700			19				19		6116700			19		5242700	874010	0	0	5242700	874010	+		124
	Q9HCN8	Stromal cell-derived factor 2-like protein 1	SDF2L1	SDF2L1	sp|Q9HCN8|SDF2L_HUMAN Stromal cell-derived factor 2-like protein 1 OS=Homo sapiens OX=9606 GN=SDF2L1 PE=1 SV=2	1	3	3	25.8	23.598	221	0	100.85	NaN	NaN	NaN	NaN	NaN	NaN	3119800			19		2884400			19				19		6004200			19		6004200	0	3119800	0	2884400	0			1531
	V9GYS0;O60830;V9GYU0	Mitochondrial import inner membrane translocase subunit Tim17-B	TIMM17B	TIMM17B	tr|V9GYS0|V9GYS0_HUMAN Mitochondrial import inner membrane translocase subunit Tim17-B OS=Homo sapiens OX=9606 GN=TIMM17B PE=1 SV=1;sp|O60830|TI17B_HUMAN Mitochondrial import inner membrane translocase subunit Tim17-B OS=Homo sapiens OX=9606 GN=TIMM17B PE=	3	3	3	15.1	20.437	192	0	133.61	NaN	NaN	NaN	NaN	NaN	NaN	2338400			19		3481600			19				19		5820100			19		5820100	0	2338400	0	3481600	0			677
	Q9BQA1;H0Y711	Methylosome protein 50	WDR77	WDR77	sp|Q9BQA1|MEP50_HUMAN Methylosome protein 50 OS=Homo sapiens OX=9606 GN=WDR77 PE=1 SV=1;tr|H0Y711|H0Y711_HUMAN Methylosome protein 50 (Fragment) OS=Homo sapiens OX=9606 GN=WDR77 PE=1 SV=1	2	4	4	19	36.724	342	0	52.824	0.31505	0.97318	NaN	NaN	NaN	NaN	2962200			19		2629000			19				19		5591300			19		4561000	1030300	2560000	402210	2001000	628080			1454
	P02538;P48668	Keratin, type II cytoskeletal 6A;Keratin, type II cytoskeletal 6C	KRT6A;KRT6C	KRT6A	sp|P02538|K2C6A_HUMAN Keratin, type II cytoskeletal 6A OS=Homo sapiens OX=9606 GN=KRT6A PE=1 SV=3;sp|P48668|K2C6C_HUMAN Keratin, type II cytoskeletal 6C OS=Homo sapiens OX=9606 GN=KRT6C PE=1 SV=3	2	16	1	28.2	60.044	564	0	70.262	NaN	NaN	NaN	NaN	NaN	NaN	1326800			19		4116200			19				19		5443000			19		5443000	0	1326800	0	4116200	0			748
	Q9H061;E9PI90	Transmembrane protein 126A	TMEM126A	TMEM126A	sp|Q9H061|T126A_HUMAN Transmembrane protein 126A OS=Homo sapiens OX=9606 GN=TMEM126A PE=1 SV=1	2	5	5	43.1	21.527	195	0	111.33	NaN	NaN	NaN	NaN	NaN	NaN	4010300			19		1431900			19				19		5442200			19		5126200	316040	3694300	316040	1431900	0			1496
	P23258;Q9NRH3;K7EIS0;K7EKE5	Tubulin gamma-1 chain;Tubulin gamma-2 chain;Tubulin gamma chain	TUBG1;TUBG2	TUBG1	sp|P23258|TBG1_HUMAN Tubulin gamma-1 chain OS=Homo sapiens OX=9606 GN=TUBG1 PE=1 SV=2;sp|Q9NRH3|TBG2_HUMAN Tubulin gamma-2 chain OS=Homo sapiens OX=9606 GN=TUBG2 PE=2 SV=1;tr|K7EIS0|K7EIS0_HUMAN Tubulin gamma chain (Fragment) OS=Homo sapiens OX=9606 GN=TUB	4	7	7	34.4	51.169	451	0	53.333	NaN	NaN	NaN	NaN	NaN	NaN	0			19		5330100			19				19		5330100			19		5008100	322020	0	0	5008100	322020			857
	A2A2Q9;Q9Y312	Protein AAR2 homolog	AAR2	AAR2	tr|A2A2Q9|A2A2Q9_HUMAN AAR2 splicing factor homolog OS=Homo sapiens OX=9606 GN=AAR2 PE=1 SV=1;sp|Q9Y312|AAR2_HUMAN Protein AAR2 homolog OS=Homo sapiens OX=9606 GN=AAR2 PE=1 SV=2	2	6	6	21.9	45.034	398	0	322.08	NaN	NaN	NaN	NaN	NaN	NaN	1705100			19		3420700			19				19		5125800			19		5125800	0	1705100	0	3420700	0			240
	O19617;A0A140T921;A2AEA2;A0A140T9H5;A0A140T9U8;P10321;A0A1W2PRU9;A0A1W2PPQ2;A0A140TA05;A0A140T9L3;A0A140T9E1;A0A140T942;A0A140T941;A0A1W2PQS8;A0A140T9Z6;B0UXQ0;A0A140T9M5;F8W9Z8;A0A140TA12;A0A140T9Z7;A0A140TA19;A0A140T9S7;A0A140T9Q4;A0A140T9T1	HLA class I histocompatibility antigen, Cw-7 alpha chain	HLA-C	HLA-C	tr|O19617|O19617_HUMAN HLA class I antigen OS=Homo sapiens OX=9606 GN=HLA-C PE=1 SV=1;tr|A0A140T921|A0A140T921_HUMAN HLA class I histocompatibility antigen, C alpha chain OS=Homo sapiens OX=9606 GN=HLA-C PE=1 SV=1;tr|A2AEA2|A2AEA2_HUMAN HLA class I histoco	24	7	1	25.4	40.71	366	0	262.44	NaN	NaN	NaN	NaN	NaN	NaN	1299900			19		3779900			19				19		5079800			19		4901300	178460	1299900	0	3601400	178460			130
	C9JYQ9;H0Y8C2;Q6P5R6	60S ribosomal protein L22-like 1	RPL22L1	RPL22L1	tr|C9JYQ9|C9JYQ9_HUMAN 60S ribosomal protein L22-like 1 OS=Homo sapiens OX=9606 GN=RPL22L1 PE=1 SV=1;tr|H0Y8C2|H0Y8C2_HUMAN 60S ribosomal protein L22-like 1 (Fragment) OS=Homo sapiens OX=9606 GN=RPL22L1 PE=1 SV=1;sp|Q6P5R6|RL22L_HUMAN 60S ribosomal protein	3	4	4	52.1	14.478	121	0	53.218	NaN	NaN	NaN	NaN	NaN	NaN	0			19		4974300			19				19		4974300			19		2744800	2229500	0	0	2744800	2229500			337
	Q96NB2;R4GMR9;R4GN74;R4GNC2;R4GN63;A0A1B0GX61;R4GMW0;A0A0C4DGR6;R4GMS6	Sideroflexin-2	SFXN2	SFXN2	sp|Q96NB2|SFXN2_HUMAN Sideroflexin-2 OS=Homo sapiens OX=9606 GN=SFXN2 PE=1 SV=2;tr|R4GMR9|R4GMR9_HUMAN Sideroflexin-2 OS=Homo sapiens OX=9606 GN=SFXN2 PE=1 SV=1;tr|R4GN74|R4GN74_HUMAN Sideroflexin-2 (Fragment) OS=Homo sapiens OX=9606 GN=SFXN2 PE=1 SV=1;tr|	9	5	5	21.4	36.231	322	0	43.728	NaN	NaN	NaN	NaN	NaN	NaN	942710			19		3903100			19				19		4845800			19		4634300	211460	942710	0	3691600	211460			1433
	Q9BSK2	Solute carrier family 25 member 33	SLC25A33	SLC25A33	sp|Q9BSK2|S2533_HUMAN Solute carrier family 25 member 33 OS=Homo sapiens OX=9606 GN=SLC25A33 PE=1 SV=1	1	4	3	14.3	35.375	321	0	49.03	NaN	NaN	NaN	NaN	NaN	NaN	1552800			19		3282900			19				19		4835700			19		3757600	1078100	1099800	453010	2657800	625080			1465
	Q7Z4R8	UPF0669 protein C6orf120	C6orf120	C6orf120	sp|Q7Z4R8|CF120_HUMAN UPF0669 protein C6orf120 OS=Homo sapiens OX=9606 GN=C6orf120 PE=1 SV=1	1	2	2	27.2	20.772	191	0	61.259	0.24031	0.66693	NaN	NaN	NaN	NaN	2322400			19		2474200			19				19		4796600			19		3859400	937190	1830500	491850	2028800	445340			1280
	A0A1B0GVU7;Q9Y4G6	Talin-2	TLN2	TLN2	tr|A0A1B0GVU7|A0A1B0GVU7_HUMAN Talin-2 OS=Homo sapiens OX=9606 GN=TLN2 PE=1 SV=1;sp|Q9Y4G6|TLN2_HUMAN Talin-2 OS=Homo sapiens OX=9606 GN=TLN2 PE=1 SV=4	2	1	1	1.8	164.69	1567	1	-2	NaN	NaN	NaN	NaN	NaN	NaN	4705800			19		0			19				19		4705800			19		0	4705800	0	4705800	0	0	+		139
	F8W8H5;Q969Q5	Ras-related protein Rab-24	RAB24	RAB24	tr|F8W8H5|F8W8H5_HUMAN Ras-related protein Rab-24 OS=Homo sapiens OX=9606 GN=RAB24 PE=1 SV=1;sp|Q969Q5|RAB24_HUMAN Ras-related protein Rab-24 OS=Homo sapiens OX=9606 GN=RAB24 PE=1 SV=1	2	4	4	34.5	19.671	174	0	242.63	NaN	NaN	NaN	NaN	NaN	NaN	2510100			19		2186000			19				19		4696100			19		4696100	0	2510100	0	2186000	0			467
	Q969Q4	ADP-ribosylation factor-like protein 11	ARL11	ARL11	sp|Q969Q4|ARL11_HUMAN ADP-ribosylation factor-like protein 11 OS=Homo sapiens OX=9606 GN=ARL11 PE=1 SV=1	1	1	1	4.1	21.39	196	0	7.2591	NaN	NaN	NaN	NaN	NaN	NaN	0			19		4682300			19				19		4682300			19		3444000	1238300	0	0	3444000	1238300			1387
	Q9UNL2;C9J365;C9JA28	Translocon-associated protein subunit gamma	SSR3	SSR3	sp|Q9UNL2|SSRG_HUMAN Translocon-associated protein subunit gamma OS=Homo sapiens OX=9606 GN=SSR3 PE=1 SV=1;tr|C9J365|C9J365_HUMAN Signal sequence receptor subunit gamma OS=Homo sapiens OX=9606 GN=SSR3 PE=1 SV=1;tr|C9JA28|C9JA28_HUMAN Signal sequence recept	3	2	2	22.2	21.08	185	0	195.92	0.20031	0.30335	NaN	NaN	NaN	NaN	2808500			19		1833700			19				19		4642100			19		4201100	441050	2597500	210910	1603500	230140			1625
	Q9BTY2;Q7Z6V2	Plasma alpha-L-fucosidase	FUCA2	FUCA2	sp|Q9BTY2|FUCO2_HUMAN Plasma alpha-L-fucosidase OS=Homo sapiens OX=9606 GN=FUCA2 PE=1 SV=2	2	5	5	13.3	54.066	467	0	139.16	NaN	NaN	NaN	NaN	NaN	NaN	1674800			19		2951100			19				19		4625900			19		4418800	207130	1674800	0	2744000	207130			1470
	K7EMV3;K7EP01;A0A590UJJ6;B4DEB1;K7EK07;Q5TEC6;K7ES00;Q6NXT2;Q71DI3;Q16695;P84243;P68431	Histone H3;Histone H3.3C;Histone H3.2;Histone H3.1t;Histone H3.3;Histone H3.1	H3F3B;H3F3A;HIST2H3PS2;H3F3C;HIST2H3A;HIST3H3;HIST1H3A	H3F3B	tr|K7EMV3|K7EMV3_HUMAN Histone H3 OS=Homo sapiens OX=9606 GN=H3-3B PE=1 SV=1;tr|K7EP01|K7EP01_HUMAN Histone H3.3 OS=Homo sapiens OX=9606 GN=H3-3B PE=1 SV=1;tr|A0A590UJJ6|A0A590UJJ6_HUMAN Histone H3 OS=Homo sapiens OX=9606 GN=H3-3A PE=1 SV=1;tr|B4DEB1|B4DEB	12	1	1	7.6	10.334	92	0.0068793	6.0707	NaN	NaN	NaN	NaN	NaN	NaN	4569600			19		0			19				19		4569600			19		4569600	0	4569600	0	0	0			208
	O60518;A0A096LPA6;A0A096LNS2	Ran-binding protein 6	RANBP6	RANBP6	sp|O60518|RNBP6_HUMAN Ran-binding protein 6 OS=Homo sapiens OX=9606 GN=RANBP6 PE=1 SV=2;tr|A0A096LPA6|A0A096LPA6_HUMAN Ran-binding protein 6 (Fragment) OS=Homo sapiens OX=9606 GN=RANBP6 PE=1 SV=1	3	3	2	4.3	124.71	1105	0	10.717	NaN	NaN	NaN	NaN	NaN	NaN	4499600			19		60504			19				19		4560100			19		3602700	957370	3542200	957370	60504	0			670
	Q9NZJ7;H0Y8C3;H7C196	Mitochondrial carrier homolog 1	MTCH1	MTCH1	sp|Q9NZJ7|MTCH1_HUMAN Mitochondrial carrier homolog 1 OS=Homo sapiens OX=9606 GN=MTCH1 PE=1 SV=1;tr|H0Y8C3|H0Y8C3_HUMAN Mitochondrial carrier homolog 1 (Fragment) OS=Homo sapiens OX=9606 GN=MTCH1 PE=1 SV=1	3	5	5	13.1	41.544	389	0	45.365	NaN	NaN	NaN	NaN	NaN	NaN	0			19		4381300			19				19		4381300			19		2638000	1743200	0	0	2638000	1743200			1575
	A0A3B3IRV4				tr|A0A3B3IRV4|A0A3B3IRV4_HUMAN Histone acetyltransferase KAT6B (Fragment) OS=Homo sapiens OX=9606 GN=KAT6B PE=1 SV=1	1	1	1	6.2	19.845	176	0.00067889	6.6308	NaN	NaN	NaN	NaN	NaN	NaN	0			19		4363300			19				19		4363300			19		4363300	0	0	0	4363300	0			184
	Q14318;U3KQ64;A0A0A0MTJ1;M0R2K9;U3KQI1;M0R1Q0;M0R1S6;M0R2Q6	Peptidyl-prolyl cis-trans isomerase FKBP8	FKBP8	FKBP8	sp|Q14318|FKBP8_HUMAN Peptidyl-prolyl cis-trans isomerase FKBP8 OS=Homo sapiens OX=9606 GN=FKBP8 PE=1 SV=2	8	5	5	20.4	44.561	412	0	90.312	NaN	NaN	NaN	NaN	NaN	NaN	1121800			19		3195900			19				19		4317700			19		4070500	247280	1121800	0	2948600	247280			1135
	D6RF53;D6R974;D6RE83;D6R956;P09936	Ubiquitin carboxyl-terminal hydrolase;Ubiquitin carboxyl-terminal hydrolase isozyme L1	UCHL1	UCHL1	tr|D6RF53|D6RF53_HUMAN Ubiquitin carboxyl-terminal hydrolase (Fragment) OS=Homo sapiens OX=9606 GN=UCHL1 PE=1 SV=1;tr|D6R974|D6R974_HUMAN Ubiquitin carboxyl-terminal hydrolase OS=Homo sapiens OX=9606 GN=UCHL1 PE=1 SV=1;tr|D6RE83|D6RE83_HUMAN Ubiquitin carb	5	1	1	24.1	6.3355	58	1	-2	NaN	NaN	NaN	NaN	NaN	NaN	0			19		4292000			19				19		4292000			19		2782200	1509800	0	0	2782200	1509800	+		343
	Q9NYS0;G5E9P3	NF-kappa-B inhibitor-interacting Ras-like protein 1	NKIRAS1	NKIRAS1	sp|Q9NYS0|KBRS1_HUMAN NF-kappa-B inhibitor-interacting Ras-like protein 1 OS=Homo sapiens OX=9606 GN=NKIRAS1 PE=1 SV=1;tr|G5E9P3|G5E9P3_HUMAN NF-kappa-B inhibitor-interacting Ras-like protein 1 OS=Homo sapiens OX=9606 GN=NKIRAS1 PE=1 SV=1	2	4	4	21.9	21.643	192	0	31.192	0.43347	0.65619	NaN	NaN	NaN	NaN	1960400			19		2304100			19				19		4264500			19		3164700	1099800	1534300	426060	1630400	673760			1571
	P62873;B1AKQ8;F6UT28;F6X3N5;B3KVK2	Guanine nucleotide-binding protein G(I)/G(S)/G(T) subunit beta-1	GNB1	GNB1	sp|P62873|GBB1_HUMAN Guanine nucleotide-binding protein G(I)/G(S)/G(T) subunit beta-1 OS=Homo sapiens OX=9606 GN=GNB1 PE=1 SV=3;tr|B1AKQ8|B1AKQ8_HUMAN Guanine nucleotide-binding protein G(I)/G(S)/G(T) subunit beta-1 (Fragment) OS=Homo sapiens OX=9606 GN=GN	5	7	5	22.6	37.377	340	0	85.082	NaN	NaN	NaN	NaN	NaN	NaN	0			19		4222500			19				19		4222500			19		3723000	499560	0	0	3723000	499560			1048
	P46940;A0A0J9YXZ5;H0YLE8	Ras GTPase-activating-like protein IQGAP1	IQGAP1	IQGAP1	sp|P46940|IQGA1_HUMAN Ras GTPase-activating-like protein IQGAP1 OS=Homo sapiens OX=9606 GN=IQGAP1 PE=1 SV=1;tr|A0A0J9YXZ5|A0A0J9YXZ5_HUMAN Ras GTPase-activating-like protein IQGAP1 OS=Homo sapiens OX=9606 GN=IQGAP1 PE=1 SV=1	3	4	4	4.4	189.25	1657	0	26.955	0.4566	0.93902	NaN	NaN	NaN	NaN	2018500			19		2194500			19				19		4213000			19		2943900	1269100	1340000	678540	1603900	590580			954
	P05386	60S acidic ribosomal protein P1	RPLP1	RPLP1	sp|P05386|RLA1_HUMAN 60S acidic ribosomal protein P1 OS=Homo sapiens OX=9606 GN=RPLP1 PE=1 SV=1	1	2	2	36.8	11.514	114	0	20.6	NaN	NaN	NaN	NaN	NaN	NaN	218730			19		3990300			19				19		4209000			19		4101100	107930	218730	0	3882300	107930			765
	C9JG97;C9JEH3;Q13685;H7C0R2;C9JTS3	Angio-associated migratory cell protein	AAMP	AAMP	tr|C9JG97|C9JG97_HUMAN Angio-associated migratory cell protein OS=Homo sapiens OX=9606 GN=AAMP PE=1 SV=1;tr|C9JEH3|C9JEH3_HUMAN Angio-associated migratory cell protein OS=Homo sapiens OX=9606 GN=AAMP PE=1 SV=1;sp|Q13685|AAMP_HUMAN Angio-associated migrator	5	2	2	5.8	44.693	415	0	25.967	NaN	NaN	NaN	NaN	NaN	NaN	1038800			19		3096600			19				19		4135400			19		4135400	0	1038800	0	3096600	0			321
	A0A0C4DGM3;Q8TEQ0	Sorting nexin-29	SNX29	SNX29	tr|A0A0C4DGM3|A0A0C4DGM3_HUMAN Sorting nexin-29 (Fragment) OS=Homo sapiens OX=9606 GN=SNX29 PE=1 SV=1;sp|Q8TEQ0|SNX29_HUMAN Sorting nexin-29 OS=Homo sapiens OX=9606 GN=SNX29 PE=1 SV=3	2	1	1	5	32.713	282	0.0074813	6.0651	NaN	NaN	NaN	NaN	NaN	NaN	4122500			19		0			19				19		4122500			19		4122500	0	4122500	0	0	0			101
	A0A0A0MSK6;Q13017;G3V5I7;G3V444	Rho GTPase-activating protein 5	ARHGAP5	ARHGAP5	tr|A0A0A0MSK6|A0A0A0MSK6_HUMAN Rho GTPase-activating protein 5 OS=Homo sapiens OX=9606 GN=ARHGAP5 PE=1 SV=1;sp|Q13017|RHG05_HUMAN Rho GTPase-activating protein 5 OS=Homo sapiens OX=9606 GN=ARHGAP5 PE=1 SV=2;tr|G3V5I7|G3V5I7_HUMAN Rho GTPase-activating prot	4	2	2	1.8	171.68	1498	0	10.872	NaN	NaN	NaN	NaN	NaN	NaN	0			19		4095800			19				19		4095800			19		2472700	1623000	0	0	2472700	1623000			80
	H3BN59;I3L0H8;F6QDS0;H3BQK0;Q9NUU7;Q9UMR2;H3BMQ5;H3BTB3;I3L352	ATP-dependent RNA helicase DDX19A;ATP-dependent RNA helicase DDX19B	DDX19A;DDX19B	DDX19A	tr|H3BN59|H3BN59_HUMAN RNA helicase (Fragment) OS=Homo sapiens OX=9606 PE=1 SV=1;tr|I3L0H8|I3L0H8_HUMAN ATP-dependent RNA helicase DDX19A OS=Homo sapiens OX=9606 GN=DDX19A PE=1 SV=1;tr|F6QDS0|F6QDS0_HUMAN RNA helicase OS=Homo sapiens OX=9606 GN=hCG_2043426	9	4	4	25.3	28.982	261	0	262.78	NaN	NaN	NaN	NaN	NaN	NaN	1254800			19		2834300			19				19		4089200			19		4089200	0	1254800	0	2834300	0			445
	A0A494C018;P01133	Pro-epidermal growth factor;Epidermal growth factor	EGF	EGF	tr|A0A494C018|A0A494C018_HUMAN Pro-epidermal growth factor OS=Homo sapiens OX=9606 GN=EGF PE=1 SV=1;sp|P01133|EGF_HUMAN Pro-epidermal growth factor OS=Homo sapiens OX=9606 GN=EGF PE=1 SV=2	2	1	1	2	112.7	1010	0.0074766	6.0625	NaN	NaN	NaN	NaN	NaN	NaN	0			19		4011500			19				19		4011500			19		2304400	1707100	0	0	2304400	1707100			197
	O00330;E9PLU0;E9PRI6;H0YD97	Pyruvate dehydrogenase protein X component, mitochondrial	PDHX	PDHX	sp|O00330|ODPX_HUMAN Pyruvate dehydrogenase protein X component, mitochondrial OS=Homo sapiens OX=9606 GN=PDHX PE=1 SV=3	4	6	6	20.6	54.122	501	0	172.77	NaN	NaN	NaN	NaN	NaN	NaN	2438000			19		1527400			19				19		3965400			19		3965400	0	2438000	0	1527400	0			615
	Q969Y2;M0R0S9;M0R1X0	tRNA modification GTPase GTPBP3, mitochondrial	GTPBP3	GTPBP3	sp|Q969Y2|GTPB3_HUMAN tRNA modification GTPase GTPBP3, mitochondrial OS=Homo sapiens OX=9606 GN=GTPBP3 PE=1 SV=2	3	7	7	22.8	52.058	492	0	85.354	NaN	NaN	NaN	NaN	NaN	NaN	0			19		3908900			19				19		3908900			19		3853400	55448	0	0	3853400	55448			1392
	Q9UDX5;B5MC22;H7C417;F8WEN7	Mitochondrial fission process protein 1	MTFP1	MTFP1	sp|Q9UDX5|MTFP1_HUMAN Mitochondrial fission process protein 1 OS=Homo sapiens OX=9606 GN=MTFP1 PE=1 SV=1;tr|B5MC22|B5MC22_HUMAN Mitochondrial 18 kDa protein OS=Homo sapiens OX=9606 GN=MTFP1 PE=1 SV=1;tr|H7C417|H7C417_HUMAN Mitochondrial 18 kDa protein (Fra	4	6	6	65.1	18.01	166	0	95.214	NaN	NaN	NaN	NaN	NaN	NaN	1629400			19		2265100			19				19		3894500			19		3531300	363160	1520200	109160	2011100	254000			1596
	Q8NBY1;B4E0Y9;Q9P289;C9JDH9;C9J6L2;C9JCC0;C9J232;H7C279;O00506;B4DR80;Q9Y6E0;C9JJV0;H0Y630;Q5JV98	Serine/threonine-protein kinase 26;Serine/threonine-protein kinase 25	STK26;STK25	STK26	tr|Q8NBY1|Q8NBY1_HUMAN Serine/threonine-protein kinase 26 OS=Homo sapiens OX=9606 GN=STK26 PE=1 SV=1;tr|B4E0Y9|B4E0Y9_HUMAN Serine/threonine-protein kinase 26 OS=Homo sapiens OX=9606 GN=STK26 PE=1 SV=1;sp|Q9P289|STK26_HUMAN Serine/threonine-protein kinase	14	7	7	20.9	43.867	392	0	218.52	NaN	NaN	NaN	NaN	NaN	NaN	1047400			19		2830000			19				19		3877300			19		3877300	0	1047400	0	2830000	0			281
	Q99714;Q5H928	3-hydroxyacyl-CoA dehydrogenase type-2	HSD17B10	HSD17B10	sp|Q99714|HCD2_HUMAN 3-hydroxyacyl-CoA dehydrogenase type-2 OS=Homo sapiens OX=9606 GN=HSD17B10 PE=1 SV=3;tr|Q5H928|Q5H928_HUMAN 3-hydroxyacyl-CoA dehydrogenase type-2 OS=Homo sapiens OX=9606 GN=HSD17B10 PE=1 SV=1	2	4	4	31.4	26.923	261	0	282.91	NaN	NaN	NaN	NaN	NaN	NaN	1395800			19		2435700			19				19		3831500			19		3831500	0	1395800	0	2435700	0			1448
	P56962;E9PIC2;E9PJW1;E9PQU9;E9PJV6	Syntaxin-17	STX17	STX17	sp|P56962|STX17_HUMAN Syntaxin-17 OS=Homo sapiens OX=9606 GN=STX17 PE=1 SV=2;tr|E9PIC2|E9PIC2_HUMAN Syntaxin-17 OS=Homo sapiens OX=9606 GN=STX17 PE=1 SV=1	5	6	6	31.8	33.403	302	0	69.396	NaN	NaN	NaN	NaN	NaN	NaN	664910			19		3107200			19				19		3772100			19		3316000	456080	664910	0	2651100	456080			1011
	K7EM02;K7EIJ8;Q8IYT4	Katanin p60 ATPase-containing subunit A-like 2	KATNAL2	KATNAL2	tr|K7EM02|K7EM02_HUMAN Katanin p60 ATPase-containing subunit A-like 2 (Fragment) OS=Homo sapiens OX=9606 GN=KATNAL2 PE=1 SV=1;tr|K7EIJ8|K7EIJ8_HUMAN Katanin p60 ATPase-containing subunit A-like 2 (Fragment) OS=Homo sapiens OX=9606 GN=KATNAL2 PE=1 SV=1;sp|Q	3	1	1	9.4	13.999	128	0	7.2682	0.56257	1.4384	NaN	NaN	NaN	NaN	1342500			19		2399600			19				19		3742100			19		2359700	1382400	868580	473950	1491200	908430			583
	O43809;H3BND3;H3BV41	Cleavage and polyadenylation specificity factor subunit 5	NUDT21	NUDT21	sp|O43809|CPSF5_HUMAN Cleavage and polyadenylation specificity factor subunit 5 OS=Homo sapiens OX=9606 GN=NUDT21 PE=1 SV=1;tr|H3BND3|H3BND3_HUMAN Cleavage and polyadenylation specificity factor subunit 5 (Fragment) OS=Homo sapiens OX=9606 GN=NUDT21 PE=1 S	3	4	4	30.8	26.227	227	0	34.74	NaN	NaN	NaN	NaN	NaN	NaN	498600			19		3193600			19				19		3692200			19		3272300	419920	498600	0	2773700	419920			659
	P21281;H0YC04;C9JNS9;C9JL73;P15313	V-type proton ATPase subunit B, brain isoform;V-type proton ATPase subunit B, kidney isoform	ATP6V1B2;ATP6V1B1	ATP6V1B2	sp|P21281|VATB2_HUMAN V-type proton ATPase subunit B, brain isoform OS=Homo sapiens OX=9606 GN=ATP6V1B2 PE=1 SV=3;tr|H0YC04|H0YC04_HUMAN V-type proton ATPase subunit B, brain isoform (Fragment) OS=Homo sapiens OX=9606 GN=ATP6V1B2 PE=1 SV=1;tr|C9JNS9|C9JNS9	5	2	2	6.3	56.5	511	0	11.926	NaN	NaN	NaN	NaN	NaN	NaN	3566400			19		0			19				19		3566400			19		2450900	1115600	2450900	1115600	0	0			846
	Q01650;H0YJ95;A0A0C4DGL4;G3V4Z6;Q9UM01;Q92536	Large neutral amino acids transporter small subunit 1	SLC7A5	SLC7A5	sp|Q01650|LAT1_HUMAN Large neutral amino acids transporter small subunit 1 OS=Homo sapiens OX=9606 GN=SLC7A5 PE=1 SV=2	6	3	3	8.1	55.01	507	0	81.47	NaN	NaN	NaN	NaN	NaN	NaN	1481700			19		2079700			19				19		3561400			19		3408100	153320	1481700	0	1926300	153320			1080
	Q9P032	NADH dehydrogenase [ubiquinone] 1 alpha subcomplex assembly factor 4	NDUFAF4	NDUFAF4	sp|Q9P032|NDUF4_HUMAN NADH dehydrogenase [ubiquinone] 1 alpha subcomplex assembly factor 4 OS=Homo sapiens OX=9606 GN=NDUFAF4 PE=1 SV=1	1	3	3	22.9	20.266	175	0	22.896	NaN	NaN	NaN	NaN	NaN	NaN	1506500			19		1986300			19				19		3492700			19		3492700	0	1506500	0	1986300	0			1577
	Q00587;B0QYC6;B0QYC7;B0QYC8	Cdc42 effector protein 1	CDC42EP1	CDC42EP1	sp|Q00587|BORG5_HUMAN Cdc42 effector protein 1 OS=Homo sapiens OX=9606 GN=CDC42EP1 PE=1 SV=1	4	6	6	29.4	40.294	391	0	98.315	NaN	NaN	NaN	NaN	NaN	NaN	659160			19		2724200			19				19		3383300			19		3383300	0	659160	0	2724200	0			1078
	P84095	Rho-related GTP-binding protein RhoG	RHOG	RHOG	sp|P84095|RHOG_HUMAN Rho-related GTP-binding protein RhoG OS=Homo sapiens OX=9606 GN=RHOG PE=1 SV=1	1	5	5	39.3	21.308	191	0	108.76	NaN	NaN	NaN	NaN	NaN	NaN	106690			19		3236700			19				19		3343400			19		3343400	0	106690	0	3236700	0			1072
	J3KPT4;Q9H4I3	TraB domain-containing protein	TRABD	TRABD	tr|J3KPT4|J3KPT4_HUMAN TraB domain-containing protein OS=Homo sapiens OX=9606 GN=TRABD PE=1 SV=1;sp|Q9H4I3|TRABD_HUMAN TraB domain-containing protein OS=Homo sapiens OX=9606 GN=TRABD PE=1 SV=1	2	9	9	36.4	42.692	379	0	83.238	NaN	NaN	NaN	NaN	NaN	NaN	1235600			19		2054800			19				19		3290400			19		2903800	386630	971260	264300	1932500	122330			566
	Q5D862	Filaggrin-2	FLG2	FLG2	sp|Q5D862|FILA2_HUMAN Filaggrin-2 OS=Homo sapiens OX=9606 GN=FLG2 PE=1 SV=1	1	3	3	2.3	248.07	2391	0	24.344	NaN	NaN	NaN	NaN	NaN	NaN	1365300			19		1797600			19				19		3162900			19		3162900	0	1365300	0	1797600	0			1204
	Q7L1Q6;C9JFN4;C9IZ80;C9JV57;H0Y503;C9J188;C9JWF5;E9PFD4	Basic leucine zipper and W2 domain-containing protein 1	BZW1	BZW1	sp|Q7L1Q6|BZW1_HUMAN Basic leucine zipper and W2 domain-containing protein 1 OS=Homo sapiens OX=9606 GN=BZW1 PE=1 SV=1;tr|C9JFN4|C9JFN4_HUMAN Basic leucine zipper and W2 domain-containing protein 1 (Fragment) OS=Homo sapiens OX=9606 GN=BZW1 PE=1 SV=1;tr|C9	8	8	7	33.4	48.043	419	0	83.853	NaN	NaN	NaN	NaN	NaN	NaN	2062900			19		1082100			19				19		3145000			19		2667600	477420	1585500	477420	1082100	0			1269
	A0A2R8YDQ9;A0A2R8Y6Y7;Q9P2R7;Q5T9Q5;A0A0U1RQL1;A0A0U1RQU7;Q5T9Q8;A0A2R8Y5P4;A0A0U1RQF8;A0A2R8Y5P6;A0A2R8Y6E6	Succinyl-CoA ligase [ADP-forming] subunit beta, mitochondrial	SUCLA2	SUCLA2	tr|A0A2R8YDQ9|A0A2R8YDQ9_HUMAN Succinate--CoA ligase [ADP-forming] subunit beta, mitochondrial OS=Homo sapiens OX=9606 GN=SUCLA2 PE=1 SV=1;tr|A0A2R8Y6Y7|A0A2R8Y6Y7_HUMAN Succinate--CoA ligase [ADP-forming] subunit beta, mitochondrial OS=Homo sapiens OX=960	11	4	4	14.3	43.841	405	0	90.705	NaN	NaN	NaN	NaN	NaN	NaN	537290			19		2566700			19				19		3104000			19		3104000	0	537290	0	2566700	0			169
	P62834;P61224;F5H0B7;F5H500;F5H6R7;F5H004;A0A075B6Q0;F5GYB5;F5GX62;E7ESV4;F5H7Y6;A6NIZ1;F5H4H0;F5GYH7;F5H077;F5GWU8;F5H491;F8WBC0;F5H823;B7ZB78;F5GZG1	Ras-related protein Rap-1A;Ras-related protein Rap-1b;Ras-related protein Rap-1b-like protein	RAP1A;RAP1B	RAP1A	sp|P62834|RAP1A_HUMAN Ras-related protein Rap-1A OS=Homo sapiens OX=9606 GN=RAP1A PE=1 SV=1;sp|P61224|RAP1B_HUMAN Ras-related protein Rap-1b OS=Homo sapiens OX=9606 GN=RAP1B PE=1 SV=1;tr|F5H0B7|F5H0B7_HUMAN Ras-related protein Rap-1b (Fragment) OS=Homo sap	21	5	5	39.1	20.987	184	0	180.26	NaN	NaN	NaN	NaN	NaN	NaN	0			19		3104000			19				19		3104000			19		3104000	0	0	0	3104000	0			1027
	M0R026;A1L0T0;M0R1B5;E9PJS0;E9PL44;M0QZX5	Acetolactate synthase-like protein	ILVBL	ILVBL	tr|M0R026|M0R026_HUMAN 2-hydroxyacyl-CoA lyase 2 OS=Homo sapiens OX=9606 GN=ILVBL PE=1 SV=1;sp|A1L0T0|HACL2_HUMAN 2-hydroxyacyl-CoA lyase 2 OS=Homo sapiens OX=9606 GN=ILVBL PE=1 SV=2	6	8	8	32.4	56.732	525	0	110.96	NaN	NaN	NaN	NaN	NaN	NaN	1524700			19		1570500			19				19		3095200			19		2980400	114810	1524700	0	1455700	114810			239
	P04406;E7EUT5	Glyceraldehyde-3-phosphate dehydrogenase	GAPDH	GAPDH	sp|P04406|G3P_HUMAN Glyceraldehyde-3-phosphate dehydrogenase OS=Homo sapiens OX=9606 GN=GAPDH PE=1 SV=3;tr|E7EUT5|E7EUT5_HUMAN Glyceraldehyde-3-phosphate dehydrogenase OS=Homo sapiens OX=9606 GN=GAPDH PE=1 SV=1	2	4	4	17	36.053	335	0	28.397	NaN	NaN	NaN	NaN	NaN	NaN	30181			19		3043200			19				19		3073400			19		2881300	192090	30181	0	2851100	192090			756
	Q5T4U5;P11310;B7Z9I1;E9PRX4;E9PJM9	Medium-chain specific acyl-CoA dehydrogenase, mitochondrial	ACADM	ACADM	tr|Q5T4U5|Q5T4U5_HUMAN Medium-chain specific acyl-CoA dehydrogenase, mitochondrial OS=Homo sapiens OX=9606 GN=ACADM PE=1 SV=1;sp|P11310|ACADM_HUMAN Medium-chain specific acyl-CoA dehydrogenase, mitochondrial OS=Homo sapiens OX=9606 GN=ACADM PE=1 SV=1;tr|B7	5	4	4	15.2	50.27	454	0	64.402	NaN	NaN	NaN	NaN	NaN	NaN	2277800			19		794750			19				19		3072500			19		2423900	648680	1629100	648680	794750	0			800
	Q8TED1;E7ETY7;J3KNB5	Probable glutathione peroxidase 8;Glutathione peroxidase	GPX8	GPX8	sp|Q8TED1|GPX8_HUMAN Probable glutathione peroxidase 8 OS=Homo sapiens OX=9606 GN=GPX8 PE=1 SV=2;tr|E7ETY7|E7ETY7_HUMAN Glutathione peroxidase OS=Homo sapiens OX=9606 GN=GPX8 PE=1 SV=1	3	4	4	15.8	23.881	209	0	38.358	NaN	NaN	NaN	NaN	NaN	NaN	251620			19		2798500			19				19		3050100			19		3050100	0	251620	0	2798500	0			1359
	F5H5N6;A0A087WX41;P53675	Clathrin heavy chain 2	CLTCL1	CLTCL1	tr|F5H5N6|F5H5N6_HUMAN Clathrin heavy chain 2 (Fragment) OS=Homo sapiens OX=9606 GN=CLTCL1 PE=1 SV=1;tr|A0A087WX41|A0A087WX41_HUMAN Clathrin heavy chain 2 OS=Homo sapiens OX=9606 GN=CLTCL1 PE=1 SV=1;sp|P53675|CLH2_HUMAN Clathrin heavy chain 2 OS=Homo sapie	3	1	1	11.8	18.674	169	0.0039267	6.3714	NaN	NaN	NaN	NaN	NaN	NaN	1382700			19		1644200			19				19		3026900			19		0	3026900	0	1382700	0	1644200			39
	A0A0U1RRH9;A0A0U1RRE1;G3V1Q4;E7ES33;E7EPK1;Q16181;A0A5F9ZGZ7;Q6ZU15	Septin-7;Septin-14	SEPT7;SEPT14	39326	tr|A0A0U1RRH9|A0A0U1RRH9_HUMAN Septin-7 (Fragment) OS=Homo sapiens OX=9606 GN=SEPTIN7 PE=1 SV=1;tr|A0A0U1RRE1|A0A0U1RRE1_HUMAN Septin-7 (Fragment) OS=Homo sapiens OX=9606 GN=SEPTIN7 PE=1 SV=1;tr|G3V1Q4|G3V1Q4_HUMAN Septin-7 OS=Homo sapiens OX=9606 GN=SEPTI	8	2	2	21.8	16.464	147	0	14.367	0.54624	2.0162	NaN	NaN	NaN	NaN	1518900			19		1452200			19				19		2971000			19		2350900	620150	1011100	507760	1339800	112390			127
	P06748;E5RGW4;E5RI98	Nucleophosmin	NPM1	NPM1	sp|P06748|NPM_HUMAN Nucleophosmin OS=Homo sapiens OX=9606 GN=NPM1 PE=1 SV=2	3	3	3	16.3	32.575	294	0	69.673	NaN	NaN	NaN	NaN	NaN	NaN	0			19		2949400			19				19		2949400			19		2827700	121700	0	0	2827700	121700			771
	A6NLN1;A0A0U1RRM4;P26599;K7EKJ7;A0A6Q8PEX4;A0A087WU68;K7EK45;K7ELW5;K7ES59;A0A0D9SF20	Polypyrimidine tract-binding protein 1	PTBP1	PTBP1	tr|A6NLN1|A6NLN1_HUMAN Polypyrimidine tract-binding protein 1 OS=Homo sapiens OX=9606 GN=PTBP1 PE=1 SV=4;tr|A0A0U1RRM4|A0A0U1RRM4_HUMAN Polypyrimidine tract-binding protein 1 OS=Homo sapiens OX=9606 GN=PTBP1 PE=1 SV=1;sp|P26599|PTBP1_HUMAN Polypyrimidine t	10	4	4	15	56.51	527	0	56.7	NaN	NaN	NaN	NaN	NaN	NaN	1769200			19		1173700			19				19		2942900			19		2812200	130700	1769200	0	1043000	130700			129
	O43852;H0Y875	Calumenin	CALU	CALU	sp|O43852|CALU_HUMAN Calumenin OS=Homo sapiens OX=9606 GN=CALU PE=1 SV=2;tr|H0Y875|H0Y875_HUMAN Calumenin (Fragment) OS=Homo sapiens OX=9606 GN=CALU PE=1 SV=1	2	3	3	14.9	37.106	315	0	38.109	NaN	NaN	NaN	NaN	NaN	NaN	1853300			19		1068100			19				19		2921400			19		2921400	0	1853300	0	1068100	0			662
	A0A1B0GUB2;A0A3B3IRP5;Q6P1J9	Parafibromin	CDC73	CDC73	tr|A0A1B0GUB2|A0A1B0GUB2_HUMAN Parafibromin OS=Homo sapiens OX=9606 GN=CDC73 PE=1 SV=1;tr|A0A3B3IRP5|A0A3B3IRP5_HUMAN Parafibromin OS=Homo sapiens OX=9606 GN=CDC73 PE=1 SV=1;sp|Q6P1J9|CDC73_HUMAN Parafibromin OS=Homo sapiens OX=9606 GN=CDC73 PE=1 SV=1	3	1	1	3.8	51.454	450	0.009774	5.9338	NaN	NaN	NaN	NaN	NaN	NaN	0			19		2901000			19				19		2901000			19		2134000	766920	0	0	2134000	766920			136
	Q14657	EKC/KEOPS complex subunit LAGE3	LAGE3	LAGE3	sp|Q14657|LAGE3_HUMAN EKC/KEOPS complex subunit LAGE3 OS=Homo sapiens OX=9606 GN=LAGE3 PE=1 SV=2	1	2	2	26.6	14.804	143	0	73.947	NaN	NaN	NaN	NaN	NaN	NaN	915040			19		1966500			19				19		2881600			19		2881600	0	915040	0	1966500	0			1141
	Q92542;Q5T205;H0Y6T7;H0Y3Z4;Q5T209;Q5T210	Nicastrin	NCSTN	NCSTN	sp|Q92542|NICA_HUMAN Nicastrin OS=Homo sapiens OX=9606 GN=NCSTN PE=1 SV=2;tr|Q5T205|Q5T205_HUMAN Nicastrin (Fragment) OS=Homo sapiens OX=9606 GN=NCSTN PE=1 SV=1;tr|H0Y6T7|H0Y6T7_HUMAN Nicastrin (Fragment) OS=Homo sapiens OX=9606 GN=NCSTN PE=1 SV=1;tr|H0Y3Z	6	7	7	11.8	78.41	709	0	61.661	0.22822	0.61217	NaN	NaN	NaN	NaN	955740			19		1912100			19				19		2867900			19		2721600	146290	901820	53921	1819700	92370			1376
	P05026;V9GYR2	Sodium/potassium-transporting ATPase subunit beta-1	ATP1B1	ATP1B1	sp|P05026|AT1B1_HUMAN Sodium/potassium-transporting ATPase subunit beta-1 OS=Homo sapiens OX=9606 GN=ATP1B1 PE=1 SV=1;tr|V9GYR2|V9GYR2_HUMAN Sodium/potassium-transporting ATPase subunit beta (Fragment) OS=Homo sapiens OX=9606 GN=ATP1B1 PE=1 SV=1	2	3	3	16.5	35.061	303	0	52.306	NaN	NaN	NaN	NaN	NaN	NaN	1384400			19		1453600			19				19		2837900			19		2255400	582510	1204600	179730	1050800	402770			762
	B6SEH9	Endogenous retrovirus group V member 2 Env polyprotein	ERVV-2	ERVV-2	sp|B6SEH9|ERVV2_HUMAN Endogenous retrovirus group V member 2 Env polyprotein OS=Homo sapiens OX=9606 GN=ERVV-2 PE=2 SV=1	1	1	1	3.6	59.317	535	0.0063452	6.1727	NaN	NaN	NaN	NaN	NaN	NaN	0			19		2786500			19				19		2786500			19		2188900	597590	0	0	2188900	597590			291
	P26368;K7ENG2	Splicing factor U2AF 65 kDa subunit	U2AF2	U2AF2	sp|P26368|U2AF2_HUMAN Splicing factor U2AF 65 kDa subunit OS=Homo sapiens OX=9606 GN=U2AF2 PE=1 SV=4;tr|K7ENG2|K7ENG2_HUMAN U2 snRNP auxiliary factor large subunit OS=Homo sapiens OX=9606 GN=U2AF2 PE=1 SV=1	2	5	5	21.9	53.5	475	0	62.888	NaN	NaN	NaN	NaN	NaN	NaN	0			19		2784800			19				19		2784800			19		2582700	202030	0	0	2582700	202030			871
	P52789;E9PB90;P52790	Hexokinase-2;Hexokinase	HK2	HK2	sp|P52789|HXK2_HUMAN Hexokinase-2 OS=Homo sapiens OX=9606 GN=HK2 PE=1 SV=2;tr|E9PB90|E9PB90_HUMAN Hexokinase OS=Homo sapiens OX=9606 GN=HK2 PE=1 SV=1	3	12	10	17.8	102.38	917	0	124.68	NaN	NaN	NaN	NaN	NaN	NaN	1913400			19		864380			19				19		2777800			19		2560600	217210	1696200	217210	864380	0			989
	A0A1W2PPR8;P01889;F6U0H7;Q2L6G2;D9J307;D5H3J5;A0A140TA14;A0A140TA13;A0A140TA11;A0A140T9Y5;A0A140T997;A0A140T953	HLA class I histocompatibility antigen, B-7 alpha chain	HLA-B	HLA-B	tr|A0A1W2PPR8|A0A1W2PPR8_HUMAN HLA class I histocompatibility antigen, B alpha chain OS=Homo sapiens OX=9606 GN=HLA-B PE=1 SV=1;sp|P01889|HLAB_HUMAN HLA class I histocompatibility antigen, B alpha chain OS=Homo sapiens OX=9606 GN=HLA-B PE=1 SV=3;tr|F6U0H7|	12	7	2	28.1	40.687	363	0	24.743	NaN	NaN	NaN	NaN	NaN	NaN	1376400			19		1400900			19				19		2777300			19		2777300	0	1376400	0	1400900	0			149
	Q5SRQ6;P67870;N0E644;A0A0G2JM58;Q5SRQ3;N0E472;A0A0G2JM12	Casein kinase II subunit beta	CSNK2B;CSNK2B-LY6G5B-562;CSNK2B-LY6G5B-1181;CSNK2B-LY6G5B--991	CSNK2B	tr|Q5SRQ6|Q5SRQ6_HUMAN Casein kinase II subunit beta OS=Homo sapiens OX=9606 GN=CSNK2B PE=1 SV=2;sp|P67870|CSK2B_HUMAN Casein kinase II subunit beta OS=Homo sapiens OX=9606 GN=CSNK2B PE=1 SV=1;tr|N0E644|N0E644_HUMAN Casein kinase II subunit beta OS=Homo sa	7	2	2	9.8	26.925	234	0	37.334	NaN	NaN	NaN	NaN	NaN	NaN	783070			19		1970900			19				19		2754000			19		1926400	827660	783070	0	1143300	827660			1057
	Q9Y285;K7ER00;K7ER16;K7EPH2;K7EK06;K7ERS0	Phenylalanine--tRNA ligase alpha subunit	FARSA	FARSA	sp|Q9Y285|SYFA_HUMAN Phenylalanine--tRNA ligase alpha subunit OS=Homo sapiens OX=9606 GN=FARSA PE=1 SV=3;tr|K7ER00|K7ER00_HUMAN Phenylalanine--tRNA ligase OS=Homo sapiens OX=9606 GN=FARSA PE=1 SV=1;tr|K7ER16|K7ER16_HUMAN Phenylalanine--tRNA ligase alpha su	6	5	5	17.3	57.563	508	0	42.21	NaN	NaN	NaN	NaN	NaN	NaN	0			19		2679800			19				19		2679800			19		2679800	0	0	0	2679800	0			1635
	P24390;M0R1Y2	ER lumen protein-retaining receptor 1;ER lumen protein-retaining receptor	KDELR1	KDELR1	sp|P24390|ERD21_HUMAN ER lumen protein-retaining receptor 1 OS=Homo sapiens OX=9606 GN=KDELR1 PE=1 SV=1;tr|M0R1Y2|M0R1Y2_HUMAN ER lumen protein-retaining receptor 1 (Fragment) OS=Homo sapiens OX=9606 GN=KDELR1 PE=1 SV=1	2	3	2	19.8	24.542	212	0	19.815	NaN	NaN	NaN	NaN	NaN	NaN	327630			19		2325100			19				19		2652700			19		2652700	0	327630	0	2325100	0			863
	Q15392;A0A0A0MTI1;A0A3B3IT58;A0A3B3IRV7;A0A3B3ISR5;A0A3B3ITT9	Delta(24)-sterol reductase	DHCR24	DHCR24	sp|Q15392|DHC24_HUMAN Delta(24)-sterol reductase OS=Homo sapiens OX=9606 GN=DHCR24 PE=1 SV=2;tr|A0A0A0MTI1|A0A0A0MTI1_HUMAN Delta(24)-sterol reductase OS=Homo sapiens OX=9606 GN=DHCR24 PE=1 SV=1	6	7	7	16.3	60.101	516	0	62.298	NaN	NaN	NaN	NaN	NaN	NaN	886220			19		1753300			19				19		2639500			19		2545700	93790	792430	93790	1753300	0			1167
	Q9NR12;D6RF83;H7BYK4;D6RH06;D6RAN1	PDZ and LIM domain protein 7	PDLIM7	PDLIM7	sp|Q9NR12|PDLI7_HUMAN PDZ and LIM domain protein 7 OS=Homo sapiens OX=9606 GN=PDLIM7 PE=1 SV=1;tr|D6RF83|D6RF83_HUMAN PDZ and LIM domain protein 7 (Fragment) OS=Homo sapiens OX=9606 GN=PDLIM7 PE=1 SV=1;tr|H7BYK4|H7BYK4_HUMAN PDZ and LIM domain protein 7 (F	5	4	4	10.1	49.844	457	0	23.949	NaN	NaN	NaN	NaN	NaN	NaN	503800			19		2046300			19				19		2550100			19		2550100	0	503800	0	2046300	0			1540
	I3L0N3;P46459;I3L2G1;K7EQD6	Vesicle-fusing ATPase	NSF	NSF	tr|I3L0N3|I3L0N3_HUMAN Vesicle-fusing ATPase OS=Homo sapiens OX=9606 GN=NSF PE=1 SV=1;sp|P46459|NSF_HUMAN Vesicle-fusing ATPase OS=Homo sapiens OX=9606 GN=NSF PE=1 SV=3	4	7	7	11.9	82.091	739	0	90.303	NaN	NaN	NaN	NaN	NaN	NaN	99821			19		2447900			19				19		2547700			19		2321200	226500	99821	0	2221400	226500			554
	J3QQY2;Q9UM00;J3KS45	Transmembrane and coiled-coil domain-containing protein 1	TMCO1	TMCO1	tr|J3QQY2|J3QQY2_HUMAN Calcium load-activated calcium channel OS=Homo sapiens OX=9606 GN=TMCO1 PE=1 SV=1;sp|Q9UM00|TMCO1_HUMAN Calcium load-activated calcium channel OS=Homo sapiens OX=9606 GN=TMCO1 PE=1 SV=2;tr|J3KS45|J3KS45_HUMAN Calcium load-activated c	3	2	2	22.1	11.372	104	0	13.389	NaN	NaN	NaN	NaN	NaN	NaN	0			19		2526100			19				19		2526100			19		2526100	0	0	0	2526100	0			579
	P30519;A0A087WT44;I3L159;I3L1F5;I3L276;I3L4P8;A0A1B0GXH0;I3L463;I3L1Y2	Heme oxygenase 2	HMOX2	HMOX2	sp|P30519|HMOX2_HUMAN Heme oxygenase 2 OS=Homo sapiens OX=9606 GN=HMOX2 PE=1 SV=2;tr|A0A087WT44|A0A087WT44_HUMAN Heme oxygenase (biliverdin-producing) OS=Homo sapiens OX=9606 GN=HMOX2 PE=1 SV=1;tr|I3L159|I3L159_HUMAN Heme oxygenase (biliverdin-producing) (	9	7	7	38	36.032	316	0	176.87	NaN	NaN	NaN	NaN	NaN	NaN	0			19		2522100			19				19		2522100			19		2318200	203890	0	0	2318200	203890			887
	O60701;E7ER83;E7ETF4;E7EV97	UDP-glucose 6-dehydrogenase	UGDH	UGDH	sp|O60701|UGDH_HUMAN UDP-glucose 6-dehydrogenase OS=Homo sapiens OX=9606 GN=UGDH PE=1 SV=1	4	6	6	18	55.023	494	0	129.46	NaN	NaN	NaN	NaN	NaN	NaN	0			19		2519300			19				19		2519300			19		2519300	0	0	0	2519300	0			672
	P32119;A6NIW5	Peroxiredoxin-2	PRDX2	PRDX2	sp|P32119|PRDX2_HUMAN Peroxiredoxin-2 OS=Homo sapiens OX=9606 GN=PRDX2 PE=1 SV=5;tr|A6NIW5|A6NIW5_HUMAN Peroxiredoxin 2, isoform CRA_a OS=Homo sapiens OX=9606 GN=PRDX2 PE=1 SV=2	2	4	3	19.2	21.892	198	0	28.136	NaN	NaN	NaN	NaN	NaN	NaN	0			19		2478900			19				19		2478900			19		2129800	349140	0	0	2129800	349140			898
	J3QRD1;A0A5F9ZI12;A0A5F9ZHI5;A0A5F9ZGX4;A0A5F9ZHN9;P51648;A0A5K1VW72;I3L2W1;A0A0D9SGC3;J3QS00;E9PJV0;I3L1M4;A0A5F9ZHP6;A0A5F9ZHZ9;C9JKT2;C9JMC5;I3L3I9;A8MYB8;E9PNN6;P48448;P30838;P43353	Fatty aldehyde dehydrogenase	ALDH3A2	ALDH3A2	tr|J3QRD1|J3QRD1_HUMAN Aldehyde dehydrogenase family 3 member A2 OS=Homo sapiens OX=9606 GN=ALDH3A2 PE=1 SV=1;tr|A0A5F9ZI12|A0A5F9ZI12_HUMAN Aldehyde dehydrogenase family 3 member A2 (Fragment) OS=Homo sapiens OX=9606 GN=ALDH3A2 PE=1 SV=1;tr|A0A5F9ZHI5|A0A	22	3	3	9.4	44.648	393	0	18.982	NaN	NaN	NaN	NaN	NaN	NaN	1071400			19		1391700			19				19		2463100			19		2319000	144030	1071400	0	1247700	144030			210
	O00264;U3KQM0	Membrane-associated progesterone receptor component 1	PGRMC1	PGRMC1	sp|O00264|PGRC1_HUMAN Membrane-associated progesterone receptor component 1 OS=Homo sapiens OX=9606 GN=PGRMC1 PE=1 SV=3	2	4	3	37.9	21.671	195	0	99.574	NaN	NaN	NaN	NaN	NaN	NaN	1957000			19		489570			19				19		2446500			19		2446500	0	1957000	0	489570	0			612
	Q14331;E9PRR7	Protein FRG1	FRG1	FRG1	sp|Q14331|FRG1_HUMAN Protein FRG1 OS=Homo sapiens OX=9606 GN=FRG1 PE=1 SV=1;tr|E9PRR7|E9PRR7_HUMAN Protein FRG1 (Fragment) OS=Homo sapiens OX=9606 GN=FRG1 PE=1 SV=1	2	4	4	19.8	29.172	258	0	53.811	NaN	NaN	NaN	NaN	NaN	NaN	0			19		2393900			19				19		2393900			19		1557800	836100	0	0	1557800	836100			1136
	Q4VXZ8;Q9NUI1;A0A0J9YWI0;H7C078;A0A0J9YY83;G3V0I9;A0A0J9YXZ6	Peroxisomal 2,4-dienoyl-CoA reductase	DECR2	DECR2	tr|Q4VXZ8|Q4VXZ8_HUMAN Peroxisomal 2,4-dienoyl-CoA reductase OS=Homo sapiens OX=9606 GN=DECR2 PE=1 SV=1;sp|Q9NUI1|DECR2_HUMAN Peroxisomal 2,4-dienoyl-CoA reductase [(3E)-enoyl-CoA-producing] OS=Homo sapiens OX=9606 GN=DECR2 PE=1 SV=1;tr|A0A0J9YWI0|A0A0J9YW	7	5	5	25	29.484	280	0	64.778	NaN	NaN	NaN	NaN	NaN	NaN	0			19		2393500			19				19		2393500			19		2234000	159500	0	0	2234000	159500			1195
	P61160;F5H6T1	Actin-related protein 2	ACTR2	ACTR2	sp|P61160|ARP2_HUMAN Actin-related protein 2 OS=Homo sapiens OX=9606 GN=ACTR2 PE=1 SV=1;tr|F5H6T1|F5H6T1_HUMAN ARP2 actin-related protein 2 homolog (Yeast), isoform CRA_d OS=Homo sapiens OX=9606 GN=ACTR2 PE=1 SV=2	2	7	7	29.4	44.76	394	0	144.22	NaN	NaN	NaN	NaN	NaN	NaN	283950			19		2089900			19				19		2373800			19		2318700	55093	283950	0	2034800	55093			1024
	Q99707;A0A6Q8PGK3;B1ANE3;A0A494C064;A0A494C1A2	Methionine synthase	MTR	MTR	sp|Q99707|METH_HUMAN Methionine synthase OS=Homo sapiens OX=9606 GN=MTR PE=1 SV=2;tr|A0A6Q8PGK3|A0A6Q8PGK3_HUMAN Methionine synthase OS=Homo sapiens OX=9606 GN=MTR PE=1 SV=1;tr|B1ANE3|B1ANE3_HUMAN Methionine synthase (Fragment) OS=Homo sapiens OX=9606 GN=M	5	10	10	11	140.53	1265	0	84.448	NaN	NaN	NaN	NaN	NaN	NaN	964320			19		1403200			19				19		2367500			19		2298600	68963	964320	0	1334200	68963			1447
	A0A087WV67;A0A087WT23;O00124;A0A087WUA4	UBX domain-containing protein 8	UBXN8	UBXN8	tr|A0A087WV67|A0A087WV67_HUMAN UBX domain-containing protein 8 OS=Homo sapiens OX=9606 GN=UBXN8 PE=1 SV=1;tr|A0A087WT23|A0A087WT23_HUMAN UBX domain-containing protein 8 OS=Homo sapiens OX=9606 GN=UBXN8 PE=1 SV=1;sp|O00124|UBXN8_HUMAN UBX domain-containing	4	4	4	22.2	30.529	270	0	323.31	NaN	NaN	NaN	NaN	NaN	NaN	0			19		2360800			19				19		2360800			19		2360800	0	0	0	2360800	0			10
	A0A087X1N7;P20929	Nebulin	NEB	NEB	tr|A0A087X1N7|A0A087X1N7_HUMAN Nebulin OS=Homo sapiens OX=9606 GN=NEB PE=1 SV=1;sp|P20929|NEBU_HUMAN Nebulin OS=Homo sapiens OX=9606 GN=NEB PE=1 SV=5	2	1	1	0.2	990.84	8560	1	-2	NaN	NaN	NaN	NaN	NaN	NaN	2300500			19		0			19				19		2300500			19		0	2300500	0	2300500	0	0	+		61
	Q9UKF6;G5E9W3	Cleavage and polyadenylation specificity factor subunit 3	CPSF3	CPSF3	sp|Q9UKF6|CPSF3_HUMAN Cleavage and polyadenylation specificity factor subunit 3 OS=Homo sapiens OX=9606 GN=CPSF3 PE=1 SV=1;tr|G5E9W3|G5E9W3_HUMAN Cleavage and polyadenylation specific factor 3, 73kDa, isoform CRA_b OS=Homo sapiens OX=9606 GN=CPSF3 PE=1 SV=	2	9	9	15.9	77.485	684	0	70.13	NaN	NaN	NaN	NaN	NaN	NaN	0			19		2287200			19				19		2287200			19		2230500	56687	0	0	2230500	56687			1616
	P15531;E7ERL0;J3KPD9;E5RHP0;C9K028;F6XY72	Nucleoside diphosphate kinase A	NME1;NME2	NME1	sp|P15531|NDKA_HUMAN Nucleoside diphosphate kinase A OS=Homo sapiens OX=9606 GN=NME1 PE=1 SV=1;tr|E7ERL0|E7ERL0_HUMAN Nucleoside diphosphate kinase A OS=Homo sapiens OX=9606 GN=NME1 PE=1 SV=1;tr|J3KPD9|J3KPD9_HUMAN NME1-NME2 readthrough OS=Homo sapiens OX=	6	10	2	73.7	17.149	152	0	42.296	NaN	NaN	NaN	NaN	NaN	NaN	1666300			19		599750			19				19		2266100			19		2266100	0	1666300	0	599750	0			822
	Q9UDR5;F8WAH1;F8WE53	Alpha-aminoadipic semialdehyde synthase, mitochondrial;Lysine ketoglutarate reductase;Saccharopine dehydrogenase	AASS	AASS	sp|Q9UDR5|AASS_HUMAN Alpha-aminoadipic semialdehyde synthase, mitochondrial OS=Homo sapiens OX=9606 GN=AASS PE=1 SV=1;tr|F8WAH1|F8WAH1_HUMAN Lysine ketoglutarate reductase OS=Homo sapiens OX=9606 GN=AASS PE=1 SV=1	3	10	10	18.8	102.13	926	0	117.87	NaN	NaN	NaN	NaN	NaN	NaN	766550			19		1474900			19				19		2241400			19		2211200	30182	736370	30182	1474900	0			1595
	Q09028;H0YEU5;Q5JP02;H0YCT5;H0YF10;H0YDK2;E9PNS2;C9JPP3;E9PIC4;E9PNS6	Histone-binding protein RBBP4	RBBP4;RBBP7	RBBP4	sp|Q09028|RBBP4_HUMAN Histone-binding protein RBBP4 OS=Homo sapiens OX=9606 GN=RBBP4 PE=1 SV=3;tr|H0YEU5|H0YEU5_HUMAN Histone-binding protein RBBP4 (Fragment) OS=Homo sapiens OX=9606 GN=RBBP4 PE=1 SV=1;tr|Q5JP02|Q5JP02_HUMAN Histone-binding protein RBBP7 (	10	4	2	8.2	47.655	425	0	26.806	NaN	NaN	NaN	NaN	NaN	NaN	0			19		2238900			19				19		2238900			19		2048100	190840	0	0	2048100	190840			1097
	Q9UJ14;A2A2G5	Gamma-glutamyltransferase 7;Gamma-glutamyltransferase 7 heavy chain;Gamma-glutamyltransferase 7 light chain	GGT7	GGT7	sp|Q9UJ14|GGT7_HUMAN Glutathione hydrolase 7 OS=Homo sapiens OX=9606 GN=GGT7 PE=1 SV=2	2	9	9	24.3	70.466	662	0	90.72	NaN	NaN	NaN	NaN	NaN	NaN	1088800			19		1133900			19				19		2222700			19		2222700	0	1088800	0	1133900	0			1611
	E9PKG1;Q99873;E9PQ98;E9PIX6;E9PNR9;H0YDE4;Q9NR22	Protein arginine N-methyltransferase 1	PRMT1	PRMT1	tr|E9PKG1|E9PKG1_HUMAN Protein arginine N-methyltransferase 1 OS=Homo sapiens OX=9606 GN=PRMT1 PE=1 SV=1;sp|Q99873|ANM1_HUMAN Protein arginine N-methyltransferase 1 OS=Homo sapiens OX=9606 GN=PRMT1 PE=1 SV=3;tr|E9PQ98|E9PQ98_HUMAN Protein arginine N-methyl	7	7	7	24.6	37.709	325	0	56.86	NaN	NaN	NaN	NaN	NaN	NaN	603690			19		1589600			19				19		2193300			19		1989500	203790	603690	0	1385800	203790			408
	Q8NE86;S4R468	Calcium uniporter protein, mitochondrial	MCU	MCU	sp|Q8NE86|MCU_HUMAN Calcium uniporter protein, mitochondrial OS=Homo sapiens OX=9606 GN=MCU PE=1 SV=1;tr|S4R468|S4R468_HUMAN Calcium uniporter protein (Fragment) OS=Homo sapiens OX=9606 GN=MCU PE=1 SV=1	2	5	5	20.2	39.866	351	0	64.514	NaN	NaN	NaN	NaN	NaN	NaN	0			19		2187700			19				19		2187700			19		2047800	139980	0	0	2047800	139980			1340
	Q5VST6	Alpha/beta hydrolase domain-containing protein 17B	ABHD17B	ABHD17B	sp|Q5VST6|AB17B_HUMAN Alpha/beta hydrolase domain-containing protein 17B OS=Homo sapiens OX=9606 GN=ABHD17B PE=1 SV=1	1	7	7	38.2	32.214	288	0	58.233	NaN	NaN	NaN	NaN	NaN	NaN	0			19		2169000			19				19		2169000			19		1948700	220320	0	0	1948700	220320			1225
	P53597;A0A494C0D1	Succinyl-CoA ligase [ADP/GDP-forming] subunit alpha, mitochondrial	SUCLG1	SUCLG1	sp|P53597|SUCA_HUMAN Succinate--CoA ligase [ADP/GDP-forming] subunit alpha, mitochondrial OS=Homo sapiens OX=9606 GN=SUCLG1 PE=1 SV=4;tr|A0A494C0D1|A0A494C0D1_HUMAN Succinate--CoA ligase [ADP/GDP-forming] subunit alpha, mitochondrial OS=Homo sapiens OX=960	2	4	4	17.1	36.249	346	0	27.859	NaN	NaN	NaN	NaN	NaN	NaN	691710			19		1476700			19				19		2168400			19		2002200	166190	691710	0	1310500	166190			993
	Q9Y679	Ancient ubiquitous protein 1	AUP1	AUP1	sp|Q9Y679|AUP1_HUMAN Lipid droplet-regulating VLDL assembly factor AUP1 OS=Homo sapiens OX=9606 GN=AUP1 PE=1 SV=2	1	5	5	23.7	45.786	410	0	51.728	NaN	NaN	NaN	NaN	NaN	NaN	560200			19		1596800			19				19		2157100			19		2059200	97890	560200	0	1499000	97890			1674
	Q8TDY2	RB1-inducible coiled-coil protein 1	RB1CC1	RB1CC1	sp|Q8TDY2|RBCC1_HUMAN RB1-inducible coiled-coil protein 1 OS=Homo sapiens OX=9606 GN=RB1CC1 PE=1 SV=3	1	1	1	0.5	183.09	1594	0.00071788	7.0374	0.60922	2.0668	NaN	NaN	NaN	NaN	1152400			19		985360			19				19		2137800			19		1357600	780200	710310	442090	647240	338120			1358
	O75452	Retinol dehydrogenase 16	RDH16	RDH16	sp|O75452|RDH16_HUMAN Retinol dehydrogenase 16 OS=Homo sapiens OX=9606 GN=RDH16 PE=1 SV=2	1	1	1	10.1	35.673	317	1	-2	NaN	NaN	NaN	NaN	NaN	NaN	0			19		2137400			19				19		2137400			19		0	2137400	0	0	0	2137400	+		690
	P36507;M0R1B6;G5E9C7;A0A1B0GUL7;Q02750	Dual specificity mitogen-activated protein kinase kinase 2	MAP2K2	MAP2K2	sp|P36507|MP2K2_HUMAN Dual specificity mitogen-activated protein kinase kinase 2 OS=Homo sapiens OX=9606 GN=MAP2K2 PE=1 SV=1	5	3	3	15.8	44.424	400	0	22.223	NaN	NaN	NaN	NaN	NaN	NaN	787110			19		1350000			19				19		2137100			19		2137100	0	787110	0	1350000	0			923
	Q8NBU5	ATPase family AAA domain-containing protein 1	ATAD1	ATAD1	sp|Q8NBU5|ATAD1_HUMAN Outer mitochondrial transmembrane helix translocase OS=Homo sapiens OX=9606 GN=ATAD1 PE=1 SV=1	1	8	8	28.5	40.744	361	0	60.64	NaN	NaN	NaN	NaN	NaN	NaN	165210			19		1949600			19				19		2114900			19		1984300	130600	165210	0	1819100	130600			1335
	Q86WJ1;A0A0A0MRH8;A0A0A0MSH9;A0A494C1P7;A0A494C1F7;A0A494C179;A0A494C0J6;A0A087WTM4;A0A494C0F0;A0A087WWW4;A0A494C1S1;A0A494C0Q0;A0A494C0B8;A0A494C1I3;A0A494C0M4;A0A494C1H0;A0A494C111	Chromodomain-helicase-DNA-binding protein 1-like	CHD1L	CHD1L	sp|Q86WJ1|CHD1L_HUMAN Chromodomain-helicase-DNA-binding protein 1-like OS=Homo sapiens OX=9606 GN=CHD1L PE=1 SV=3;tr|A0A0A0MRH8|A0A0A0MRH8_HUMAN Chromodomain-helicase-DNA-binding protein 1-like OS=Homo sapiens OX=9606 GN=CHD1L PE=1 SV=2;tr|A0A0A0MSH9|A0A0A	17	10	10	13.3	101	897	0	82.748	NaN	NaN	NaN	NaN	NaN	NaN	176580			19		1936800			19				19		2113400			19		2113400	0	176580	0	1936800	0			1289
	B5MC98;Q9HCU5;F8WCS5	Prolactin regulatory element-binding protein	PREB	PREB	tr|B5MC98|B5MC98_HUMAN Prolactin regulatory element-binding protein OS=Homo sapiens OX=9606 GN=PREB PE=1 SV=1;sp|Q9HCU5|PREB_HUMAN Prolactin regulatory element-binding protein OS=Homo sapiens OX=9606 GN=PREB PE=1 SV=2	3	3	3	18.1	38.939	359	0	74.815	NaN	NaN	NaN	NaN	NaN	NaN	948730			19		1158900			19				19		2107700			19		2107700	0	948730	0	1158900	0			287
	P56589;Q7Z6V3	Peroxisomal biogenesis factor 3	PEX3	PEX3	sp|P56589|PEX3_HUMAN Peroxisomal biogenesis factor 3 OS=Homo sapiens OX=9606 GN=PEX3 PE=1 SV=1;tr|Q7Z6V3|Q7Z6V3_HUMAN Peroxisomal assembly protein PEX3 (Fragment) OS=Homo sapiens OX=9606 GN=PEX3 PE=1 SV=1	2	5	5	17.7	42.139	373	0	110.36	NaN	NaN	NaN	NaN	NaN	NaN	0			19		2023600			19				19		2023600			19		1990600	32986	0	0	1990600	32986			1008
	Q7Z3C6;H7C1G6;C9JS65;C9JFV2;F2Z3I6;C9JX27;C9IYZ9;C9JKV7;C9JDK4;C9JXG2;H7C152	Autophagy-related protein 9A	ATG9A	ATG9A	sp|Q7Z3C6|ATG9A_HUMAN Autophagy-related protein 9A OS=Homo sapiens OX=9606 GN=ATG9A PE=1 SV=3	11	7	7	10.6	94.446	839	0	45.41	0.26776	0.81785	NaN	NaN	NaN	NaN	1098600			19		901050			19				19		1999700			19		1787300	212320	1045200	53417	742150	158900			1276
	Q8WVD3;J3QLQ3;J3KRU4;J3KSI2;J3QKM8	E3 ubiquitin-protein ligase RNF138	RNF138	RNF138	sp|Q8WVD3|RN138_HUMAN E3 ubiquitin-protein ligase RNF138 OS=Homo sapiens OX=9606 GN=RNF138 PE=1 SV=1	5	5	5	29.4	28.192	245	0	36.775	NaN	NaN	NaN	NaN	NaN	NaN	0			19		1979600			19				19		1979600			19		1979600	0	0	0	1979600	0			1367
	O75190;E9PH18;A0A0J9YX62;C9JDR7;C9JDX6;F8WCZ4;C9J2P2;C9J2C4;C9JB42;C9JN01;Q8WWF6	DnaJ homolog subfamily B member 6	DNAJB6	DNAJB6	sp|O75190|DNJB6_HUMAN DnaJ homolog subfamily B member 6 OS=Homo sapiens OX=9606 GN=DNAJB6 PE=1 SV=2;tr|E9PH18|E9PH18_HUMAN DnaJ homolog subfamily B member 6 OS=Homo sapiens OX=9606 GN=DNAJB6 PE=1 SV=1;tr|A0A0J9YX62|A0A0J9YX62_HUMAN DnaJ homolog subfamily B	11	5	5	24.5	36.087	326	0	35.319	NaN	NaN	NaN	NaN	NaN	NaN	814000			19		1157700			19				19		1971700			19		1885600	86110	814000	0	1071600	86110			684
	Q9H857;H7C519;H7C4G8	5-nucleotidase domain-containing protein 2	NT5DC2	NT5DC2	sp|Q9H857|NT5D2_HUMAN 5-nucleotidase domain-containing protein 2 OS=Homo sapiens OX=9606 GN=NT5DC2 PE=1 SV=1	3	3	3	9.4	60.718	520	0	35.798	NaN	NaN	NaN	NaN	NaN	NaN	1440300			19		530960			19				19		1971300			19		1685100	286240	1154100	286240	530960	0			1516
	O43242	26S proteasome non-ATPase regulatory subunit 3	PSMD3	PSMD3	sp|O43242|PSMD3_HUMAN 26S proteasome non-ATPase regulatory subunit 3 OS=Homo sapiens OX=9606 GN=PSMD3 PE=1 SV=2	1	9	9	21	60.977	534	0	98.655	NaN	NaN	NaN	NaN	NaN	NaN	701400			19		1262200			19				19		1963600			19		1963600	0	701400	0	1262200	0			650
	P36406	E3 ubiquitin-protein ligase TRIM23	TRIM23	TRIM23	sp|P36406|TRI23_HUMAN E3 ubiquitin-protein ligase TRIM23 OS=Homo sapiens OX=9606 GN=TRIM23 PE=1 SV=1	1	1	1	1.7	64.066	574	0	9.2898	NaN	NaN	NaN	NaN	NaN	NaN	260600			19		1699500			19				19		1960100			19		1699500	260600	0	260600	1699500	0			922
	Q6NXE6;F5H2X2;F5H2K4;F5GWV0;F5H4P3;F5H052;F5H3X1;B4E1N1;F5H7V0;F5GZP0;H0YH65;F5H6J3	Armadillo repeat-containing protein 6	ARMC6	ARMC6	sp|Q6NXE6|ARMC6_HUMAN Armadillo repeat-containing protein 6 OS=Homo sapiens OX=9606 GN=ARMC6 PE=1 SV=2;tr|F5H2X2|F5H2X2_HUMAN Armadillo repeat-containing protein 6 (Fragment) OS=Homo sapiens OX=9606 GN=ARMC6 PE=1 SV=1;tr|F5H2K4|F5H2K4_HUMAN Armadillo repea	12	5	5	17.6	54.141	501	0	155.9	NaN	NaN	NaN	NaN	NaN	NaN	503150			19		1447100			19				19		1950300			19		1950300	0	503150	0	1447100	0			1240
	A0A0G2JH68;O60610;H9KV28;A0A2R8Y5N1;A0A140T8Z0;H7C2W8;B4E2I7	Protein diaphanous homolog 1	DIAPH1	DIAPH1	tr|A0A0G2JH68|A0A0G2JH68_HUMAN Protein diaphanous homolog 1 OS=Homo sapiens OX=9606 GN=DIAPH1 PE=1 SV=1;sp|O60610|DIAP1_HUMAN Protein diaphanous homolog 1 OS=Homo sapiens OX=9606 GN=DIAPH1 PE=1 SV=2;tr|H9KV28|H9KV28_HUMAN Protein diaphanous homolog 1 OS=Ho	7	4	4	3.9	141.36	1272	0	54.932	0.42001	0.84024	NaN	NaN	NaN	NaN	990210			19		955280			19				19		1945500			19		1272700	672800	556770	433440	715920	239360			112
	P0DN79;P35520;H7C1W6;C9JMA6;H7C2H4	Cystathionine beta-synthase	CBS	CBS	sp|P0DN79|CBSL_HUMAN Cystathionine beta-synthase-like protein OS=Homo sapiens OX=9606 GN=CBSL PE=1 SV=1;sp|P35520|CBS_HUMAN Cystathionine beta-synthase OS=Homo sapiens OX=9606 GN=CBS PE=1 SV=2	5	5	5	13.2	60.586	551	0	128.84	NaN	NaN	NaN	NaN	NaN	NaN	370400			19		1561000			19				19		1931400			19		1875400	55988	370400	0	1505000	55988			791
	Q8N335;C9JM46;C9K0P5;C9JFA7	Glycerol-3-phosphate dehydrogenase 1-like protein;Glycerol-3-phosphate dehydrogenase [NAD(+)]	GPD1L	GPD1L	sp|Q8N335|GPD1L_HUMAN Glycerol-3-phosphate dehydrogenase 1-like protein OS=Homo sapiens OX=9606 GN=GPD1L PE=1 SV=1;tr|C9JM46|C9JM46_HUMAN Glycerol-3-phosphate dehydrogenase [NAD(+)] (Fragment) OS=Homo sapiens OX=9606 GN=GPD1L PE=1 SV=1	4	6	6	21.9	38.418	351	0	52.52	NaN	NaN	NaN	NaN	NaN	NaN	196600			19		1704100			19				19		1900700			19		1900700	0	196600	0	1704100	0			1319
	Q8TB37;F8W061;H0YHR7;F8W0A2	Iron-sulfur protein NUBPL	NUBPL	NUBPL	sp|Q8TB37|NUBPL_HUMAN Iron-sulfur protein NUBPL OS=Homo sapiens OX=9606 GN=NUBPL PE=1 SV=3;tr|F8W061|F8W061_HUMAN Iron-sulfur protein NUBPL (Fragment) OS=Homo sapiens OX=9606 GN=NUBPL PE=1 SV=1	4	5	5	26.3	34.082	319	0	144.53	NaN	NaN	NaN	NaN	NaN	NaN	0			19		1890900			19				19		1890900			19		1649800	241100	0	0	1649800	241100			1347
	A0A087WV90;A0A5H1ZRP8;A0A087WTU7;A0A075B6G3;P11532	Dystrophin	DMD	DMD	tr|A0A087WV90|A0A087WV90_HUMAN Dystrophin OS=Homo sapiens OX=9606 GN=DMD PE=1 SV=1;tr|A0A5H1ZRP8|A0A5H1ZRP8_HUMAN Dystrophin OS=Homo sapiens OX=9606 GN=DMD PE=1 SV=1;tr|A0A087WTU7|A0A087WTU7_HUMAN Dystrophin OS=Homo sapiens OX=9606 GN=DMD PE=1 SV=1;tr|A0A0	5	1	1	0.3	426.09	3680	0.0044901	6.242	NaN	NaN	NaN	NaN	NaN	NaN	260840			19		1629100			19				19		1890000			19		1890000	0	260840	0	1629100	0			4
	Q5VVC8;P62913	60S ribosomal protein L11	RPL11	RPL11	tr|Q5VVC8|Q5VVC8_HUMAN 60S ribosomal protein L11 OS=Homo sapiens OX=9606 GN=RPL11 PE=1 SV=2;sp|P62913|RL11_HUMAN 60S ribosomal protein L11 OS=Homo sapiens OX=9606 GN=RPL11 PE=1 SV=2	2	3	3	26.9	19.024	167	0	23.262	NaN	NaN	NaN	NaN	NaN	NaN	82948			19		1804500			19				19		1887400			19		1887400	0	82948	0	1804500	0			1049
	Q9BTV4	Transmembrane protein 43	TMEM43	TMEM43	sp|Q9BTV4|TMM43_HUMAN Transmembrane protein 43 OS=Homo sapiens OX=9606 GN=TMEM43 PE=1 SV=1	1	1	1	6.5	44.875	400	0	8.3993	NaN	NaN	NaN	NaN	NaN	NaN	880160			19		1005200			19				19		1885400			19		1689100	196250	880160	0	808940	196250			1468
	O15355	Protein phosphatase 1G	PPM1G	PPM1G	sp|O15355|PPM1G_HUMAN Protein phosphatase 1G OS=Homo sapiens OX=9606 GN=PPM1G PE=1 SV=1	1	6	6	17.6	59.271	546	0	38.999	NaN	NaN	NaN	NaN	NaN	NaN	0			19		1868200			19				19		1868200			19		1610200	258020	0	0	1610200	258020			645
	A0A286YFJ8;P01861	Ig gamma-4 chain C region	IGHG4	IGHG4	tr|A0A286YFJ8|A0A286YFJ8_HUMAN Immunoglobulin heavy constant gamma 4 (Fragment) OS=Homo sapiens OX=9606 GN=IGHG4 PE=1 SV=1;sp|P01861|IGHG4_HUMAN Immunoglobulin heavy constant gamma 4 OS=Homo sapiens OX=9606 GN=IGHG4 PE=1 SV=1	2	1	1	2.3	43.831	396	0.0097859	5.9518	NaN	NaN	NaN	NaN	NaN	NaN	1860200			19		0			19				19		1860200			19		1860200	0	1860200	0	0	0			161
	E9PEX6;P09622	Dihydrolipoyl dehydrogenase;Dihydrolipoyl dehydrogenase, mitochondrial	DLD	DLD	tr|E9PEX6|E9PEX6_HUMAN Dihydrolipoyl dehydrogenase OS=Homo sapiens OX=9606 GN=DLD PE=1 SV=1;sp|P09622|DLDH_HUMAN Dihydrolipoyl dehydrogenase, mitochondrial OS=Homo sapiens OX=9606 GN=DLD PE=1 SV=2	2	2	2	4.9	51.815	486	0	25.4	NaN	NaN	NaN	NaN	NaN	NaN	1508900			19		348450			19				19		1857400			19		1857400	0	1508900	0	348450	0			389
	Q10469	Alpha-1,6-mannosyl-glycoprotein 2-beta-N-acetylglucosaminyltransferase	MGAT2	MGAT2	sp|Q10469|MGAT2_HUMAN Alpha-1,6-mannosyl-glycoprotein 2-beta-N-acetylglucosaminyltransferase OS=Homo sapiens OX=9606 GN=MGAT2 PE=1 SV=1	1	3	3	8.7	51.55	447	0	69.013	NaN	NaN	NaN	NaN	NaN	NaN	978200			19		868500			19				19		1846700			19		1846700	0	978200	0	868500	0			1099
	A0A087X0L7;J3KNA0;Q15070;E7EVY0;C9JC63	Mitochondrial inner membrane protein OXA1L	OXA1L	OXA1L	tr|A0A087X0L7|A0A087X0L7_HUMAN Mitochondrial inner membrane protein OXA1L OS=Homo sapiens OX=9606 GN=OXA1L PE=1 SV=1;tr|J3KNA0|J3KNA0_HUMAN Mitochondrial inner membrane protein OXA1L OS=Homo sapiens OX=9606 GN=OXA1L PE=1 SV=1;sp|Q15070|OXA1L_HUMAN Mitochon	5	6	6	15.2	48.519	435	0	35.811	NaN	NaN	NaN	NaN	NaN	NaN	385240			19		1458700			19				19		1843900			19		1805800	38099	385240	0	1420600	38099			53
	P62805	Histone H4	HIST1H4A	HIST1H4A	sp|P62805|H4_HUMAN Histone H4 OS=Homo sapiens OX=9606 GN=H4C1 PE=1 SV=2	1	2	2	17.5	11.367	103	0	18.679	NaN	NaN	NaN	NaN	NaN	NaN	1839400			19		0			19				19		1839400			19		1839400	0	1839400	0	0	0			1044
	Q9BSF4;K7ENF5	Uncharacterized protein C19orf52	C19orf52	C19orf52	sp|Q9BSF4|TIM29_HUMAN Mitochondrial import inner membrane translocase subunit Tim29 OS=Homo sapiens OX=9606 GN=TIMM29 PE=1 SV=2	2	4	4	23.8	29.233	260	0	43.024	NaN	NaN	NaN	NaN	NaN	NaN	0			19		1828800			19				19		1828800			19		1828800	0	0	0	1828800	0			1461
	A0A2R8Y7U1;A0A2R8YGD1;A0A2R8YD45;O14773	Tripeptidyl-peptidase 1	TPP1	TPP1	tr|A0A2R8Y7U1|A0A2R8Y7U1_HUMAN Tripeptidyl aminopeptidase (Fragment) OS=Homo sapiens OX=9606 GN=TPP1 PE=1 SV=1;tr|A0A2R8YGD1|A0A2R8YGD1_HUMAN Tripeptidyl aminopeptidase OS=Homo sapiens OX=9606 GN=TPP1 PE=1 SV=1;tr|A0A2R8YD45|A0A2R8YD45_HUMAN Tripeptidyl-pe	4	2	2	10.2	43.568	400	0	42.3	NaN	NaN	NaN	NaN	NaN	NaN	1822600			19		0			19				19		1822600			19		1822600	0	1822600	0	0	0			170
	F6RFD5;P60981	Destrin	DSTN	DSTN	tr|F6RFD5|F6RFD5_HUMAN Actin-depolymerizing factor OS=Homo sapiens OX=9606 GN=DSTN PE=1 SV=1;sp|P60981|DEST_HUMAN Destrin OS=Homo sapiens OX=9606 GN=DSTN PE=1 SV=3	2	2	2	20	15.397	135	0	66.152	0.41139	0.64448	NaN	NaN	NaN	NaN	373950			19		1430900			19				19		1804900			19		1430200	374650	262160	111790	1168000	262860			446
	Q9Y5B9;G3V5A4;G3V401;G3V2X0	FACT complex subunit SPT16	SUPT16H	SUPT16H	sp|Q9Y5B9|SP16H_HUMAN FACT complex subunit SPT16 OS=Homo sapiens OX=9606 GN=SUPT16H PE=1 SV=1	4	11	11	14.1	119.91	1047	0	70.727	NaN	NaN	NaN	NaN	NaN	NaN	1432500			19		362080			19				19		1794600			19		1529200	265430	1237900	194620	291270	70813			1659
	A0A140TA09;Q99942	E3 ubiquitin-protein ligase RNF5	RNF5	RNF5	tr|A0A140TA09|A0A140TA09_HUMAN E3 ubiquitin-protein ligase RNF5 OS=Homo sapiens OX=9606 GN=RNF5 PE=1 SV=1;sp|Q99942|RNF5_HUMAN E3 ubiquitin-protein ligase RNF5 OS=Homo sapiens OX=9606 GN=RNF5 PE=1 SV=1	2	2	2	35.2	10.013	91	0	176.99	NaN	NaN	NaN	NaN	NaN	NaN	1263600			19		530270			19				19		1793900			19		1793900	0	1263600	0	530270	0			133
	Q16698;E5RJD2;E5RJG7;E5RFV2;H0YAW3;E5RID6	2,4-dienoyl-CoA reductase, mitochondrial	DECR1	DECR1	sp|Q16698|DECR_HUMAN 2,4-dienoyl-CoA reductase [(3E)-enoyl-CoA-producing], mitochondrial OS=Homo sapiens OX=9606 GN=DECR1 PE=1 SV=1	6	5	5	22.1	36.067	335	0	42.074	NaN	NaN	NaN	NaN	NaN	NaN	0			19		1789300			19				19		1789300			19		1714200	75164	0	0	1714200	75164			1182
	E7ERH2;F8W8N3;P63208;E5RJR5	S-phase kinase-associated protein 1	SKP1	SKP1	tr|E7ERH2|E7ERH2_HUMAN Cyclin-A/CDK2-associated protein p19 (Fragment) OS=Homo sapiens OX=9606 GN=SKP1 PE=1 SV=1;tr|F8W8N3|F8W8N3_HUMAN Cyclin-A/CDK2-associated protein p19 (Fragment) OS=Homo sapiens OX=9606 GN=SKP1 PE=1 SV=1;sp|P63208|SKP1_HUMAN S-phase k	4	2	2	23.9	16.034	142	0	59.927	NaN	NaN	NaN	NaN	NaN	NaN	413770			19		1361200			19				19		1774900			19		1565600	209370	355790	57981	1209800	151390			368
	B8ZZU8;Q15370;I3L0M9	Transcription elongation factor B polypeptide 2	TCEB2	TCEB2	tr|B8ZZU8|B8ZZU8_HUMAN Elongin-B OS=Homo sapiens OX=9606 GN=ELOB PE=1 SV=1;sp|Q15370|ELOB_HUMAN Elongin-B OS=Homo sapiens OX=9606 GN=ELOB PE=1 SV=1;tr|I3L0M9|I3L0M9_HUMAN Elongin-B (Fragment) OS=Homo sapiens OX=9606 GN=ELOB PE=1 SV=1	3	2	2	21.2	12.527	113	0	31.005	0.24464	0.37863	NaN	NaN	NaN	NaN	823820			19		948230			19				19		1772000			19		1422100	349980	692500	131320	729570	218660			297
	P43007	Neutral amino acid transporter A	SLC1A4	SLC1A4	sp|P43007|SATT_HUMAN Neutral amino acid transporter A OS=Homo sapiens OX=9606 GN=SLC1A4 PE=1 SV=1	1	5	5	15.6	55.722	532	0	57.764	NaN	NaN	NaN	NaN	NaN	NaN	777580			19		952460			19				19		1730000			19		1730000	0	777580	0	952460	0			942
	K7ERG2;H7BXP1;Q9NYR9	NF-kappa-B inhibitor-interacting Ras-like protein 2	NKIRAS2	NKIRAS2	tr|K7ERG2|K7ERG2_HUMAN NF-kappa-B inhibitor-interacting Ras-like protein 2 (Fragment) OS=Homo sapiens OX=9606 GN=NKIRAS2 PE=1 SV=8;tr|H7BXP1|H7BXP1_HUMAN NF-kappa-B inhibitor-interacting Ras-like protein 2 OS=Homo sapiens OX=9606 GN=NKIRAS2 PE=1 SV=1;sp|Q9	3	1	1	8.6	16.301	140	0.00071327	6.9999	NaN	NaN	NaN	NaN	NaN	NaN	569130			19		1155700			19				19		1724900			19		1724900	0	569130	0	1155700	0			539
	P33947;H7BYF7;O43731	ER lumen protein-retaining receptor 2	KDELR2	KDELR2	sp|P33947|ERD22_HUMAN ER lumen protein-retaining receptor 2 OS=Homo sapiens OX=9606 GN=KDELR2 PE=1 SV=1	3	5	4	32.5	24.422	212	0	57.422	NaN	NaN	NaN	NaN	NaN	NaN	1037000			19		681770			19				19		1718800			19		1523900	194910	885900	151130	637990	43784			905
	A0A2R8YE78;A0A2R8YDM2;C9JMB8;E5KLJ9;O60313;A0A2R8Y3X5;A0A2R8YFD1;A0A2R8YGE5;A0A2R8YD53;A0A2R8Y4Q3;A0A2R8YE54;H7C3G2;A0A2R8Y5E2;H7C141;A0A2R8Y5G3;A0A2R8Y4G4	Dynamin-like 120 kDa protein, mitochondrial;Dynamin-like 120 kDa protein, form S1	OPA1	OPA1	tr|A0A2R8YE78|A0A2R8YE78_HUMAN Dynamin-like 120 kDa protein, form S1 OS=Homo sapiens OX=9606 GN=OPA1 PE=1 SV=1;tr|A0A2R8YDM2|A0A2R8YDM2_HUMAN Dynamin-like 120 kDa protein, form S1 OS=Homo sapiens OX=9606 GN=OPA1 PE=1 SV=1;tr|C9JMB8|C9JMB8_HUMAN Dynamin-lik	16	9	9	12	112.06	963	0	66.435	NaN	NaN	NaN	NaN	NaN	NaN	535900			19		1182300			19				19		1718200			19		1636300	81901	535900	0	1100400	81901			178
	P54886	Delta-1-pyrroline-5-carboxylate synthase;Glutamate 5-kinase;Gamma-glutamyl phosphate reductase	ALDH18A1	ALDH18A1	sp|P54886|P5CS_HUMAN Delta-1-pyrroline-5-carboxylate synthase OS=Homo sapiens OX=9606 GN=ALDH18A1 PE=1 SV=2	1	8	8	13.6	87.301	795	0	62.335	NaN	NaN	NaN	NaN	NaN	NaN	351270			19		1358000			19				19		1709300			19		1440600	268660	351270	0	1089400	268660			1000
	Q9NRK6	ATP-binding cassette sub-family B member 10, mitochondrial	ABCB10	ABCB10	sp|Q9NRK6|ABCBA_HUMAN ATP-binding cassette sub-family B member 10, mitochondrial OS=Homo sapiens OX=9606 GN=ABCB10 PE=1 SV=2	1	7	7	12.5	79.147	738	0	63.025	NaN	NaN	NaN	NaN	NaN	NaN	176360			19		1517800			19				19		1694200			19		1672100	22102	176360	0	1495700	22102			1546
	F5GXA0;Q8NBK3	Sulfatase-modifying factor 1	SUMF1	SUMF1	tr|F5GXA0|F5GXA0_HUMAN Formylglycine-generating enzyme OS=Homo sapiens OX=9606 GN=SUMF1 PE=1 SV=1;sp|Q8NBK3|SUMF1_HUMAN Formylglycine-generating enzyme OS=Homo sapiens OX=9606 GN=SUMF1 PE=1 SV=3	2	1	1	3.1	46.834	426	0.0026936	6.5451	NaN	NaN	NaN	NaN	NaN	NaN	1693600			19		0			19				19		1693600			19		964060	729520	964060	729520	0	0			425
	Q15545	Transcription initiation factor TFIID subunit 7	TAF7	TAF7	sp|Q15545|TAF7_HUMAN Transcription initiation factor TFIID subunit 7 OS=Homo sapiens OX=9606 GN=TAF7 PE=1 SV=1	1	1	1	5.2	40.259	349	0.0098099	5.9596	NaN	NaN	NaN	NaN	NaN	NaN	0			19		1692200			19				19		1692200			19		0	1692200	0	0	0	1692200			1173
	P01116;P01112;P01111	GTPase KRas;GTPase KRas, N-terminally processed;GTPase HRas;GTPase HRas, N-terminally processed;GTPase NRas	KRAS;HRAS;NRAS	KRAS	sp|P01116|RASK_HUMAN GTPase KRas OS=Homo sapiens OX=9606 GN=KRAS PE=1 SV=1;sp|P01112|RASH_HUMAN GTPase HRas OS=Homo sapiens OX=9606 GN=HRAS PE=1 SV=1;sp|P01111|RASN_HUMAN GTPase NRas OS=Homo sapiens OX=9606 GN=NRAS PE=1 SV=1	3	1	1	13.2	21.656	189	0	75.14	NaN	NaN	NaN	NaN	NaN	NaN	0			19		1662500			19				19		1662500			19		1662500	0	0	0	1662500	0			746
	Q8TBP6	Solute carrier family 25 member 40	SLC25A40	SLC25A40	sp|Q8TBP6|S2540_HUMAN Solute carrier family 25 member 40 OS=Homo sapiens OX=9606 GN=SLC25A40 PE=1 SV=1	1	3	3	12.1	38.124	338	0	55.855	NaN	NaN	NaN	NaN	NaN	NaN	444840			19		1215900			19				19		1660700			19		1528400	132310	444840	0	1083600	132310			1351
	O14818;H0Y586;A0A087WYS6;Q8TAA3	Proteasome subunit alpha type-7;Proteasome subunit alpha type-7-like	PSMA7;PSMA8	PSMA7	sp|O14818|PSA7_HUMAN Proteasome subunit alpha type-7 OS=Homo sapiens OX=9606 GN=PSMA7 PE=1 SV=1;tr|H0Y586|H0Y586_HUMAN Proteasome subunit alpha type-7 (Fragment) OS=Homo sapiens OX=9606 GN=PSMA7 PE=1 SV=1;tr|A0A087WYS6|A0A087WYS6_HUMAN Proteasome (Prosome,	4	3	3	16.1	27.887	248	0	241.26	NaN	NaN	NaN	NaN	NaN	NaN	492970			19		1167000			19				19		1660000			19		1440000	220030	492970	0	947020	220030			629
	Q96RW7	Hemicentin-1	HMCN1	HMCN1	sp|Q96RW7|HMCN1_HUMAN Hemicentin-1 OS=Homo sapiens OX=9606 GN=HMCN1 PE=1 SV=2	1	1	1	0.2	613.38	5635	0.0026882	6.5318	NaN	NaN	NaN	NaN	NaN	NaN	0			19		1659000			19				19		1659000			19		1091800	567210	0	0	1091800	567210			1438
	Q9Y2J4	Angiomotin-like protein 2	AMOTL2	AMOTL2	sp|Q9Y2J4|AMOL2_HUMAN Angiomotin-like protein 2 OS=Homo sapiens OX=9606 GN=AMOTL2 PE=1 SV=3	1	1	1	2.6	85.763	779	0.0069182	6.0987	NaN	NaN	NaN	NaN	NaN	NaN	0			19		1648900			19				19		1648900			19		562950	1086000	0	0	562950	1086000			1639
	E9PDE8;O95757;D6RJ96	Heat shock 70 kDa protein 4L	HSPA4L	HSPA4L	tr|E9PDE8|E9PDE8_HUMAN Heat shock 70 kDa protein 4L OS=Homo sapiens OX=9606 GN=HSPA4L PE=1 SV=1;sp|O95757|HS74L_HUMAN Heat shock 70 kDa protein 4L OS=Homo sapiens OX=9606 GN=HSPA4L PE=1 SV=3;tr|D6RJ96|D6RJ96_HUMAN Heat shock 70 kDa protein 4L (Fragment) OS	3	9	6	17.2	91.953	813	0	40.974	NaN	NaN	NaN	NaN	NaN	NaN	1008300			19		634300			19				19		1642600			19		1342300	300340	804500	203830	537780	96516			387
	P51151;A0A1B0GUI0;Q9NP90	Ras-related protein Rab-9A	RAB9A	RAB9A	sp|P51151|RAB9A_HUMAN Ras-related protein Rab-9A OS=Homo sapiens OX=9606 GN=RAB9A PE=1 SV=1	3	3	3	19.9	22.837	201	0	21.765	NaN	NaN	NaN	NaN	NaN	NaN	161870			19		1458400			19				19		1620200			19		1362200	258030	161870	0	1200300	258030			978
	A6NKG5	Retrotransposon-like protein 1	RTL1	RTL1	sp|A6NKG5|RTL1_HUMAN Retrotransposon-like protein 1 OS=Homo sapiens OX=9606 GN=RTL1 PE=3 SV=3	1	1	1	1.5	155.05	1358	0.00067935	6.6308	NaN	NaN	NaN	NaN	NaN	NaN	1619600			19		0			19				19		1619600			19		1134500	485090	1134500	485090	0	0			248
	Q86Y46;F8W1S1;Q14CN4;Q3SY84;Q7RTS7;H0YIG3	Keratin, type II cytoskeletal 73;Keratin, type II cytoskeletal 72;Keratin, type II cytoskeletal 71;Keratin, type II cytoskeletal 74	KRT73;KRT74;KRT72;KRT71	KRT73	sp|Q86Y46|K2C73_HUMAN Keratin, type II cytoskeletal 73 OS=Homo sapiens OX=9606 GN=KRT73 PE=1 SV=1;tr|F8W1S1|F8W1S1_HUMAN Keratin, type II cytoskeletal 74 OS=Homo sapiens OX=9606 GN=KRT74 PE=1 SV=1;sp|Q14CN4|K2C72_HUMAN Keratin, type II cytoskeletal 72 OS=H	6	3	1	5.7	58.923	540	0	58.036	NaN	NaN	NaN	NaN	NaN	NaN	45870			19		1569600			19				19		1615500			19		1615500	0	45870	0	1569600	0			1292
	Q8IY26	Presqualene diphosphate phosphatase	PPAPDC2	PPAPDC2	sp|Q8IY26|PLPP6_HUMAN Phospholipid phosphatase 6 OS=Homo sapiens OX=9606 GN=PLPP6 PE=1 SV=3	1	4	4	19.3	32.193	295	0	29.069	NaN	NaN	NaN	NaN	NaN	NaN	0			19		1607700			19				19		1607700			19		1500500	107240	0	0	1500500	107240			1308
	Q0VF96	Cingulin-like protein 1	CGNL1	CGNL1	sp|Q0VF96|CGNL1_HUMAN Cingulin-like protein 1 OS=Homo sapiens OX=9606 GN=CGNL1 PE=1 SV=2	1	1	1	1	149.08	1302	0.0069664	6.1552	NaN	NaN	NaN	NaN	NaN	NaN	0			19		1607300			19				19		1607300			19		1607300	0	0	0	1607300	0			1098
	Q96AG3	Solute carrier family 25 member 46	SLC25A46	SLC25A46	sp|Q96AG3|S2546_HUMAN Solute carrier family 25 member 46 OS=Homo sapiens OX=9606 GN=SLC25A46 PE=1 SV=1	1	2	2	8.1	46.173	418	0	12.151	NaN	NaN	NaN	NaN	NaN	NaN	1090900			19		501200			19				19		1592100			19		1592100	0	1090900	0	501200	0			1397
	P04181	Ornithine aminotransferase, mitochondrial;Ornithine aminotransferase, hepatic form;Ornithine aminotransferase, renal form	OAT	OAT	sp|P04181|OAT_HUMAN Ornithine aminotransferase, mitochondrial OS=Homo sapiens OX=9606 GN=OAT PE=1 SV=1	1	2	2	5.5	48.534	439	0	15.26	NaN	NaN	NaN	NaN	NaN	NaN	581590			19		1008400			19				19		1590000			19		1476900	113170	581590	0	895270	113170			753
	X6RJP6;P37802	Transgelin-2	TAGLN2	TAGLN2	tr|X6RJP6|X6RJP6_HUMAN Transgelin-2 (Fragment) OS=Homo sapiens OX=9606 GN=TAGLN2 PE=1 SV=1;sp|P37802|TAGL2_HUMAN Transgelin-2 OS=Homo sapiens OX=9606 GN=TAGLN2 PE=1 SV=3	2	3	3	17.6	21.086	187	0	26.978	NaN	NaN	NaN	NaN	NaN	NaN	1081800			19		502100			19				19		1583900			19		1127600	456370	948440	133400	179130	322960			926
	B4E1Q4;O14730;J3QLP4;J3QQL5	Serine/threonine-protein kinase RIO3	RIOK3	RIOK3	tr|B4E1Q4|B4E1Q4_HUMAN Serine/threonine-protein kinase RIO3 OS=Homo sapiens OX=9606 GN=RIOK3 PE=1 SV=1;sp|O14730|RIOK3_HUMAN Serine/threonine-protein kinase RIO3 OS=Homo sapiens OX=9606 GN=RIOK3 PE=1 SV=2	4	4	4	10.9	57.474	503	0	45.534	NaN	NaN	NaN	NaN	NaN	NaN	385070			19		1194600			19				19		1579700			19		1579700	0	385070	0	1194600	0			283
	Q8NBN7;G8JLA1;K7EQB5;K7ERV1	Retinol dehydrogenase 13	RDH13	RDH13	sp|Q8NBN7|RDH13_HUMAN Retinol dehydrogenase 13 OS=Homo sapiens OX=9606 GN=RDH13 PE=1 SV=2;tr|G8JLA1|G8JLA1_HUMAN Retinol dehydrogenase 13 OS=Homo sapiens OX=9606 GN=RDH13 PE=1 SV=1	4	6	6	26.3	35.932	331	0	64.04	NaN	NaN	NaN	NaN	NaN	NaN	0			19		1573900			19				19		1573900			19		1573900	0	0	0	1573900	0			1332
	A0A087WVD7;Q9Y3D8;A0A087WY94;D6RDH4	Adenylate kinase isoenzyme 6	TAF9;AK6	TAF9	tr|A0A087WVD7|A0A087WVD7_HUMAN Adenylate kinase isoenzyme 6 OS=Homo sapiens OX=9606 GN=AK6 PE=1 SV=1;sp|Q9Y3D8|KAD6_HUMAN Adenylate kinase isoenzyme 6 OS=Homo sapiens OX=9606 GN=AK6 PE=1 SV=1;tr|A0A087WY94|A0A087WY94_HUMAN Adenylate kinase isoenzyme 6 OS=H	4	2	2	16.5	12.545	109	0	14.938	NaN	NaN	NaN	NaN	NaN	NaN	1570600			19		0			19				19		1570600			19		1570600	0	1570600	0	0	0			27
	Q8TDB4	Protein MGARP	MGARP	MGARP	sp|Q8TDB4|HUMMR_HUMAN Protein MGARP OS=Homo sapiens OX=9606 GN=MGARP PE=1 SV=1	1	2	2	26.7	25.389	240	0	47.367	NaN	NaN	NaN	NaN	NaN	NaN	0			19		1568000			19				19		1568000			19		1454900	113100	0	0	1454900	113100			1356
	B0YIW6;P48444;Q6P1Q5;E9PK34	Coatomer subunit delta	ARCN1	ARCN1	tr|B0YIW6|B0YIW6_HUMAN Coatomer subunit delta OS=Homo sapiens OX=9606 GN=ARCN1 PE=1 SV=1;sp|P48444|COPD_HUMAN Coatomer subunit delta OS=Homo sapiens OX=9606 GN=ARCN1 PE=1 SV=1;tr|Q6P1Q5|Q6P1Q5_HUMAN Coatomer subunit delta OS=Homo sapiens OX=9606 GN=ARCN1 P	4	6	6	12	61.626	552	0	56.54	NaN	NaN	NaN	NaN	NaN	NaN	267640			19		1290900			19				19		1558500			19		1558500	0	267640	0	1290900	0			264
	F8VZJ2;F8W0W4;H0YHX9;Q13765;E9PAV3;F8W1N5;F8VNW4	Nascent polypeptide-associated complex subunit alpha;Nascent polypeptide-associated complex subunit alpha, muscle-specific form	NACA	NACA	tr|F8VZJ2|F8VZJ2_HUMAN Nascent polypeptide-associated complex subunit alpha OS=Homo sapiens OX=9606 GN=NACA PE=1 SV=1;tr|F8W0W4|F8W0W4_HUMAN Nascent polypeptide-associated complex subunit alpha (Fragment) OS=Homo sapiens OX=9606 GN=NACA PE=1 SV=1;tr|H0YHX9	7	3	3	30.9	15.016	136	0	141.82	NaN	NaN	NaN	NaN	NaN	NaN	0			19		1552000			19				19		1552000			19		1222500	329520	0	0	1222500	329520			380
	P18074;E7EVE9;A8MX75;K7EKF3;K7EIT8;K7ENL1;B4E0F6	TFIIH basal transcription factor complex helicase XPD subunit	ERCC2	ERCC2	sp|P18074|ERCC2_HUMAN General transcription and DNA repair factor IIH helicase subunit XPD OS=Homo sapiens OX=9606 GN=ERCC2 PE=1 SV=1;tr|E7EVE9|E7EVE9_HUMAN General transcription and DNA repair factor IIH helicase subunit XPD OS=Homo sapiens OX=9606 GN=ERC	7	8	8	17.2	86.908	760	0	53.156	NaN	NaN	NaN	NaN	NaN	NaN	205880			19		1345300			19				19		1551200			19		1431200	119910	205880	0	1225400	119910			833
	A0A6Q8PGG0;A0A6Q8PFA9;A0A3B3IUC4;P06280;A0A6Q8PHM8;A0A6Q8PHD1	Alpha-galactosidase A	GLA	GLA	tr|A0A6Q8PGG0|A0A6Q8PGG0_HUMAN Alpha-galactosidase OS=Homo sapiens OX=9606 GN=GLA PE=1 SV=1;tr|A0A6Q8PFA9|A0A6Q8PFA9_HUMAN Alpha-galactosidase OS=Homo sapiens OX=9606 GN=GLA PE=1 SV=1;tr|A0A3B3IUC4|A0A3B3IUC4_HUMAN Alpha-galactosidase OS=Homo sapiens OX=96	6	2	2	6.3	41.378	363	0	35.204	NaN	NaN	NaN	NaN	NaN	NaN	737550			19		798180			19				19		1535700			19		1535700	0	737550	0	798180	0			194
	O14966	Ras-related protein Rab-7L1	RAB29	RAB29	sp|O14966|RAB7L_HUMAN Ras-related protein Rab-7L1 OS=Homo sapiens OX=9606 GN=RAB29 PE=1 SV=1	1	5	4	27.1	23.155	203	0	25.595	NaN	NaN	NaN	NaN	NaN	NaN	1044300			19		488810			19				19		1533100			19		1533100	0	1044300	0	488810	0			635
	P13010;C9JZ81	X-ray repair cross-complementing protein 5	XRCC5	XRCC5	sp|P13010|XRCC5_HUMAN X-ray repair cross-complementing protein 5 OS=Homo sapiens OX=9606 GN=XRCC5 PE=1 SV=3	2	7	7	15.8	82.704	732	0	42.659	NaN	NaN	NaN	NaN	NaN	NaN	398180			19		1125500			19				19		1523700			19		1431200	92507	398180	0	1033000	92507			809
	Q9NPF4;G3V445;G3V249	Probable tRNA N6-adenosine threonylcarbamoyltransferase	OSGEP	OSGEP	sp|Q9NPF4|OSGEP_HUMAN Probable tRNA N6-adenosine threonylcarbamoyltransferase OS=Homo sapiens OX=9606 GN=OSGEP PE=1 SV=1;tr|G3V445|G3V445_HUMAN N6-L-threonylcarbamoyladenine synthase (Fragment) OS=Homo sapiens OX=9606 GN=OSGEP PE=1 SV=8	3	4	4	26.3	36.426	335	0	38.333	NaN	NaN	NaN	NaN	NaN	NaN	296820			19		1212200			19				19		1509000			19		1429300	79671	296820	0	1132500	79671			1533
	A0A3B3IRK6;Q13724;A0A3B3IRW2;A0A3B3IS52;C9JDQ1;A0A3B3ITC1	Mannosyl-oligosaccharide glucosidase	MOGS	MOGS	tr|A0A3B3IRK6|A0A3B3IRK6_HUMAN Mannosyl-oligosaccharide glucosidase (Fragment) OS=Homo sapiens OX=9606 GN=MOGS PE=1 SV=1;sp|Q13724|MOGS_HUMAN Mannosyl-oligosaccharide glucosidase OS=Homo sapiens OX=9606 GN=MOGS PE=1 SV=5;tr|A0A3B3IRW2|A0A3B3IRW2_HUMAN Mann	6	6	6	11.5	78.462	715	0	36.943	NaN	NaN	NaN	NaN	NaN	NaN	127730			19		1379900			19				19		1507600			19		1437700	69834	127730	0	1310000	69834			182
	H0Y9R4;H0Y9V9;D6RAN4;A0A2R8Y5Y7;P32969	60S ribosomal protein L9	RPL9	RPL9	tr|H0Y9R4|H0Y9R4_HUMAN 60S ribosomal protein L9 (Fragment) OS=Homo sapiens OX=9606 GN=RPL9 PE=1 SV=2;tr|H0Y9V9|H0Y9V9_HUMAN 60S ribosomal protein L9 OS=Homo sapiens OX=9606 GN=RPL9 PE=1 SV=2;tr|D6RAN4|D6RAN4_HUMAN 60S ribosomal protein L9 (Fragment) OS=Hom	5	3	3	42.2	10.045	90	0	67.29	NaN	NaN	NaN	NaN	NaN	NaN	0			19		1506600			19				19		1506600			19		1194700	311900	0	0	1194700	311900			166
	Q9Y3I0	tRNA-splicing ligase RtcB homolog	RTCB	RTCB	sp|Q9Y3I0|RTCB_HUMAN RNA-splicing ligase RtcB homolog OS=Homo sapiens OX=9606 GN=RTCB PE=1 SV=1	1	5	5	15.8	55.21	505	0	80.89	NaN	NaN	NaN	NaN	NaN	NaN	0			19		1501200			19				19		1501200			19		1501200	0	0	0	1501200	0			1650
	E7EQ67;H7BY63;H0YBA5;A0A087X2A7;Q8NB25	Protein FAM184A	FAM184A	FAM184A	tr|E7EQ67|E7EQ67_HUMAN Protein FAM184A OS=Homo sapiens OX=9606 GN=FAM184A PE=1 SV=1;tr|H7BY63|H7BY63_HUMAN Protein FAM184A OS=Homo sapiens OX=9606 GN=FAM184A PE=1 SV=1;tr|H0YBA5|H0YBA5_HUMAN Protein FAM184A OS=Homo sapiens OX=9606 GN=FAM184A PE=1 SV=2;tr|A	5	1	1	1.7	61.449	529	0.0033156	6.448	NaN	NaN	NaN	NaN	NaN	NaN	1500900			19		0			19				19		1500900			19		1500900	0	1500900	0	0	0			68
	Q6NUK1;A0A3B3IU96;H3BMI3;J3KN42	Calcium-binding mitochondrial carrier protein SCaMC-1	SLC25A24	SLC25A24	sp|Q6NUK1|SCMC1_HUMAN Calcium-binding mitochondrial carrier protein SCaMC-1 OS=Homo sapiens OX=9606 GN=SLC25A24 PE=1 SV=2;tr|A0A3B3IU96|A0A3B3IU96_HUMAN Calcium-binding mitochondrial carrier protein SCaMC-1 OS=Homo sapiens OX=9606 GN=SLC25A24 PE=1 SV=1	4	4	4	11.5	53.354	477	0	32.311	0.29614	1.1416	NaN	NaN	NaN	NaN	117920			19		1382200			19				19		1500100			19		1260900	239210	69900	48025	1191000	191190			1238
	Q16666	Gamma-interferon-inducible protein 16	IFI16	IFI16	sp|Q16666|IF16_HUMAN Gamma-interferon-inducible protein 16 OS=Homo sapiens OX=9606 GN=IFI16 PE=1 SV=3	1	1	1	2.8	88.255	785	0.006962	6.1515	NaN	NaN	NaN	NaN	NaN	NaN	570190			19		910130			19				19		1480300			19		1480300	0	570190	0	910130	0			1181
	Q4G104;O94952;H0YIE9;H0YHF6	F-box only protein 21	FBXO21	FBXO21	tr|Q4G104|Q4G104_HUMAN F-box only protein 21 OS=Homo sapiens OX=9606 GN=FBXO21 PE=1 SV=1;sp|O94952|FBX21_HUMAN F-box only protein 21 OS=Homo sapiens OX=9606 GN=FBXO21 PE=2 SV=2;tr|H0YIE9|H0YIE9_HUMAN F-box only protein 21 (Fragment) OS=Homo sapiens OX=9606	4	6	6	18.2	62.515	537	0	53.548	NaN	NaN	NaN	NaN	NaN	NaN	907290			19		565120			19				19		1472400			19		1395000	77421	874820	32476	520180	44945			716
	Q99653;H0YLY7;H0YKE7;F5GX29;H0YNG9	Calcineurin B homologous protein 1	CHP1	CHP1	sp|Q99653|CHP1_HUMAN Calcineurin B homologous protein 1 OS=Homo sapiens OX=9606 GN=CHP1 PE=1 SV=3;tr|H0YLY7|H0YLY7_HUMAN Calcineurin B homologous protein 1 (Fragment) OS=Homo sapiens OX=9606 GN=CHP1 PE=1 SV=1;tr|H0YKE7|H0YKE7_HUMAN Calcineurin B homologous	5	2	2	10.3	22.456	195	0	12.127	NaN	NaN	NaN	NaN	NaN	NaN	803230			19		666530			19				19		1469800			19		1469800	0	803230	0	666530	0			1446
	R4GMT0;P61163;A0A1B0GVS3;P42025	Alpha-centractin	ACTR1A	ACTR1A	tr|R4GMT0|R4GMT0_HUMAN Alpha-centractin OS=Homo sapiens OX=9606 GN=ACTR1A PE=1 SV=1;sp|P61163|ACTZ_HUMAN Alpha-centractin OS=Homo sapiens OX=9606 GN=ACTR1A PE=1 SV=1;tr|A0A1B0GVS3|A0A1B0GVS3_HUMAN Alpha-centractin OS=Homo sapiens OX=9606 GN=ACTR1A PE=1 SV=	4	3	3	14.5	37.433	332	0	49.494	NaN	NaN	NaN	NaN	NaN	NaN	954320			19		513930			19				19		1468200			19		1468200	0	954320	0	513930	0			1025
	Q9Y2T2;H0YBM0;E5RJ52;P53677	AP-3 complex subunit mu-1	AP3M1	AP3M1	sp|Q9Y2T2|AP3M1_HUMAN AP-3 complex subunit mu-1 OS=Homo sapiens OX=9606 GN=AP3M1 PE=1 SV=1	4	3	3	12.7	46.939	418	0	45.43	NaN	NaN	NaN	NaN	NaN	NaN	756410			19		699450			19				19		1455900			19		1455900	0	756410	0	699450	0			1643
	B4DG57;A0A0U1RRH6;O94880	PHD finger protein 14	PHF14	PHF14	tr|B4DG57|B4DG57_HUMAN PHD finger protein 14 OS=Homo sapiens OX=9606 GN=PHF14 PE=1 SV=1;tr|A0A0U1RRH6|A0A0U1RRH6_HUMAN PHD finger protein 14 OS=Homo sapiens OX=9606 GN=PHF14 PE=1 SV=1;sp|O94880|PHF14_HUMAN PHD finger protein 14 OS=Homo sapiens OX=9606 GN=P	3	1	1	2.8	68.571	603	0.0069052	6.0919	NaN	NaN	NaN	NaN	NaN	NaN	1452700			19		0			19				19		1452700			19		1452700	0	1452700	0	0	0			128
	P68036;A0A1B0GUS4	Ubiquitin-conjugating enzyme E2 L3	UBE2L3	UBE2L3	sp|P68036|UB2L3_HUMAN Ubiquitin-conjugating enzyme E2 L3 OS=Homo sapiens OX=9606 GN=UBE2L3 PE=1 SV=1	2	3	3	40.3	17.861	154	0	34.266	NaN	NaN	NaN	NaN	NaN	NaN	648520			19		797110			19				19		1445600			19		1209600	235990	412520	235990	797110	0			1059
	J3KT68;Q5BJF2	Transmembrane protein 97	TMEM97	TMEM97	tr|J3KT68|J3KT68_HUMAN Sigma intracellular receptor 2 OS=Homo sapiens OX=9606 GN=TMEM97 PE=1 SV=1;sp|Q5BJF2|SGMR2_HUMAN Sigma intracellular receptor 2 OS=Homo sapiens OX=9606 GN=TMEM97 PE=1 SV=1	2	1	1	8.7	10.976	92	0.007486	6.0651	0.25173	0.38959	NaN	NaN	NaN	NaN	504400			19		933610			19				19		1438000			19		1157100	280930	387150	117260	769940	163670			572
	Q86UL3;E5RIA1;E5RHA6	Glycerol-3-phosphate acyltransferase 4	AGPAT6	AGPAT6	sp|Q86UL3|GPAT4_HUMAN Glycerol-3-phosphate acyltransferase 4 OS=Homo sapiens OX=9606 GN=GPAT4 PE=1 SV=1	3	3	3	8.8	52.07	456	0	38.091	NaN	NaN	NaN	NaN	NaN	NaN	859580			19		566500			19				19		1426100			19		1338900	87201	772380	87201	566500	0			1284
	O00743;Q5T1S7	Serine/threonine-protein phosphatase 6 catalytic subunit;Serine/threonine-protein phosphatase 6 catalytic subunit, N-terminally processed	PPP6C	PPP6C	sp|O00743|PPP6_HUMAN Serine/threonine-protein phosphatase 6 catalytic subunit OS=Homo sapiens OX=9606 GN=PPP6C PE=1 SV=1	2	6	6	25.2	35.144	305	0	91.166	NaN	NaN	NaN	NaN	NaN	NaN	0			19		1417600			19				19		1417600			19		1358900	58681	0	0	1358900	58681			621
	Q8IZV2	CKLF-like MARVEL transmembrane domain-containing protein 8	CMTM8	CMTM8	sp|Q8IZV2|CKLF8_HUMAN CKLF-like MARVEL transmembrane domain-containing protein 8 OS=Homo sapiens OX=9606 GN=CMTM8 PE=1 SV=2	1	1	1	15	19.572	173	0.00071582	7.0089	NaN	NaN	NaN	NaN	NaN	NaN	1219900			19		195790			19				19		1415700			19		1415700	0	1219900	0	195790	0			1310
	Q9P258	Protein RCC2	RCC2	RCC2	sp|Q9P258|RCC2_HUMAN Protein RCC2 OS=Homo sapiens OX=9606 GN=RCC2 PE=1 SV=2	1	3	3	7.7	56.084	522	0	48.512	NaN	NaN	NaN	NaN	NaN	NaN	0			19		1414400			19				19		1414400			19		1274200	140150	0	0	1274200	140150			1581
	H0Y4R1;P12268;E7ETK5	Inosine-5-monophosphate dehydrogenase 2	IMPDH2	IMPDH2	tr|H0Y4R1|H0Y4R1_HUMAN Inosine-5-monophosphate dehydrogenase 2 (Fragment) OS=Homo sapiens OX=9606 GN=IMPDH2 PE=1 SV=1;sp|P12268|IMDH2_HUMAN Inosine-5-monophosphate dehydrogenase 2 OS=Homo sapiens OX=9606 GN=IMPDH2 PE=1 SV=2;tr|E7ETK5|E7ETK5_HUMAN Inosine	3	2	2	7.2	50.957	470	0	22.84	NaN	NaN	NaN	NaN	NaN	NaN	924220			19		485070			19				19		1409300			19		1115100	294150	630070	294150	485070	0			490
	Q15054;E9PM91;E9PNC0;E9PRK3	DNA polymerase delta subunit 3	POLD3	POLD3	sp|Q15054|DPOD3_HUMAN DNA polymerase delta subunit 3 OS=Homo sapiens OX=9606 GN=POLD3 PE=1 SV=2;tr|E9PM91|E9PM91_HUMAN DNA polymerase delta subunit 3 (Fragment) OS=Homo sapiens OX=9606 GN=POLD3 PE=1 SV=1;tr|E9PNC0|E9PNC0_HUMAN DNA polymerase delta subunit	4	4	4	12.2	51.4	466	0	40.207	NaN	NaN	NaN	NaN	NaN	NaN	0			19		1408800			19				19		1408800			19		1327100	81695	0	0	1327100	81695			1152
	O14545;F8VNX8;F8VWK2;F8VVF3	TRAF-type zinc finger domain-containing protein 1	TRAFD1	TRAFD1	sp|O14545|TRAD1_HUMAN TRAF-type zinc finger domain-containing protein 1 OS=Homo sapiens OX=9606 GN=TRAFD1 PE=1 SV=1;tr|F8VNX8|F8VNX8_HUMAN TRAF-type zinc finger domain-containing protein 1 (Fragment) OS=Homo sapiens OX=9606 GN=TRAFD1 PE=1 SV=1	4	4	4	8.8	64.84	582	0	79.799	NaN	NaN	NaN	NaN	NaN	NaN	173040			19		1232700			19				19		1405700			19		1358000	47775	173040	0	1184900	47775			623
	Q9BVC6	Transmembrane protein 109	TMEM109	TMEM109	sp|Q9BVC6|TM109_HUMAN Transmembrane protein 109 OS=Homo sapiens OX=9606 GN=TMEM109 PE=1 SV=1	1	1	1	4.9	26.21	243	0	22.009	NaN	NaN	NaN	NaN	NaN	NaN	789940			19		613490			19				19		1403400			19		1225700	177770	789940	0	435710	177770			1479
	Q15386	Ubiquitin-protein ligase E3C	UBE3C	UBE3C	sp|Q15386|UBE3C_HUMAN Ubiquitin-protein ligase E3C OS=Homo sapiens OX=9606 GN=UBE3C PE=1 SV=3	1	8	8	11.8	123.92	1083	0	58.669	NaN	NaN	NaN	NaN	NaN	NaN	220660			19		1172100			19				19		1392800			19		1363200	29543	220660	0	1142600	29543			1165
	Q9HCN4;F8WD09	GPN-loop GTPase 1	GPN1	GPN1	sp|Q9HCN4|GPN1_HUMAN GPN-loop GTPase 1 OS=Homo sapiens OX=9606 GN=GPN1 PE=1 SV=1;tr|F8WD09|F8WD09_HUMAN GPN-loop GTPase OS=Homo sapiens OX=9606 GN=GPN1 PE=1 SV=1	2	2	2	11.8	41.74	374	0	24.436	NaN	NaN	NaN	NaN	NaN	NaN	1021800			19		361630			19				19		1383400			19		1309600	73847	947950	73847	361630	0			1530
	Q02413	Desmoglein-1	DSG1	DSG1	sp|Q02413|DSG1_HUMAN Desmoglein-1 OS=Homo sapiens OX=9606 GN=DSG1 PE=1 SV=2	1	4	4	7.2	113.75	1049	0	37.637	NaN	NaN	NaN	NaN	NaN	NaN	215160			19		1164200			19				19		1379400			19		1379400	0	215160	0	1164200	0			1082
	P00390	Glutathione reductase, mitochondrial	GSR	GSR	sp|P00390|GSHR_HUMAN Glutathione reductase, mitochondrial OS=Homo sapiens OX=9606 GN=GSR PE=1 SV=2	1	3	3	10.7	56.256	522	0	21.23	NaN	NaN	NaN	NaN	NaN	NaN	45628			19		1332000			19				19		1377700			19		1315600	62059	45628	0	1270000	62059			739
	D6RGI3;D6RER5;Q9NVA2;D6RDP1;D6R9Y6;D6RDU5	Septin-11	2011-09-01	2011-09-01	tr|D6RGI3|D6RGI3_HUMAN Septin 11, isoform CRA_b OS=Homo sapiens OX=9606 GN=SEPTIN11 PE=1 SV=1;tr|D6RER5|D6RER5_HUMAN Septin-11 OS=Homo sapiens OX=9606 GN=SEPTIN11 PE=1 SV=1;sp|Q9NVA2|SEP11_HUMAN Septin-11 OS=Homo sapiens OX=9606 GN=SEPTIN11 PE=1 SV=3;tr|D6	6	2	1	5.6	49.005	425	0	13.624	NaN	NaN	NaN	NaN	NaN	NaN	569190			19		805550			19				19		1374700			19		1122300	252490	569190	0	553060	252490			351
	Q9H4L7	SWI/SNF-related matrix-associated actin-dependent regulator of chromatin subfamily A containing DEAD/H box 1	SMARCAD1	SMARCAD1	sp|Q9H4L7|SMRCD_HUMAN SWI/SNF-related matrix-associated actin-dependent regulator of chromatin subfamily A containing DEAD/H box 1 OS=Homo sapiens OX=9606 GN=SMARCAD1 PE=1 SV=2	1	3	3	3.1	117.4	1026	0	17.499	NaN	NaN	NaN	NaN	NaN	NaN	1225400			19		142520			19				19		1367900			19		1367900	0	1225400	0	142520	0			1509
	Q86Y07;E7ERS5	Serine/threonine-protein kinase VRK2	VRK2	VRK2	sp|Q86Y07|VRK2_HUMAN Serine/threonine-protein kinase VRK2 OS=Homo sapiens OX=9606 GN=VRK2 PE=1 SV=3	2	5	5	13.4	58.14	508	0	44.42	NaN	NaN	NaN	NaN	NaN	NaN	0			19		1365600			19				19		1365600			19		1038000	327600	0	0	1038000	327600			1291
	P19623;K7ESL0;K7EKM4	Spermidine synthase	SRM	SRM	sp|P19623|SPEE_HUMAN Spermidine synthase OS=Homo sapiens OX=9606 GN=SRM PE=1 SV=1;tr|K7ESL0|K7ESL0_HUMAN Spermidine synthase (Fragment) OS=Homo sapiens OX=9606 GN=SRM PE=1 SV=1	3	3	3	7.3	33.824	302	0	17.321	NaN	NaN	NaN	NaN	NaN	NaN	0			19		1364900			19				19		1364900			19		1051400	313410	0	0	1051400	313410			839
	F8VVA7;P61923;F8VXB1;F8W156;F8W651;F8VXR1;F8VYZ4;F8VYK5;F8VUC5;F8VYE0	Coatomer subunit zeta-1	COPZ1	COPZ1	tr|F8VVA7|F8VVA7_HUMAN Coatomer subunit zeta OS=Homo sapiens OX=9606 GN=COPZ1 PE=1 SV=1;sp|P61923|COPZ1_HUMAN Coatomer subunit zeta-1 OS=Homo sapiens OX=9606 GN=COPZ1 PE=1 SV=1;tr|F8VXB1|F8VXB1_HUMAN Coatomer subunit zeta (Fragment) OS=Homo sapiens OX=9606	10	5	5	30.3	22.34	198	0	40.715	0.24524	0.37905	NaN	NaN	NaN	NaN	831770			19		531640			19				19		1363400			19		1196700	166700	801270	30508	395450	136190			455
	A6NHL2	Tubulin alpha chain-like 3	TUBAL3	TUBAL3	sp|A6NHL2|TBAL3_HUMAN Tubulin alpha chain-like 3 OS=Homo sapiens OX=9606 GN=TUBAL3 PE=1 SV=2	1	3	1	8.3	49.908	446	0.00068493	6.6793	NaN	NaN	NaN	NaN	NaN	NaN	552980			19		809280			19				19		1362300			19		1362300	0	552980	0	809280	0			246
	Q8IUX1	Complex I assembly factor TMEM126B, mitochondrial	TMEM126B	TMEM126B	sp|Q8IUX1|T126B_HUMAN Complex I assembly factor TMEM126B, mitochondrial OS=Homo sapiens OX=9606 GN=TMEM126B PE=1 SV=2	1	2	2	13.9	25.943	230	0	32.56	NaN	NaN	NaN	NaN	NaN	NaN	483880			19		858490			19				19		1342400			19		1161600	180760	483880	0	677720	180760			1298
	P63104;B0AZS6;E7EX29;B7Z2E6;H0YB80;E7ESK7	14-3-3 protein zeta/delta	YWHAZ	YWHAZ	sp|P63104|1433Z_HUMAN 14-3-3 protein zeta/delta OS=Homo sapiens OX=9606 GN=YWHAZ PE=1 SV=1;tr|B0AZS6|B0AZS6_HUMAN 14-3-3 protein zeta/delta OS=Homo sapiens OX=9606 GN=YWHAZ PE=1 SV=1;tr|E7EX29|E7EX29_HUMAN 14-3-3 protein zeta/delta (Fragment) OS=Homo sapie	6	6	4	32.2	27.745	245	0	83.295	NaN	NaN	NaN	NaN	NaN	NaN	0			19		1339800			19				19		1339800			19		1159800	179950	0	0	1159800	179950			1053
	Q9Y5L0;C9J7E5;E9PFH4	Transportin-3	TNPO3	TNPO3	sp|Q9Y5L0|TNPO3_HUMAN Transportin-3 OS=Homo sapiens OX=9606 GN=TNPO3 PE=1 SV=3;tr|C9J7E5|C9J7E5_HUMAN Transportin-3 OS=Homo sapiens OX=9606 GN=TNPO3 PE=1 SV=1;tr|E9PFH4|E9PFH4_HUMAN Transportin-3 OS=Homo sapiens OX=9606 GN=TNPO3 PE=1 SV=1	3	7	7	12.2	104.2	923	0	52.561	NaN	NaN	NaN	NaN	NaN	NaN	896350			19		440670			19				19		1337000			19		1134900	202100	802120	94230	332800	107870			1660
	Q9UEW8	STE20/SPS1-related proline-alanine-rich protein kinase	STK39	STK39	sp|Q9UEW8|STK39_HUMAN STE20/SPS1-related proline-alanine-rich protein kinase OS=Homo sapiens OX=9606 GN=STK39 PE=1 SV=3	1	4	4	12.1	59.473	545	0	27.932	NaN	NaN	NaN	NaN	NaN	NaN	464060			19		871030			19				19		1335100			19		1269700	65396	464060	0	805630	65396			1598
	O95057;K7EN06	GTP-binding protein Di-Ras1	DIRAS1	DIRAS1	sp|O95057|DIRA1_HUMAN GTP-binding protein Di-Ras1 OS=Homo sapiens OX=9606 GN=DIRAS1 PE=1 SV=1;tr|K7EN06|K7EN06_HUMAN GTP-binding protein Di-Ras1 (Fragment) OS=Homo sapiens OX=9606 GN=DIRAS1 PE=1 SV=1	2	2	2	11.6	22.329	198	0	71.228	NaN	NaN	NaN	NaN	NaN	NaN	345120			19		980430			19				19		1325600			19		1325600	0	345120	0	980430	0			717
	Q8NBA8;D6REE2;D6RBD8	DTW domain-containing protein 2	DTWD2	DTWD2	sp|Q8NBA8|DTWD2_HUMAN tRNA-uridine aminocarboxypropyltransferase 2 OS=Homo sapiens OX=9606 GN=DTWD2 PE=1 SV=1;tr|D6REE2|D6REE2_HUMAN tRNA-uridine aminocarboxypropyltransferase OS=Homo sapiens OX=9606 GN=DTWD2 PE=1 SV=1;tr|D6RBD8|D6RBD8_HUMAN tRNA-uridine a	3	3	3	18.8	33.415	298	0	18.613	NaN	NaN	NaN	NaN	NaN	NaN	0			19		1316000			19				19		1316000			19		1316000	0	0	0	1316000	0			1330
	P60953;Q5JYX0;A0A590UJK8	Cell division control protein 42 homolog	CDC42	CDC42	sp|P60953|CDC42_HUMAN Cell division control protein 42 homolog OS=Homo sapiens OX=9606 GN=CDC42 PE=1 SV=2;tr|Q5JYX0|Q5JYX0_HUMAN Cell division control protein 42 homolog (Fragment) OS=Homo sapiens OX=9606 GN=CDC42 PE=1 SV=1;tr|A0A590UJK8|A0A590UJK8_HUMAN C	3	2	2	15.7	21.258	191	0	218.43	NaN	NaN	NaN	NaN	NaN	NaN	88739			19		1225500			19				19		1314200			19		1314200	0	88739	0	1225500	0			1020
	Q04837;C9K0U8;A0A0G2JLD8;E7EUY5	Single-stranded DNA-binding protein, mitochondrial	SSBP1	SSBP1	sp|Q04837|SSBP_HUMAN Single-stranded DNA-binding protein, mitochondrial OS=Homo sapiens OX=9606 GN=SSBP1 PE=1 SV=1;tr|C9K0U8|C9K0U8_HUMAN Single-stranded DNA-binding protein, mitochondrial (Fragment) OS=Homo sapiens OX=9606 GN=SSBP1 PE=1 SV=1;tr|A0A0G2JLD8	4	3	3	27.7	17.259	148	0	114.69	NaN	NaN	NaN	NaN	NaN	NaN	1313400			19		0			19				19		1313400			19		1075200	238160	1075200	238160	0	0			1085
	Q8WWB7;V9GYX8;A0A087X0W3;A0A087WV34	Glycosylated lysosomal membrane protein	GLMP	GLMP	sp|Q8WWB7|GLMP_HUMAN Glycosylated lysosomal membrane protein OS=Homo sapiens OX=9606 GN=GLMP PE=1 SV=1;tr|V9GYX8|V9GYX8_HUMAN Glycosylated lysosomal membrane protein OS=Homo sapiens OX=9606 GN=GLMP PE=1 SV=1;tr|A0A087X0W3|A0A087X0W3_HUMAN Glycosylated lyso	4	3	3	14.8	43.864	406	0	21.238	NaN	NaN	NaN	NaN	NaN	NaN	679280			19		629700			19				19		1309000			19		1309000	0	679280	0	629700	0			1370
	Q7L0J3	Synaptic vesicle glycoprotein 2A	SV2A	SV2A	sp|Q7L0J3|SV2A_HUMAN Synaptic vesicle glycoprotein 2A OS=Homo sapiens OX=9606 GN=SV2A PE=1 SV=1	1	4	4	8.4	82.694	742	0	23.434	NaN	NaN	NaN	NaN	NaN	NaN	1011100			19		297780			19				19		1308800			19		1229300	79512	931550	79512	297780	0			1268
	M0R116;A0A2R8YEY8;A0A0A0MT26;P13637;M0QXF2	Sodium/potassium-transporting ATPase subunit alpha-3	ATP1A3	ATP1A3	tr|M0R116|M0R116_HUMAN Sodium/potassium-transporting ATPase subunit alpha OS=Homo sapiens OX=9606 GN=ATP1A3 PE=1 SV=1;tr|A0A2R8YEY8|A0A2R8YEY8_HUMAN Sodium/potassium-transporting ATPase subunit alpha OS=Homo sapiens OX=9606 PE=3 SV=1;tr|A0A0A0MT26|A0A0A0MT	5	17	4	22.2	108.28	983	0	25.398	NaN	NaN	NaN	NaN	NaN	NaN	517320			19		776310			19				19		1293600			19		1072000	221580	424420	92900	647620	128680			84
	H7C055;G5E9G4;Q9ULT0	Tetratricopeptide repeat protein 7A	TTC7A	TTC7A	tr|H7C055|H7C055_HUMAN Tetratricopeptide repeat protein 7A (Fragment) OS=Homo sapiens OX=9606 GN=TTC7A PE=1 SV=1;tr|G5E9G4|G5E9G4_HUMAN Tetratricopeptide repeat domain 7A, isoform CRA_a OS=Homo sapiens OX=9606 GN=TTC7A PE=1 SV=1;sp|Q9ULT0|TTC7A_HUMAN Tetra	3	1	1	5.2	36.753	330	1	-2	NaN	NaN	NaN	NaN	NaN	NaN	0			19		1292000			19				19		1292000			19		0	1292000	0	0	0	1292000	+		485
	K7ELL7;P14314;K7EKX1;K7EJ70;K7EPW7	Glucosidase 2 subunit beta	PRKCSH	PRKCSH	tr|K7ELL7|K7ELL7_HUMAN Glucosidase 2 subunit beta OS=Homo sapiens OX=9606 GN=PRKCSH PE=1 SV=1;sp|P14314|GLU2B_HUMAN Glucosidase 2 subunit beta OS=Homo sapiens OX=9606 GN=PRKCSH PE=1 SV=2	5	4	4	8.2	60.192	535	0	56.004	0.54455	1.2967	NaN	NaN	NaN	NaN	688750			19		600520			19				19		1289300			19		1085200	204050	604550	84198	480670	119850			593
	P04899	Guanine nucleotide-binding protein G(i) subunit alpha-2	GNAI2	GNAI2	sp|P04899|GNAI2_HUMAN Guanine nucleotide-binding protein G(i) subunit alpha-2 OS=Homo sapiens OX=9606 GN=GNAI2 PE=1 SV=3	1	8	4	31	40.45	355	0	143.47	NaN	NaN	NaN	NaN	NaN	NaN	0			19		1288600			19				19		1288600			19		1189400	99217	0	0	1189400	99217			760
	A0A075B7D9;Q92804	TATA-binding protein-associated factor 2N	TAF15	TAF15	tr|A0A075B7D9|A0A075B7D9_HUMAN TATA-binding protein-associated factor 2N OS=Homo sapiens OX=9606 GN=TAF15 PE=1 SV=1;sp|Q92804|RBP56_HUMAN TATA-binding protein-associated factor 2N OS=Homo sapiens OX=9606 GN=TAF15 PE=1 SV=1	2	3	1	12.7	48.839	449	0	7.6977	NaN	NaN	NaN	NaN	NaN	NaN	121860			19		1163800			19				19		1285700			19		862120	423530	121860	0	740260	423530			8
	Q86YZ3	Hornerin	HRNR	HRNR	sp|Q86YZ3|HORN_HUMAN Hornerin OS=Homo sapiens OX=9606 GN=HRNR PE=1 SV=2	1	2	2	4.4	282.39	2850	0	30.69	NaN	NaN	NaN	NaN	NaN	NaN	429150			19		855930			19				19		1285100			19		1285100	0	429150	0	855930	0			1295
	Q5VXJ0	Lipase member K	LIPK	LIPK	sp|Q5VXJ0|LIPK_HUMAN Lipase member K OS=Homo sapiens OX=9606 GN=LIPK PE=2 SV=2	1	1	1	5.8	45.563	399	1	-2	NaN	NaN	NaN	NaN	NaN	NaN	1277600			19		0			19				19		1277600			19		1277600	0	1277600	0	0	0	+		1228
	P08779	Keratin, type I cytoskeletal 16	KRT16	KRT16	sp|P08779|K1C16_HUMAN Keratin, type I cytoskeletal 16 OS=Homo sapiens OX=9606 GN=KRT16 PE=1 SV=4	1	11	2	24.1	51.267	473	0	26.4	NaN	NaN	NaN	NaN	NaN	NaN	1274700			19		0			19				19		1274700			19		1274700	0	1274700	0	0	0			786
	C9JIS1;C9JXA5;P62879;C9JZN1;E7EP32	Guanine nucleotide-binding protein G(I)/G(S)/G(T) subunit beta-2	GNB2	GNB2	tr|C9JIS1|C9JIS1_HUMAN Guanine nucleotide-binding protein G(I)/G(S)/G(T) subunit beta-2 (Fragment) OS=Homo sapiens OX=9606 GN=GNB2 PE=1 SV=1;tr|C9JXA5|C9JXA5_HUMAN Guanine nucleotide-binding protein G(I)/G(S)/G(T) subunit beta-2 (Fragment) OS=Homo sapiens	5	4	1	20.7	25.538	232	0	23.432	NaN	NaN	NaN	NaN	NaN	NaN	0			19		1271200			19				19		1271200			19		1271200	0	0	0	1271200	0			327
	Q9Y5E1;Q9UN67	Protocadherin beta-9;Protocadherin beta-10	PCDHB9;PCDHB10	PCDHB9	sp|Q9Y5E1|PCDB9_HUMAN Protocadherin beta-9 OS=Homo sapiens OX=9606 GN=PCDHB9 PE=2 SV=2;sp|Q9UN67|PCDBA_HUMAN Protocadherin beta-10 OS=Homo sapiens OX=9606 GN=PCDHB10 PE=1 SV=1	2	1	1	3	87.098	797	0.0069226	6.1017	NaN	NaN	NaN	NaN	NaN	NaN	0			19		1256100			19				19		1256100			19		567160	688890	0	0	567160	688890			1622
	H7BXH2;E9PKF6;Q5H9R7;E9PQP7;H0YEN2;E9PK08;E9PNN8;H0YDW1	Serine/threonine-protein phosphatase 6 regulatory subunit 3	PPP6R3	PPP6R3	tr|H7BXH2|H7BXH2_HUMAN Serine/threonine-protein phosphatase 6 regulatory subunit 3 OS=Homo sapiens OX=9606 GN=PPP6R3 PE=1 SV=1;tr|E9PKF6|E9PKF6_HUMAN Serine/threonine-protein phosphatase 6 regulatory subunit 3 OS=Homo sapiens OX=9606 GN=PPP6R3 PE=1 SV=1;sp	8	8	8	13.1	92.407	827	0	94.121	NaN	NaN	NaN	NaN	NaN	NaN	784710			19		470400			19				19		1255100			19		1179100	76026	708690	76026	470400	0			407
	O14929	Histone acetyltransferase type B catalytic subunit	HAT1	HAT1	sp|O14929|HAT1_HUMAN Histone acetyltransferase type B catalytic subunit OS=Homo sapiens OX=9606 GN=HAT1 PE=1 SV=1	1	2	2	7.4	49.512	419	0	150	NaN	NaN	NaN	NaN	NaN	NaN	0			19		1254800			19				19		1254800			19		1254800	0	0	0	1254800	0			634
	Q9H553;A0A0A0MTE0	Alpha-1,3/1,6-mannosyltransferase ALG2	ALG2	ALG2	sp|Q9H553|ALG2_HUMAN Alpha-1,3/1,6-mannosyltransferase ALG2 OS=Homo sapiens OX=9606 GN=ALG2 PE=1 SV=1;tr|A0A0A0MTE0|A0A0A0MTE0_HUMAN Alpha-1,3/1,6-mannosyltransferase ALG2 OS=Homo sapiens OX=9606 GN=ALG2 PE=1 SV=1	2	2	2	5.8	47.091	416	0	19.233	NaN	NaN	NaN	NaN	NaN	NaN	583240			19		662890			19				19		1246100			19		1246100	0	583240	0	662890	0			1510
	E9PN51;F8W9K7;E9PKH6;E9PPW7;O00217	NADH dehydrogenase [ubiquinone] iron-sulfur protein 8, mitochondrial	NDUFS8	NDUFS8	tr|E9PN51|E9PN51_HUMAN NADH dehydrogenase [ubiquinone] iron-sulfur protein 8, mitochondrial (Fragment) OS=Homo sapiens OX=9606 GN=NDUFS8 PE=1 SV=1;tr|F8W9K7|F8W9K7_HUMAN Complex I-23kD (Fragment) OS=Homo sapiens OX=9606 GN=NDUFS8 PE=1 SV=1;tr|E9PKH6|E9PKH6	5	2	2	18.2	12.405	110	0	16.596	NaN	NaN	NaN	NaN	NaN	NaN	834620			19		409080			19				19		1243700			19		983910	259790	574830	259790	409080	0			409
	Q9NXK8	F-box/LRR-repeat protein 12	FBXL12	FBXL12	sp|Q9NXK8|FXL12_HUMAN F-box/LRR-repeat protein 12 OS=Homo sapiens OX=9606 GN=FBXL12 PE=1 SV=1	1	3	3	16.3	37.026	326	0	147.18	NaN	NaN	NaN	NaN	NaN	NaN	0			19		1243500			19				19		1243500			19		1243500	0	0	0	1243500	0			1568
	G3V4M8;G3V5X6;G3V3K6;G3V251;B4DSU6;G3V555;G3V575;G3V576;G3V4W0;B4DY08;B2R5W2;G3V4C1;G3V2Q1;P07910;G3V2H6;A0A0G2JPF8;A0A0G2JNQ3;P0DMR1;O60812;B7ZW38;B2RXH8	Heterogeneous nuclear ribonucleoproteins C1/C2;Heterogeneous nuclear ribonucleoprotein C-like 4;Heterogeneous nuclear ribonucleoprotein C-like 1;Heterogeneous nuclear ribonucleoprotein C-like 3;Heterogeneous nuclear ribonucleoprotein C-like 2	HNRNPC;HNRNPCL4;HNRNPCL1;HNRNPCL3;HNRNPCL2	HNRNPC	tr|G3V4M8|G3V4M8_HUMAN Heterogeneous nuclear ribonucleoproteins C1/C2 (Fragment) OS=Homo sapiens OX=9606 GN=HNRNPC PE=1 SV=1;tr|G3V5X6|G3V5X6_HUMAN Heterogeneous nuclear ribonucleoproteins C1/C2 (Fragment) OS=Homo sapiens OX=9606 GN=HNRNPC PE=1 SV=1;tr|G3V	21	2	2	34.8	7.2803	66	0	24.81	NaN	NaN	NaN	NaN	NaN	NaN	1229600			19		0			19				19		1229600			19		1229600	0	1229600	0	0	0			273
	A0A590UJ79				tr|A0A590UJ79|A0A590UJ79_HUMAN Voltage-gated potassium channel subunit beta-2 (Fragment) OS=Homo sapiens OX=9606 GN=KCNAB2 PE=4 SV=1	1	1	1	28.6	4.4453	42	0.0086366	5.9846	NaN	NaN	NaN	NaN	NaN	NaN	0			19		1224700			19				19		1224700			19		601630	623050	0	0	601630	623050			207
	F5GYF8;O43166	Signal-induced proliferation-associated 1-like protein 1	SIPA1L1	SIPA1L1	tr|F5GYF8|F5GYF8_HUMAN Signal-induced proliferation-associated 1-like protein 1 OS=Homo sapiens OX=9606 GN=SIPA1L1 PE=1 SV=1;sp|O43166|SI1L1_HUMAN Signal-induced proliferation-associated 1-like protein 1 OS=Homo sapiens OX=9606 GN=SIPA1L1 PE=1 SV=4	2	1	1	0.7	139.48	1257	1	-2	NaN	NaN	NaN	NaN	NaN	NaN	0			19		1210000			19				19		1210000			19		942840	267160	0	0	942840	267160	+		429
	P61088;F8VZ29;F8VQQ8;F8VSD4;F8VV71;Q5JXB2	Ubiquitin-conjugating enzyme E2 N;Putative ubiquitin-conjugating enzyme E2 N-like	UBE2N;UBE2NL	UBE2N	sp|P61088|UBE2N_HUMAN Ubiquitin-conjugating enzyme E2 N OS=Homo sapiens OX=9606 GN=UBE2N PE=1 SV=1;tr|F8VZ29|F8VZ29_HUMAN Ubiquitin-conjugating enzyme E2 N OS=Homo sapiens OX=9606 GN=UBE2N PE=1 SV=1;tr|F8VQQ8|F8VQQ8_HUMAN Ubiquitin-conjugating enzyme E2 N	6	2	2	20.4	17.138	152	0	34.933	NaN	NaN	NaN	NaN	NaN	NaN	495460			19		711550			19				19		1207000			19		1104500	102490	392960	102490	711550	0			1023
	M0QZS6;Q9UBE0;A0A590UKA0;M0QX65;A0A590UK93;A0A590UKC5;B3KNJ4	SUMO-activating enzyme subunit 1;SUMO-activating enzyme subunit 1, N-terminally processed	SAE1	SAE1	tr|M0QZS6|M0QZS6_HUMAN SUMO-activating enzyme subunit 1 OS=Homo sapiens OX=9606 GN=SAE1 PE=1 SV=1;sp|Q9UBE0|SAE1_HUMAN SUMO-activating enzyme subunit 1 OS=Homo sapiens OX=9606 GN=SAE1 PE=1 SV=1;tr|A0A590UKA0|A0A590UKA0_HUMAN SUMO-activating enzyme subunit	7	4	4	23.8	29.422	265	0	34.094	NaN	NaN	NaN	NaN	NaN	NaN	416460			19		788570			19				19		1205000			19		1205000	0	416460	0	788570	0			601
	Q16822;H0YML5;H0YM31;H0YMA5;H0YMU6;H0YNG4	Phosphoenolpyruvate carboxykinase [GTP], mitochondrial	PCK2	PCK2	sp|Q16822|PCKGM_HUMAN Phosphoenolpyruvate carboxykinase [GTP], mitochondrial OS=Homo sapiens OX=9606 GN=PCK2 PE=1 SV=4;tr|H0YML5|H0YML5_HUMAN Phosphoenolpyruvate carboxykinase (GTP) OS=Homo sapiens OX=9606 GN=PCK2 PE=1 SV=1;tr|H0YM31|H0YM31_HUMAN Phosphoen	6	5	4	10.9	70.698	640	0	39.895	NaN	NaN	NaN	NaN	NaN	NaN	867710			19		330030			19				19		1197700			19		1197700	0	867710	0	330030	0			1185
	Q5SZR4;F6TB26;Q9Y2W6;E9PKN8;B7ZAG4;E9PQX4	Tudor and KH domain-containing protein	TDRKH	TDRKH	tr|Q5SZR4|Q5SZR4_HUMAN Tudor and KH domain containing, isoform CRA_a OS=Homo sapiens OX=9606 GN=TDRKH PE=1 SV=1;tr|F6TB26|F6TB26_HUMAN Tudor and KH domain-containing protein OS=Homo sapiens OX=9606 GN=TDRKH PE=1 SV=1;sp|Q9Y2W6|TDRKH_HUMAN Tudor and KH doma	6	6	6	17.6	61.52	557	0	40.039	NaN	NaN	NaN	NaN	NaN	NaN	0			19		1192500			19				19		1192500			19		1192500	0	0	0	1192500	0			448
	F5H4V9;Q16342;F5GWT2;J3QK82;A0A087WYJ3	Programmed cell death protein 2	PDCD2	PDCD2	tr|F5H4V9|F5H4V9_HUMAN Programmed cell death protein 2 OS=Homo sapiens OX=9606 GN=PDCD2 PE=1 SV=1;sp|Q16342|PDCD2_HUMAN Programmed cell death protein 2 OS=Homo sapiens OX=9606 GN=PDCD2 PE=1 SV=2	5	3	3	14.1	33.511	298	0	21.954	NaN	NaN	NaN	NaN	NaN	NaN	0			19		1192000			19				19		1192000			19		1192000	0	0	0	1192000	0			437
	O75794;X6RKY7;X6RA30;X6RF82;H7BZW7	Cell division cycle protein 123 homolog	CDC123	CDC123	sp|O75794|CD123_HUMAN Cell division cycle protein 123 homolog OS=Homo sapiens OX=9606 GN=CDC123 PE=1 SV=1;tr|X6RKY7|X6RKY7_HUMAN Cell division cycle protein 123 homolog (Fragment) OS=Homo sapiens OX=9606 GN=CDC123 PE=1 SV=1;tr|X6RA30|X6RA30_HUMAN Cell divi	5	6	6	22	39.134	336	0	55.935	NaN	NaN	NaN	NaN	NaN	NaN	0			19		1189800			19				19		1189800			19		1189800	0	0	0	1189800	0			701
	O94874	E3 UFM1-protein ligase 1	UFL1	UFL1	sp|O94874|UFL1_HUMAN E3 UFM1-protein ligase 1 OS=Homo sapiens OX=9606 GN=UFL1 PE=1 SV=2	1	9	9	15.2	89.594	794	0	61.564	NaN	NaN	NaN	NaN	NaN	NaN	0			19		1176800			19				19		1176800			19		1143400	33398	0	0	1143400	33398			713
	A0A3B3IUC0;Q9Y287;A0A3B3ISG3	Integral membrane protein 2B;BRI2, membrane form;BRI2 intracellular domain;BRI2C, soluble form;Bri23 peptide	ITM2B	ITM2B	tr|A0A3B3IUC0|A0A3B3IUC0_HUMAN Integral membrane protein 2 OS=Homo sapiens OX=9606 GN=ITM2B PE=1 SV=1;sp|Q9Y287|ITM2B_HUMAN Integral membrane protein 2B OS=Homo sapiens OX=9606 GN=ITM2B PE=1 SV=1	3	3	3	32.9	24.2	210	0	26.059	NaN	NaN	NaN	NaN	NaN	NaN	699660			19		474040			19				19		1173700			19		1173700	0	699660	0	474040	0			193
	Q8N6R0	Methyltransferase-like protein 13	METTL13	METTL13	sp|Q8N6R0|EFNMT_HUMAN eEF1A lysine and N-terminal methyltransferase OS=Homo sapiens OX=9606 GN=EEF1AKNMT PE=1 SV=1	1	8	8	18.5	78.767	699	0	69.066	NaN	NaN	NaN	NaN	NaN	NaN	0			19		1173400			19				19		1173400			19		1173400	0	0	0	1173400	0			1324
	P17858	ATP-dependent 6-phosphofructokinase, liver type	PFKL	PFKL	sp|P17858|PFKAL_HUMAN ATP-dependent 6-phosphofructokinase, liver type OS=Homo sapiens OX=9606 GN=PFKL PE=1 SV=6	1	8	7	14.4	85.018	780	0	52.8	NaN	NaN	NaN	NaN	NaN	NaN	0			19		1170400			19				19		1170400			19		1170400	0	0	0	1170400	0			830
	Q8N442	Translation factor GUF1, mitochondrial	GUF1	GUF1	sp|Q8N442|GUF1_HUMAN Translation factor GUF1, mitochondrial OS=Homo sapiens OX=9606 GN=GUF1 PE=2 SV=1	1	8	8	19	74.327	669	0	61.98	NaN	NaN	NaN	NaN	NaN	NaN	95595			19		1072100			19				19		1167700			19		1167700	0	95595	0	1072100	0			1320
	E9PI08;Q9Y256;E9PKA7;E9PPV9	CAAX prenyl protease 2	RCE1	RCE1	tr|E9PI08|E9PI08_HUMAN Farnesylated proteins-converting enzyme 2 OS=Homo sapiens OX=9606 GN=RCE1 PE=1 SV=1;sp|Q9Y256|FACE2_HUMAN CAAX prenyl protease 2 OS=Homo sapiens OX=9606 GN=RCE1 PE=1 SV=1;tr|E9PKA7|E9PKA7_HUMAN Farnesylated proteins-converting enzyme	4	4	4	17.5	33.429	308	0	24.829	NaN	NaN	NaN	NaN	NaN	NaN	746900			19		420380			19				19		1167300			19		1167300	0	746900	0	420380	0			396
	H3BNC9;P08708;H0YN88;A0A075B716;H0YN73	40S ribosomal protein S17	RPS17	RPS17	tr|H3BNC9|H3BNC9_HUMAN 40S ribosomal protein S17 OS=Homo sapiens OX=9606 PE=3 SV=2;sp|P08708|RS17_HUMAN 40S ribosomal protein S17 OS=Homo sapiens OX=9606 GN=RPS17 PE=1 SV=2;tr|H0YN88|H0YN88_HUMAN 40S ribosomal protein S17 OS=Homo sapiens OX=9606 GN=RPS17 P	5	3	3	9.4	64.532	584	0	32.956	NaN	NaN	NaN	NaN	NaN	NaN	433180			19		730800			19				19		1164000			19		996670	167300	433180	0	563490	167300			523
	Q9UI12;G3V126;E5RK31;E5RJG1;E5RG49;E5RHH0	V-type proton ATPase subunit H	ATP6V1H	ATP6V1H	sp|Q9UI12|VATH_HUMAN V-type proton ATPase subunit H OS=Homo sapiens OX=9606 GN=ATP6V1H PE=1 SV=1;tr|G3V126|G3V126_HUMAN V-type proton ATPase subunit H OS=Homo sapiens OX=9606 GN=ATP6V1H PE=1 SV=1	6	3	3	8.3	55.882	483	0	18.697	NaN	NaN	NaN	NaN	NaN	NaN	452030			19		711720			19				19		1163700			19		1163700	0	452030	0	711720	0			1608
	P43304;F5GYK7	Glycerol-3-phosphate dehydrogenase, mitochondrial	GPD2	GPD2	sp|P43304|GPDM_HUMAN Glycerol-3-phosphate dehydrogenase, mitochondrial OS=Homo sapiens OX=9606 GN=GPD2 PE=1 SV=3	2	7	7	12.7	80.852	727	0	46.016	NaN	NaN	NaN	NaN	NaN	NaN	0			19		1162100			19				19		1162100			19		1162100	0	0	0	1162100	0			944
	Q08945;E9PMD4;E9PPZ7;A0A0U1RRK2	FACT complex subunit SSRP1	SSRP1	SSRP1	sp|Q08945|SSRP1_HUMAN FACT complex subunit SSRP1 OS=Homo sapiens OX=9606 GN=SSRP1 PE=1 SV=1	4	6	6	12.4	81.074	709	0	66.932	NaN	NaN	NaN	NaN	NaN	NaN	151030			19		1010400			19				19		1161400			19		1103100	58356	151030	0	952040	58356			1095
	Q9Y5A9;S4R3J8;S4R3V3	YTH domain-containing family protein 2	YTHDF2	YTHDF2	sp|Q9Y5A9|YTHD2_HUMAN YTH domain-containing family protein 2 OS=Homo sapiens OX=9606 GN=YTHDF2 PE=1 SV=2;tr|S4R3J8|S4R3J8_HUMAN YTH domain-containing family protein 2 (Fragment) OS=Homo sapiens OX=9606 GN=YTHDF2 PE=1 SV=1;tr|S4R3V3|S4R3V3_HUMAN YTH domain-	3	3	3	6.9	62.333	579	0	43.033	NaN	NaN	NaN	NaN	NaN	NaN	0			19		1158700			19				19		1158700			19		1158700	0	0	0	1158700	0			1658
	A0A3B3ISA1;A0A499FJD3;Q96S15	WD repeat-containing protein 24	WDR24	WDR24	tr|A0A3B3ISA1|A0A3B3ISA1_HUMAN GATOR complex protein WDR24 OS=Homo sapiens OX=9606 GN=WDR24 PE=1 SV=1;tr|A0A499FJD3|A0A499FJD3_HUMAN GATOR complex protein WDR24 OS=Homo sapiens OX=9606 GN=WDR24 PE=1 SV=1;sp|Q96S15|WDR24_HUMAN GATOR complex protein WDR24 OS	3	1	1	2.8	96.304	864	1	-2	NaN	NaN	NaN	NaN	NaN	NaN	1156400			19		0			19				19		1156400			19		0	1156400	0	1156400	0	0	+		186
	B4E2Q0;P98194;H0Y9V7;H0Y8X9;H0Y9S7;D6RGE9;D6REJ1;D6RHV9	Calcium-transporting ATPase;Calcium-transporting ATPase type 2C member 1	ATP2C1	ATP2C1	tr|B4E2Q0|B4E2Q0_HUMAN Calcium-transporting ATPase OS=Homo sapiens OX=9606 GN=ATP2C1 PE=1 SV=1;sp|P98194|AT2C1_HUMAN Calcium-transporting ATPase type 2C member 1 OS=Homo sapiens OX=9606 GN=ATP2C1 PE=1 SV=3;tr|H0Y9V7|H0Y9V7_HUMAN Calcium-transporting ATPase	8	6	6	9.2	104.71	953	0	68.501	NaN	NaN	NaN	NaN	NaN	NaN	420160			19		731280			19				19		1151400			19		1151400	0	420160	0	731280	0			284
	Q969Z0;C9J5A2;C9J347;C9J7P5;H7C4R5;C9IZN7	Protein TBRG4	TBRG4	TBRG4	sp|Q969Z0|FAKD4_HUMAN FAST kinase domain-containing protein 4 OS=Homo sapiens OX=9606 GN=TBRG4 PE=1 SV=1	6	3	3	9.2	70.737	631	0	20.014	NaN	NaN	NaN	NaN	NaN	NaN	0			19		1150800			19				19		1150800			19		1150800	0	0	0	1150800	0			1393
	Q13363;E9PGB1;E7EUB3;E7ESU7;H0Y8U5;D6RAX2;E7EPF8;H0Y8W7;P56545	C-terminal-binding protein 1;C-terminal-binding protein 2	CTBP1;CTBP2	CTBP1	sp|Q13363|CTBP1_HUMAN C-terminal-binding protein 1 OS=Homo sapiens OX=9606 GN=CTBP1 PE=1 SV=2;tr|E9PGB1|E9PGB1_HUMAN C-terminal-binding protein 1 (Fragment) OS=Homo sapiens OX=9606 GN=CTBP1 PE=1 SV=1;tr|E7EUB3|E7EUB3_HUMAN C-terminal-binding protein 1 OS=H	9	2	2	6.6	47.535	440	0	12.987	NaN	NaN	NaN	NaN	NaN	NaN	0			19		1147600			19				19		1147600			19		1147600	0	0	0	1147600	0			1115
	P28066	Proteasome subunit alpha type-5	PSMA5	PSMA5	sp|P28066|PSA5_HUMAN Proteasome subunit alpha type-5 OS=Homo sapiens OX=9606 GN=PSMA5 PE=1 SV=3	1	3	3	14.9	26.411	241	0	33.511	NaN	NaN	NaN	NaN	NaN	NaN	486530			19		660640			19				19		1147200			19		771310	375860	486530	0	284780	375860			880
	Q9NPI6;A0A087WT55;A0A087WXD0;A0A087WVE6	mRNA-decapping enzyme 1A	DCP1A	DCP1A	sp|Q9NPI6|DCP1A_HUMAN mRNA-decapping enzyme 1A OS=Homo sapiens OX=9606 GN=DCP1A PE=1 SV=3;tr|A0A087WT55|A0A087WT55_HUMAN mRNA-decapping enzyme 1A (Fragment) OS=Homo sapiens OX=9606 GN=DCP1A PE=1 SV=1	4	8	8	24.6	63.278	582	0	84.889	NaN	NaN	NaN	NaN	NaN	NaN	0			19		1140100			19				19		1140100			19		1091600	48489	0	0	1091600	48489			1536
	Q14525;Q15323;A0A140TA69;A0A140TA62;O76009;O76011	Keratin, type I cuticular Ha3-II;Keratin, type I cuticular Ha1	KRT33B;KRT31	KRT33B	sp|Q14525|KT33B_HUMAN Keratin, type I cuticular Ha3-II OS=Homo sapiens OX=9606 GN=KRT33B PE=1 SV=3;sp|Q15323|K1H1_HUMAN Keratin, type I cuticular Ha1 OS=Homo sapiens OX=9606 GN=KRT31 PE=1 SV=3;tr|A0A140TA69|A0A140TA69_HUMAN Keratin, type I cuticular Ha4 OS	6	3	1	10.4	46.213	404	0	25.476	NaN	NaN	NaN	NaN	NaN	NaN	859410			19		277840			19				19		1137300			19		1137300	0	859410	0	277840	0			1137
	E9PNM1;A0A1W2PQ47;P37268;E9PS69;E9PJG4	Squalene synthase	FDFT1	FDFT1	tr|E9PNM1|E9PNM1_HUMAN Squalene synthase OS=Homo sapiens OX=9606 GN=FDFT1 PE=1 SV=1;tr|A0A1W2PQ47|A0A1W2PQ47_HUMAN Squalene synthase OS=Homo sapiens OX=9606 GN=FDFT1 PE=1 SV=1;sp|P37268|FDFT_HUMAN Squalene synthase OS=Homo sapiens OX=9606 GN=FDFT1 PE=1 SV=	5	3	3	9.5	47.285	410	0	51.707	NaN	NaN	NaN	NaN	NaN	NaN	0			19		1134600			19				19		1134600			19		1134600	0	0	0	1134600	0			151
	Q13636;J3QR51;Q9UL26	Ras-related protein Rab-31	RAB31	RAB31	sp|Q13636|RAB31_HUMAN Ras-related protein Rab-31 OS=Homo sapiens OX=9606 GN=RAB31 PE=1 SV=1	3	3	3	19.6	21.569	194	0	130.63	NaN	NaN	NaN	NaN	NaN	NaN	0			19		1130300			19				19		1130300			19		1130300	0	0	0	1130300	0			1123
	O75155	Cullin-associated NEDD8-dissociated protein 2	CAND2	CAND2	sp|O75155|CAND2_HUMAN Cullin-associated NEDD8-dissociated protein 2 OS=Homo sapiens OX=9606 GN=CAND2 PE=1 SV=3	1	6	6	7.5	135.25	1236	0	37.717	NaN	NaN	NaN	NaN	NaN	NaN	642270			19		485340			19				19		1127600			19		1127600	0	642270	0	485340	0			682
	Q8WUM0	Nuclear pore complex protein Nup133	NUP133	NUP133	sp|Q8WUM0|NU133_HUMAN Nuclear pore complex protein Nup133 OS=Homo sapiens OX=9606 GN=NUP133 PE=1 SV=2	1	8	8	10.6	128.98	1156	0	62.129	NaN	NaN	NaN	NaN	NaN	NaN	239850			19		886090			19				19		1125900			19		1125900	0	239850	0	886090	0			1364
	Q96K37	Solute carrier family 35 member E1	SLC35E1	SLC35E1	sp|Q96K37|S35E1_HUMAN Solute carrier family 35 member E1 OS=Homo sapiens OX=9606 GN=SLC35E1 PE=1 SV=2	1	1	1	5.9	44.772	410	0	42.157	NaN	NaN	NaN	NaN	NaN	NaN	0			19		1122300			19				19		1122300			19		1122300	0	0	0	1122300	0			1425
	Q9NVI7;Q5T2N8;Q5SV16;A0A5K1VW56;Q5T9A4	ATPase family AAA domain-containing protein 3A;ATPase family AAA domain-containing protein 3C	ATAD3A;ATAD3C	ATAD3A	sp|Q9NVI7|ATD3A_HUMAN ATPase family AAA domain-containing protein 3A OS=Homo sapiens OX=9606 GN=ATAD3A PE=1 SV=2;sp|Q5T2N8|ATD3C_HUMAN ATPase family AAA domain-containing protein 3C OS=Homo sapiens OX=9606 GN=ATAD3C PE=2 SV=2	5	6	6	14.2	71.368	634	0	70.218	NaN	NaN	NaN	NaN	NaN	NaN	0			19		1120100			19				19		1120100			19		1028100	92005	0	0	1028100	92005			1562
	Q14126;J3KSI6	Desmoglein-2	DSG2	DSG2	sp|Q14126|DSG2_HUMAN Desmoglein-2 OS=Homo sapiens OX=9606 GN=DSG2 PE=1 SV=2	2	7	7	10.4	122.29	1118	0	42.732	NaN	NaN	NaN	NaN	NaN	NaN	734470			19		380810			19				19		1115300			19		1021100	94162	640310	94162	380810	0			1129
	P62195;J3QSE0;J3QLH6;J3KRP2;J3QSA9;J3QQM1;J3QRW1	26S protease regulatory subunit 8	PSMC5	PSMC5	sp|P62195|PRS8_HUMAN 26S proteasome regulatory subunit 8 OS=Homo sapiens OX=9606 GN=PSMC5 PE=1 SV=1;tr|J3QSE0|J3QSE0_HUMAN 26S proteasome regulatory subunit 8 OS=Homo sapiens OX=9606 GN=PSMC5 PE=1 SV=1;tr|J3QLH6|J3QLH6_HUMAN 26S proteasome regulatory subun	7	4	4	13.1	45.626	406	0	115.91	NaN	NaN	NaN	NaN	NaN	NaN	0			19		1107900			19				19		1107900			19		1107900	0	0	0	1107900	0			1036
	Q16527;F8VQR7;F8VW96	Cysteine and glycine-rich protein 2	CSRP2	CSRP2	sp|Q16527|CSRP2_HUMAN Cysteine and glycine-rich protein 2 OS=Homo sapiens OX=9606 GN=CSRP2 PE=1 SV=3;tr|F8VQR7|F8VQR7_HUMAN Cysteine and glycine-rich protein 2 OS=Homo sapiens OX=9606 GN=CSRP2 PE=1 SV=1;tr|F8VW96|F8VW96_HUMAN Cysteine and glycine-rich prot	3	2	2	18.7	20.954	193	0	37.716	NaN	NaN	NaN	NaN	NaN	NaN	1105200			19		0			19				19		1105200			19		827730	277450	827730	277450	0	0			1180
	Q9ULX3;H3BUR4	RNA-binding protein NOB1	NOB1	NOB1	sp|Q9ULX3|NOB1_HUMAN RNA-binding protein NOB1 OS=Homo sapiens OX=9606 GN=NOB1 PE=1 SV=1;tr|H3BUR4|H3BUR4_HUMAN RNA-binding protein NOB1 OS=Homo sapiens OX=9606 GN=NOB1 PE=1 SV=1	2	2	2	7.8	46.674	412	0	30.35	NaN	NaN	NaN	NaN	NaN	NaN	0			19		1087800			19				19		1087800			19		919440	168380	0	0	919440	168380			1620
	O96005;K7EJ16;K7EQQ1;K7ERL5	Cleft lip and palate transmembrane protein 1	CLPTM1	CLPTM1	sp|O96005|CLPT1_HUMAN Cleft lip and palate transmembrane protein 1 OS=Homo sapiens OX=9606 GN=CLPTM1 PE=1 SV=1	4	6	6	11.8	76.096	669	0	41.146	NaN	NaN	NaN	NaN	NaN	NaN	343850			19		734930			19				19		1078800			19		1011500	67252	343850	0	667670	67252			735
	Q53R41;E7EW60;C9JTP4;C9JMM4	FAST kinase domain-containing protein 1	FASTKD1	FASTKD1	sp|Q53R41|FAKD1_HUMAN FAST kinase domain-containing protein 1, mitochondrial OS=Homo sapiens OX=9606 GN=FASTKD1 PE=1 SV=1	4	6	6	10.4	97.41	847	0	45.79	NaN	NaN	NaN	NaN	NaN	NaN	0			19		1071500			19				19		1071500			19		1071500	0	0	0	1071500	0			1198
	V9GYN7;J3KPS0;Q9NXW2;V9GY70	DnaJ homolog subfamily B member 12	DNAJB12	DNAJB12	tr|V9GYN7|V9GYN7_HUMAN DnaJ homolog subfamily B member 12 (Fragment) OS=Homo sapiens OX=9606 GN=DNAJB12 PE=1 SV=1;tr|J3KPS0|J3KPS0_HUMAN DnaJ (Hsp40) homolog, subfamily B, member 12, isoform CRA_c OS=Homo sapiens OX=9606 GN=DNAJB12 PE=1 SV=1;sp|Q9NXW2|DJB1	4	4	4	21.7	31.12	276	0	100.39	NaN	NaN	NaN	NaN	NaN	NaN	0			19		1056600			19				19		1056600			19		875210	181360	0	0	875210	181360			565
	Q4VCS5;E7ERM3;A6NP16	Angiomotin	AMOT	AMOT	sp|Q4VCS5|AMOT_HUMAN Angiomotin OS=Homo sapiens OX=9606 GN=AMOT PE=1 SV=1;tr|E7ERM3|E7ERM3_HUMAN Angiomotin OS=Homo sapiens OX=9606 GN=AMOT PE=1 SV=1;tr|A6NP16|A6NP16_HUMAN Angiomotin OS=Homo sapiens OX=9606 GN=AMOT PE=1 SV=1	3	5	5	7.7	118.08	1084	0	39.029	NaN	NaN	NaN	NaN	NaN	NaN	0			19		1054300			19				19		1054300			19		1054300	0	0	0	1054300	0			1194
	P47755;C9JUG7;F8W9N7;A0A0D9SET8	F-actin-capping protein subunit alpha-2	CAPZA2	CAPZA2	sp|P47755|CAZA2_HUMAN F-actin-capping protein subunit alpha-2 OS=Homo sapiens OX=9606 GN=CAPZA2 PE=1 SV=3;tr|C9JUG7|C9JUG7_HUMAN F-actin-capping protein subunit alpha OS=Homo sapiens OX=9606 GN=CAPZA2 PE=1 SV=1;tr|F8W9N7|F8W9N7_HUMAN F-actin-capping protei	4	5	4	25.5	32.949	286	0	37.566	NaN	NaN	NaN	NaN	NaN	NaN	0			19		1048700			19				19		1048700			19		875780	172970	0	0	875780	172970			957
	Q969M3	Protein YIPF5	YIPF5	YIPF5	sp|Q969M3|YIPF5_HUMAN Protein YIPF5 OS=Homo sapiens OX=9606 GN=YIPF5 PE=1 SV=1	1	1	1	4.7	27.989	257	0.00071124	6.9758	NaN	NaN	NaN	NaN	NaN	NaN	429480			19		610780			19				19		1040300			19		1040300	0	429480	0	610780	0			1386
	Q9GZT4;V9GYE8;Q3ZK31;I3L4W4;I3L3N0;I3L4B4	Serine racemase	SRR	SRR	sp|Q9GZT4|SRR_HUMAN Serine racemase OS=Homo sapiens OX=9606 GN=SRR PE=1 SV=1;tr|V9GYE8|V9GYE8_HUMAN Serine racemase OS=Homo sapiens OX=9606 GN=SRR PE=1 SV=1	6	4	4	21.8	36.566	340	0	45.69	NaN	NaN	NaN	NaN	NaN	NaN	127220			19		912720			19				19		1039900			19		970950	68994	127220	0	843720	68994			1494
	H3BQF2;H3BM91;Q9H0A8;H3BRX0;H3BPG2;A0A0B4J287	COMM domain-containing protein 4	COMMD4	COMMD4	tr|H3BQF2|H3BQF2_HUMAN COMM domain-containing protein 4 OS=Homo sapiens OX=9606 GN=COMMD4 PE=1 SV=1;tr|H3BM91|H3BM91_HUMAN COMM domain-containing protein 4 (Fragment) OS=Homo sapiens OX=9606 GN=COMMD4 PE=1 SV=1;sp|Q9H0A8|COMD4_HUMAN COMM domain-containing	6	2	2	20.5	15.559	146	0	38.694	NaN	NaN	NaN	NaN	NaN	NaN	293610			19		740340			19				19		1033900			19		1033900	0	293610	0	740340	0			521
	Q00535	Cyclin-dependent-like kinase 5	CDK5	CDK5	sp|Q00535|CDK5_HUMAN Cyclin-dependent-like kinase 5 OS=Homo sapiens OX=9606 GN=CDK5 PE=1 SV=3	1	7	6	28.8	33.304	292	0	49.599	NaN	NaN	NaN	NaN	NaN	NaN	0			19		1027600			19				19		1027600			19		926980	100640	0	0	926980	100640			1077
	A0A590UJ38;H3BQ24;A0A590UJL5;Q9Y2M0	Fanconi-associated nuclease 1	FAN1	FAN1	tr|A0A590UJ38|A0A590UJ38_HUMAN Fanconi-associated nuclease 1 OS=Homo sapiens OX=9606 GN=FAN1 PE=1 SV=1;tr|H3BQ24|H3BQ24_HUMAN Fanconi-associated nuclease OS=Homo sapiens OX=9606 GN=FAN1 PE=1 SV=1;tr|A0A590UJL5|A0A590UJL5_HUMAN Fanconi-associated nuclease O	4	1	1	4.2	26.4	237	1	-2	NaN	NaN	NaN	NaN	NaN	NaN	0			19		1023500			19				19		1023500			19		1023500	0	0	0	1023500	0	+		204
	J3QKK3;O43502;Q7KZJ0;J3QR58;H7C1R0;J3QLB5;E9PI66;J3QLQ2;H7C2Q5	DNA repair protein RAD51 homolog 3	RAD51C	RAD51C	tr|J3QKK3|J3QKK3_HUMAN DNA repair protein RAD51 homolog 3 OS=Homo sapiens OX=9606 GN=RAD51C PE=1 SV=1;sp|O43502|RA51C_HUMAN DNA repair protein RAD51 homolog 3 OS=Homo sapiens OX=9606 GN=RAD51C PE=1 SV=1;tr|Q7KZJ0|Q7KZJ0_HUMAN DNA repair protein RAD51 homol	9	4	4	16.2	38.839	346	0	40.728	NaN	NaN	NaN	NaN	NaN	NaN	418120			19		600090			19				19		1018200			19		1018200	0	418120	0	600090	0			575
	A0A2U3TZH3;Q05639;A0A2R8Y488;A0A2R8Y660;A0A6Q8PFK6;A0A2R8YDN5	Elongation factor 1-alpha 2	EEF1A2	EEF1A2	tr|A0A2U3TZH3|A0A2U3TZH3_HUMAN Elongation factor 1-alpha OS=Homo sapiens OX=9606 GN=EEF1A2 PE=1 SV=1;sp|Q05639|EF1A2_HUMAN Elongation factor 1-alpha 2 OS=Homo sapiens OX=9606 GN=EEF1A2 PE=1 SV=1	6	12	1	29.2	54.34	496	1	-2	NaN	NaN	NaN	NaN	NaN	NaN	0			19		1014400			19				19		1014400			19		1014400	0	0	0	1014400	0	+		179
	Q15056	Eukaryotic translation initiation factor 4H	EIF4H	EIF4H	sp|Q15056|IF4H_HUMAN Eukaryotic translation initiation factor 4H OS=Homo sapiens OX=9606 GN=EIF4H PE=1 SV=5	1	3	3	25.4	27.385	248	0	56.725	0.45019	0.78789	NaN	NaN	NaN	NaN	384250			19		627440			19				19		1011700			19		873480	138210	345180	39071	528300	99140			1153
	P61981	14-3-3 protein gamma;14-3-3 protein gamma, N-terminally processed	YWHAG	YWHAG	sp|P61981|1433G_HUMAN 14-3-3 protein gamma OS=Homo sapiens OX=9606 GN=YWHAG PE=1 SV=2	1	6	4	28.3	28.302	247	0	169.17	NaN	NaN	NaN	NaN	NaN	NaN	204110			19		805920			19				19		1010000			19		1010000	0	204110	0	805920	0			1032
	Q9HBH0;V9GY67;F5GXB1	Rho-related GTP-binding protein RhoF	RHOF	RHOF	sp|Q9HBH0|RHOF_HUMAN Rho-related GTP-binding protein RhoF OS=Homo sapiens OX=9606 GN=RHOF PE=1 SV=1;tr|V9GY67|V9GY67_HUMAN Rho-related GTP-binding protein RhoF OS=Homo sapiens OX=9606 GN=RHOF PE=1 SV=1;tr|F5GXB1|F5GXB1_HUMAN Rho-related GTP-binding protein	3	2	2	11.8	23.625	211	0	81.111	NaN	NaN	NaN	NaN	NaN	NaN	619630			19		388840			19				19		1008500			19		1008500	0	619630	0	388840	0			1527
	Q9UKV5;R4GNG2;H3BRK9	E3 ubiquitin-protein ligase AMFR	AMFR	AMFR	sp|Q9UKV5|AMFR_HUMAN E3 ubiquitin-protein ligase AMFR OS=Homo sapiens OX=9606 GN=AMFR PE=1 SV=2;tr|R4GNG2|R4GNG2_HUMAN E3 ubiquitin-protein ligase AMFR (Fragment) OS=Homo sapiens OX=9606 GN=AMFR PE=1 SV=1	3	3	3	7.9	72.995	643	0	20.667	NaN	NaN	NaN	NaN	NaN	NaN	0			19		1007000			19				19		1007000			19		345130	661910	0	0	345130	661910			1618
	Q9BSJ2;F2Z2B9;B3KTU7	Gamma-tubulin complex component 2	TUBGCP2	TUBGCP2	sp|Q9BSJ2|GCP2_HUMAN Gamma-tubulin complex component 2 OS=Homo sapiens OX=9606 GN=TUBGCP2 PE=1 SV=2;tr|F2Z2B9|F2Z2B9_HUMAN Gamma-tubulin complex component OS=Homo sapiens OX=9606 GN=TUBGCP2 PE=1 SV=1;tr|B3KTU7|B3KTU7_HUMAN Gamma-tubulin complex component O	3	8	8	11.5	102.53	902	0	50.721	NaN	NaN	NaN	NaN	NaN	NaN	55186			19		948980			19				19		1004200			19		946230	57934	55186	0	891040	57934			1463
	P01024	Complement C3;Complement C3 beta chain;C3-beta-c;Complement C3 alpha chain;C3a anaphylatoxin;Acylation stimulating protein;Complement C3b alpha chain;Complement C3c alpha chain fragment 1;Complement C3dg fragment;Complement C3g fragment;Complement C3d fragment;Complement C3f fragment;Complement C3c alpha chain fragment 2	C3	C3	sp|P01024|CO3_HUMAN Complement C3 OS=Homo sapiens OX=9606 GN=C3 PE=1 SV=2	1	4	4	3.6	187.15	1663	0	47.758	NaN	NaN	NaN	NaN	NaN	NaN	319000			19		683160			19				19		1002200			19		779230	222920	319000	0	460240	222920			745
	P52907	F-actin-capping protein subunit alpha-1	CAPZA1	CAPZA1	sp|P52907|CAZA1_HUMAN F-actin-capping protein subunit alpha-1 OS=Homo sapiens OX=9606 GN=CAPZA1 PE=1 SV=3	1	4	3	20.6	32.922	286	0	20.373	NaN	NaN	NaN	NaN	NaN	NaN	0			19		1001500			19				19		1001500			19		860200	141300	0	0	860200	141300			990
	C9JLU1;P52434	DNA-directed RNA polymerases I, II, and III subunit RPABC3	POLR2H	POLR2H	tr|C9JLU1|C9JLU1_HUMAN DNA-directed RNA polymerases I, II, and III subunit RPABC3 (Fragment) OS=Homo sapiens OX=9606 GN=POLR2H PE=1 SV=8;sp|P52434|RPAB3_HUMAN DNA-directed RNA polymerases I, II, and III subunit RPABC3 OS=Homo sapiens OX=9606 GN=POLR2H PE=1	2	4	4	45.3	16.925	148	0	27.632	NaN	NaN	NaN	NaN	NaN	NaN	1000200			19		0			19				19		1000200			19		1000200	0	1000200	0	0	0			331
	A0A5F9ZHL1;P24752;A0A5F9ZHD4;A0A5F9ZHJ7;A0A5F9ZI66;A0A5F9ZHJ0;A0A5F9ZHL7;E9PRQ6;A0A5F9ZHH9	Acetyl-CoA acetyltransferase, mitochondrial	ACAT1	ACAT1	tr|A0A5F9ZHL1|A0A5F9ZHL1_HUMAN Acetyl-CoA acetyltransferase, mitochondrial OS=Homo sapiens OX=9606 GN=ACAT1 PE=1 SV=1;sp|P24752|THIL_HUMAN Acetyl-CoA acetyltransferase, mitochondrial OS=Homo sapiens OX=9606 GN=ACAT1 PE=1 SV=1;tr|A0A5F9ZHD4|A0A5F9ZHD4_HUMAN	9	4	4	16.1	46.108	434	0	228.96	NaN	NaN	NaN	NaN	NaN	NaN	79850			19		918660			19				19		998510			19		914860	83652	79850	0	835010	83652			213
	Q9UH62	Armadillo repeat-containing X-linked protein 3	ARMCX3	ARMCX3	sp|Q9UH62|ARMX3_HUMAN Armadillo repeat-containing X-linked protein 3 OS=Homo sapiens OX=9606 GN=ARMCX3 PE=1 SV=1	1	5	5	17.7	42.5	379	0	84.119	NaN	NaN	NaN	NaN	NaN	NaN	0			19		994900			19				19		994900			19		994900	0	0	0	994900	0			1602
	Q15293;E9PP27	Reticulocalbin-1	RCN1	RCN1	sp|Q15293|RCN1_HUMAN Reticulocalbin-1 OS=Homo sapiens OX=9606 GN=RCN1 PE=1 SV=1	2	3	3	13.3	38.89	331	0	113.48	NaN	NaN	NaN	NaN	NaN	NaN	992890			19		0			19				19		992890			19		992890	0	992890	0	0	0			1161
	Q8N5C7;H0YML0;H0YL61;A0A2R8YGL3;A0A2R8YFG2	DTW domain-containing protein 1	DTWD1	DTWD1	sp|Q8N5C7|DTWD1_HUMAN tRNA-uridine aminocarboxypropyltransferase 1 OS=Homo sapiens OX=9606 GN=DTWD1 PE=1 SV=1	5	4	4	15.8	35.248	304	0	24.589	NaN	NaN	NaN	NaN	NaN	NaN	0			19		989250			19				19		989250			19		989250	0	0	0	989250	0			1323
	E7ESC6;Q9UIA9;H0YBE1;E5RIW1;Q9H2T7	Exportin-7	XPO7	XPO7	tr|E7ESC6|E7ESC6_HUMAN Exportin-7 OS=Homo sapiens OX=9606 GN=XPO7 PE=1 SV=1;sp|Q9UIA9|XPO7_HUMAN Exportin-7 OS=Homo sapiens OX=9606 GN=XPO7 PE=1 SV=3	5	9	9	10.8	124.07	1088	0	59.554	NaN	NaN	NaN	NaN	NaN	NaN	286820			19		700450			19				19		987260			19		898110	89151	254000	32820	644120	56331			369
	Q9BU61	NADH dehydrogenase [ubiquinone] 1 alpha subcomplex assembly factor 3	NDUFAF3	NDUFAF3	sp|Q9BU61|NDUF3_HUMAN NADH dehydrogenase [ubiquinone] 1 alpha subcomplex assembly factor 3 OS=Homo sapiens OX=9606 GN=NDUFAF3 PE=1 SV=1	1	2	2	12	20.35	184	0	21.616	NaN	NaN	NaN	NaN	NaN	NaN	982570			19		0			19				19		982570			19		780280	202300	780280	202300	0	0			1474
	Q9Y289	Sodium-dependent multivitamin transporter	SLC5A6	SLC5A6	sp|Q9Y289|SC5A6_HUMAN Sodium-dependent multivitamin transporter OS=Homo sapiens OX=9606 GN=SLC5A6 PE=2 SV=2	1	3	3	5.8	68.641	635	0	36.335	0.3678	0.87919	NaN	NaN	NaN	NaN	451300			19		530020			19				19		981330			19		802790	178540	362720	88587	440070	89951			1636
	Q06609;E9PNT5;E9PJ30	DNA repair protein RAD51 homolog 1	RAD51	RAD51	sp|Q06609|RAD51_HUMAN DNA repair protein RAD51 homolog 1 OS=Homo sapiens OX=9606 GN=RAD51 PE=1 SV=1;tr|E9PNT5|E9PNT5_HUMAN DNA repair protein RAD51 homolog 1 (Fragment) OS=Homo sapiens OX=9606 GN=RAD51 PE=1 SV=1	3	5	5	23	36.966	339	0	38.527	NaN	NaN	NaN	NaN	NaN	NaN	0			19		980250			19				19		980250			19		851350	128910	0	0	851350	128910			1088
	Q15084	Protein disulfide-isomerase A6	PDIA6	PDIA6	sp|Q15084|PDIA6_HUMAN Protein disulfide-isomerase A6 OS=Homo sapiens OX=9606 GN=PDIA6 PE=1 SV=1	1	5	5	18.9	48.121	440	0	31.065	NaN	NaN	NaN	NaN	NaN	NaN	458230			19		515610			19				19		973850			19		973850	0	458230	0	515610	0			1155
	P31930	Cytochrome b-c1 complex subunit 1, mitochondrial	UQCRC1	UQCRC1	sp|P31930|QCR1_HUMAN Cytochrome b-c1 complex subunit 1, mitochondrial OS=Homo sapiens OX=9606 GN=UQCRC1 PE=1 SV=3	1	2	2	6.7	52.645	480	0	12.454	NaN	NaN	NaN	NaN	NaN	NaN	521300			19		452470			19				19		973770			19		778080	195690	325610	195690	452470	0			894
	Q9Y5V3;Q96JG8	Melanoma-associated antigen D1	MAGED1	MAGED1	sp|Q9Y5V3|MAGD1_HUMAN Melanoma-associated antigen D1 OS=Homo sapiens OX=9606 GN=MAGED1 PE=1 SV=3	2	6	5	11.8	86.16	778	0	32.309	NaN	NaN	NaN	NaN	NaN	NaN	81394			19		890960			19				19		972360			19		972360	0	81394	0	890960	0			1664
	Q9NR77;F5H4N4;A0A087X249;F5GXM0	Peroxisomal membrane protein 2	PXMP2	PXMP2	sp|Q9NR77|PXMP2_HUMAN Peroxisomal membrane protein 2 OS=Homo sapiens OX=9606 GN=PXMP2 PE=1 SV=3;tr|F5H4N4|F5H4N4_HUMAN Peroxisomal membrane protein 2 OS=Homo sapiens OX=9606 GN=PXMP2 PE=1 SV=1	4	3	3	18.5	22.252	195	0	21.921	NaN	NaN	NaN	NaN	NaN	NaN	516890			19		454330			19				19		971230			19		971230	0	516890	0	454330	0			1543
	Q07820	Induced myeloid leukemia cell differentiation protein Mcl-1	MCL1	MCL1	sp|Q07820|MCL1_HUMAN Induced myeloid leukemia cell differentiation protein Mcl-1 OS=Homo sapiens OX=9606 GN=MCL1 PE=1 SV=3	1	4	4	18.3	37.337	350	0	23.376	NaN	NaN	NaN	NaN	NaN	NaN	0			19		970970			19				19		970970			19		970970	0	0	0	970970	0			1091
	Q9NRD0	F-box only protein 8	FBXO8	FBXO8	sp|Q9NRD0|FBX8_HUMAN F-box only protein 8 OS=Homo sapiens OX=9606 GN=FBXO8 PE=2 SV=1	1	2	2	6	37.068	319	0	13.673	NaN	NaN	NaN	NaN	NaN	NaN	879310			19		88452			19				19		967760			19		560960	406800	472510	406800	88452	0			1544
	E9PF84;G5E9Q7;E7EQB8;P51553;H7C1W2;H0Y5Q7	Isocitrate dehydrogenase [NAD] subunit, mitochondrial;Isocitrate dehydrogenase [NAD] subunit gamma, mitochondrial	IDH3G	IDH3G	tr|E9PF84|E9PF84_HUMAN Isocitrate dehydrogenase [NAD] subunit, mitochondrial (Fragment) OS=Homo sapiens OX=9606 GN=IDH3G PE=1 SV=1;tr|G5E9Q7|G5E9Q7_HUMAN Isocitrate dehydrogenase [NAD] subunit, mitochondrial OS=Homo sapiens OX=9606 GN=IDH3G PE=1 SV=1;tr|E7	6	3	3	20	31.422	285	0	22.588	NaN	NaN	NaN	NaN	NaN	NaN	0			19		966720			19				19		966720			19		733610	233110	0	0	733610	233110			364
	H7C020		HES6	HES6	tr|H7C020|H7C020_HUMAN Transcription cofactor HES-6 (Fragment) OS=Homo sapiens OX=9606 GN=HES6 PE=4 SV=8	1	1	1	24.7	8.1389	85	1	-2	NaN	NaN	NaN	NaN	NaN	NaN	964210			19		0			19				19		964210			19		964210	0	964210	0	0	0	+		545
	Q9NZL4;K7EN20;K7EMM7;K7EL16	Hsp70-binding protein 1	HSPBP1	HSPBP1	sp|Q9NZL4|HPBP1_HUMAN Hsp70-binding protein 1 OS=Homo sapiens OX=9606 GN=HSPBP1 PE=1 SV=2;tr|K7EN20|K7EN20_HUMAN Hsp70-binding protein 1 (Fragment) OS=Homo sapiens OX=9606 GN=HSPBP1 PE=1 SV=1	4	5	5	15.6	39.302	359	0	35.692	NaN	NaN	NaN	NaN	NaN	NaN	0			19		955670			19				19		955670			19		901780	53889	0	0	901780	53889			1576
	Q99536;K7ESA3;K7ER81;K7ENX2;K7EM19	Synaptic vesicle membrane protein VAT-1 homolog	VAT1	VAT1	sp|Q99536|VAT1_HUMAN Synaptic vesicle membrane protein VAT-1 homolog OS=Homo sapiens OX=9606 GN=VAT1 PE=1 SV=2;tr|K7ESA3|K7ESA3_HUMAN Synaptic vesicle membrane protein VAT-1 homolog (Fragment) OS=Homo sapiens OX=9606 GN=VAT1 PE=1 SV=1	5	3	3	14.2	41.92	393	0	58.466	NaN	NaN	NaN	NaN	NaN	NaN	165530			19		785810			19				19		951340			19		951340	0	165530	0	785810	0			1443
	H0YHJ8;H0YI58;H0YI50;A0A087WU02;Q96RQ1	Endoplasmic reticulum-Golgi intermediate compartment protein 2	ERGIC2	ERGIC2	tr|H0YHJ8|H0YHJ8_HUMAN Endoplasmic reticulum-Golgi intermediate compartment protein 2 (Fragment) OS=Homo sapiens OX=9606 GN=ERGIC2 PE=1 SV=1;tr|H0YI58|H0YI58_HUMAN Endoplasmic reticulum-Golgi intermediate compartment protein 2 (Fragment) OS=Homo sapiens OX	5	1	1	38.6	6.2591	57	0	7.9424	NaN	NaN	NaN	NaN	NaN	NaN	515860			19		427640			19				19		943500			19		943500	0	515860	0	427640	0			16
	P22314;Q5JRR6	Ubiquitin-like modifier-activating enzyme 1	UBA1	UBA1	sp|P22314|UBA1_HUMAN Ubiquitin-like modifier-activating enzyme 1 OS=Homo sapiens OX=9606 GN=UBA1 PE=1 SV=3	2	7	7	11.6	117.85	1058	0	86.175	NaN	NaN	NaN	NaN	NaN	NaN	77678			19		865650			19				19		943330			19		861180	82147	77678	0	783500	82147			852
	H3BND4;Q6P996;Q86XE2;J3KNK7;Q6XYB5;H3BNL6;Q6P474	Pyridoxal-dependent decarboxylase domain-containing protein 1	PDXDC1	PDXDC1	tr|H3BND4|H3BND4_HUMAN Pyridoxal-dependent decarboxylase domain-containing protein 1 OS=Homo sapiens OX=9606 GN=PDXDC1 PE=1 SV=1;sp|Q6P996|PDXD1_HUMAN Pyridoxal-dependent decarboxylase domain-containing protein 1 OS=Homo sapiens OX=9606 GN=PDXDC1 PE=1 SV=2	7	6	6	11.8	88.761	806	0	85.952	NaN	NaN	NaN	NaN	NaN	NaN	119880			19		822700			19				19		942570			19		846530	96043	119880	0	726650	96043			524
	A0A0C4DGW6;A6NDU8	UPF0600 protein C5orf51	C5orf51	C5orf51	tr|A0A0C4DGW6|A0A0C4DGW6_HUMAN UPF0600 protein C5orf51 OS=Homo sapiens OX=9606 GN=C5orf51 PE=1 SV=1;sp|A6NDU8|CE051_HUMAN UPF0600 protein C5orf51 OS=Homo sapiens OX=9606 GN=C5orf51 PE=1 SV=1	2	2	2	15.1	16.961	152	0	45.148	NaN	NaN	NaN	NaN	NaN	NaN	0			19		938250			19				19		938250			19		875500	62747	0	0	875500	62747			105
	A0A087X0U3;A0A087WT87;P43003	Amino acid transporter;Excitatory amino acid transporter 1	SLC1A3	SLC1A3	tr|A0A087X0U3|A0A087X0U3_HUMAN Amino acid transporter OS=Homo sapiens OX=9606 GN=SLC1A3 PE=1 SV=1;tr|A0A087WT87|A0A087WT87_HUMAN Amino acid transporter OS=Homo sapiens OX=9606 GN=SLC1A3 PE=1 SV=1;sp|P43003|EAA1_HUMAN Excitatory amino acid transporter 1 OS=	3	1	1	2.8	47.099	430	0	24.333	NaN	NaN	NaN	NaN	NaN	NaN	226560			19		703700			19				19		930260			19		768560	161700	226560	0	542000	161700			11
	G3V0I5;P49821;E9PPR0;E9PQP1;E9PMX3;B4DE93;E9PPS5;E9PJL9;H0YD04;H0YE81;E9PLC6	NADH dehydrogenase [ubiquinone] flavoprotein 1, mitochondrial	NDUFV1	NDUFV1	tr|G3V0I5|G3V0I5_HUMAN NADH dehydrogenase [ubiquinone] flavoprotein 1, mitochondrial OS=Homo sapiens OX=9606 GN=NDUFV1 PE=1 SV=1;sp|P49821|NDUV1_HUMAN NADH dehydrogenase [ubiquinone] flavoprotein 1, mitochondrial OS=Homo sapiens OX=9606 GN=NDUFV1 PE=1 SV=4	11	3	3	7.7	50.054	457	0	29.182	NaN	NaN	NaN	NaN	NaN	NaN	467000			19		462780			19				19		929780			19		929780	0	467000	0	462780	0			473
	E9PF10;O75694;D6RA13	Nuclear pore complex protein Nup155	NUP155	NUP155	tr|E9PF10|E9PF10_HUMAN Nuclear pore complex protein Nup155 OS=Homo sapiens OX=9606 GN=NUP155 PE=1 SV=1;sp|O75694|NU155_HUMAN Nuclear pore complex protein Nup155 OS=Homo sapiens OX=9606 GN=NUP155 PE=1 SV=1	3	9	9	9.6	148.09	1327	0	192.76	NaN	NaN	NaN	NaN	NaN	NaN	0			19		929280			19				19		929280			19		820690	108600	0	0	820690	108600			390
	J3QT28;O43684;J3QSX4	Mitotic checkpoint protein BUB3	BUB3	BUB3	tr|J3QT28|J3QT28_HUMAN Mitotic checkpoint protein BUB3 (Fragment) OS=Homo sapiens OX=9606 GN=BUB3 PE=1 SV=1;sp|O43684|BUB3_HUMAN Mitotic checkpoint protein BUB3 OS=Homo sapiens OX=9606 GN=BUB3 PE=1 SV=1	3	4	4	18	31.703	278	0	34.226	NaN	NaN	NaN	NaN	NaN	NaN	0			19		926070			19				19		926070			19		926070	0	0	0	926070	0			582
	P61289;K7EPX6;K7EKR3;A0A087WTV2;K7ENH2;B3KQ25;K7ESG5;K9J957;K7EMD0;B7Z8D3	Proteasome activator complex subunit 3	PSME3	PSME3	sp|P61289|PSME3_HUMAN Proteasome activator complex subunit 3 OS=Homo sapiens OX=9606 GN=PSME3 PE=1 SV=1;tr|K7EPX6|K7EPX6_HUMAN Proteasome activator complex subunit 3 (Fragment) OS=Homo sapiens OX=9606 GN=PSME3 PE=1 SV=8;tr|K7EKR3|K7EKR3_HUMAN Proteasome ac	10	5	5	25.2	29.506	254	0	48.989	NaN	NaN	NaN	NaN	NaN	NaN	0			19		922330			19				19		922330			19		875480	46846	0	0	875480	46846			1029
	P25788;G3V4X5	Proteasome subunit alpha type-3	PSMA3	PSMA3	sp|P25788|PSA3_HUMAN Proteasome subunit alpha type-3 OS=Homo sapiens OX=9606 GN=PSMA3 PE=1 SV=2;tr|G3V4X5|G3V4X5_HUMAN Proteasome subunit alpha type-3 OS=Homo sapiens OX=9606 GN=PSMA3 PE=1 SV=1	2	2	2	8.6	28.433	255	0	19.375	NaN	NaN	NaN	NaN	NaN	NaN	0			19		920720			19				19		920720			19		920720	0	0	0	920720	0			869
	O43542;G3V3H9;G3V399;G3V3C8;G3V5K0;G3V3Q2	DNA repair protein XRCC3	XRCC3	XRCC3	sp|O43542|XRCC3_HUMAN DNA repair protein XRCC3 OS=Homo sapiens OX=9606 GN=XRCC3 PE=1 SV=1;tr|G3V3H9|G3V3H9_HUMAN DNA repair protein XRCC3 (Fragment) OS=Homo sapiens OX=9606 GN=XRCC3 PE=1 SV=1;tr|G3V399|G3V399_HUMAN DNA repair protein XRCC3 (Fragment) OS=Ho	6	4	4	15.3	37.849	346	0	31.713	NaN	NaN	NaN	NaN	NaN	NaN	0			19		915490			19				19		915490			19		915490	0	0	0	915490	0			654
	Q9BVV7;J3QRI1	Mitochondrial import inner membrane translocase subunit Tim21	TIMM21	TIMM21	sp|Q9BVV7|TIM21_HUMAN Mitochondrial import inner membrane translocase subunit Tim21 OS=Homo sapiens OX=9606 GN=TIMM21 PE=1 SV=1;tr|J3QRI1|J3QRI1_HUMAN TIM21-like protein, mitochondrial (Fragment) OS=Homo sapiens OX=9606 GN=TIMM21 PE=1 SV=1	2	3	3	14.1	28.202	248	0	20.882	NaN	NaN	NaN	NaN	NaN	NaN	909460			19		0			19				19		909460			19		867220	42233	867220	42233	0	0			1482
	Q6KCM7	Calcium-binding mitochondrial carrier protein SCaMC-2	SLC25A25	SLC25A25	sp|Q6KCM7|SCMC2_HUMAN Calcium-binding mitochondrial carrier protein SCaMC-2 OS=Homo sapiens OX=9606 GN=SLC25A25 PE=1 SV=1	1	2	2	7	52.662	469	0	23.734	NaN	NaN	NaN	NaN	NaN	NaN	0			19		908520			19				19		908520			19		908520	0	0	0	908520	0			1235
	F8WJN3;Q16630	Cleavage and polyadenylation specificity factor subunit 6	CPSF6	CPSF6	tr|F8WJN3|F8WJN3_HUMAN Cleavage and polyadenylation specificity factor subunit 6 OS=Homo sapiens OX=9606 GN=CPSF6 PE=1 SV=1;sp|Q16630|CPSF6_HUMAN Cleavage and polyadenylation specificity factor subunit 6 OS=Homo sapiens OX=9606 GN=CPSF6 PE=1 SV=2	2	3	3	11.1	52.269	478	0	23.734	NaN	NaN	NaN	NaN	NaN	NaN	0			19		899000			19				19		899000			19		581070	317920	0	0	581070	317920			472
	Q13505	Metaxin-1	MTX1	MTX1	sp|Q13505|MTX1_HUMAN Metaxin-1 OS=Homo sapiens OX=9606 GN=MTX1 PE=1 SV=3	1	4	4	9.9	51.462	466	0	25.896	NaN	NaN	NaN	NaN	NaN	NaN	0			19		898490			19				19		898490			19		898490	0	0	0	898490	0			1118
	P63096;A0A3B3ITM0;A0A3B3IUA8	Guanine nucleotide-binding protein G(i) subunit alpha-1	GNAI1	GNAI1	sp|P63096|GNAI1_HUMAN Guanine nucleotide-binding protein G(i) subunit alpha-1 OS=Homo sapiens OX=9606 GN=GNAI1 PE=1 SV=2	3	7	3	28	40.361	354	0	103.67	NaN	NaN	NaN	NaN	NaN	NaN	0			19		897970			19				19		897970			19		897970	0	0	0	897970	0			1052
	A0A0A6YYJ8;Q9Y383;B8ZZ09;B8ZZ10;A8MYV2;Q9NQ29	Putative RNA-binding protein Luc7-like 2	LUC7L2	LUC7L2	tr|A0A0A6YYJ8|A0A0A6YYJ8_HUMAN Putative RNA-binding protein Luc7-like 2 OS=Homo sapiens OX=9606 GN=LUC7L2 PE=3 SV=1;sp|Q9Y383|LC7L2_HUMAN Putative RNA-binding protein Luc7-like 2 OS=Homo sapiens OX=9606 GN=LUC7L2 PE=1 SV=2	6	3	3	8.7	54.223	458	0	81.149	NaN	NaN	NaN	NaN	NaN	NaN	0			19		895420			19				19		895420			19		607080	288330	0	0	607080	288330			90
	A0A590UJ45				tr|A0A590UJ45|A0A590UJ45_HUMAN SH3 and multiple ankyrin repeat domains protein 2 OS=Homo sapiens OX=9606 GN=SHANK2 PE=1 SV=1	1	1	1	1.1	138.27	1279	1	-2	NaN	NaN	NaN	NaN	NaN	NaN	884300			19		0			19				19		884300			19		884300	0	884300	0	0	0	+		205
	P63092;Q5JWF2;A0A590UJG5;A0A590UJJ0;A0A590UKB4;A0A590UJQ9;A0A590UJI6;A0A590UJR6;A0A590UJY2;A0A590UJB0;A0A590UJF0;B0AZR9;A0A590UJ58;A0A0A0MR13;A0A590UJ22;S4R3E3;A0A590UJS2;A0A590UJQ2;A0A1W2PRE1;A2A2R6;A0A1W2PQK2;A0A087WTB6;Q5JWD1;H0Y7E8;A0A1W2PRJ7;A0A6Q8PGR1;A0A087WZE5;A0A590UK28;A0A590UKA4;A0A1W2PS82;Q5JWE9;H0Y7F4;P11488;P19087;A8MTJ3;P38405	Guanine nucleotide-binding protein G(s) subunit alpha isoforms short;Guanine nucleotide-binding protein G(s) subunit alpha isoforms XLas	GNAS	GNAS	sp|P63092|GNAS2_HUMAN Guanine nucleotide-binding protein G(s) subunit alpha isoforms short OS=Homo sapiens OX=9606 GN=GNAS PE=1 SV=1;sp|Q5JWF2|GNAS1_HUMAN Guanine nucleotide-binding protein G(s) subunit alpha isoforms XLas OS=Homo sapiens OX=9606 GN=GNAS P	36	4	3	10.9	45.664	394	0	20.224	NaN	NaN	NaN	NaN	NaN	NaN	234100			19		644670			19				19		878770			19		878770	0	234100	0	644670	0			1051
	A0A024QZ42;O75340;H0Y9X3;A0A087WZ38	Programmed cell death protein 6	PDCD6	PDCD6	tr|A0A024QZ42|A0A024QZ42_HUMAN HCG1985580, isoform CRA_c OS=Homo sapiens OX=9606 GN=PDCD6 PE=1 SV=1;sp|O75340|PDCD6_HUMAN Programmed cell death protein 6 OS=Homo sapiens OX=9606 GN=PDCD6 PE=1 SV=1;tr|H0Y9X3|H0Y9X3_HUMAN Programmed cell death protein 6 (Fra	4	2	2	17.4	14.45	121	0	13.993	NaN	NaN	NaN	NaN	NaN	NaN	418850			19		444560			19				19		863410			19		863410	0	418850	0	444560	0			0
	P33981;D6RF82;D6REX1;D6RIC6	Dual specificity protein kinase TTK	TTK	TTK	sp|P33981|TTK_HUMAN Dual specificity protein kinase TTK OS=Homo sapiens OX=9606 GN=TTK PE=1 SV=2	4	5	5	7.8	97.071	857	0	53.756	NaN	NaN	NaN	NaN	NaN	NaN	143350			19		713340			19				19		856690			19		856690	0	143350	0	713340	0			906
	O75940	Survival of motor neuron-related-splicing factor 30	SMNDC1	SMNDC1	sp|O75940|SPF30_HUMAN Survival of motor neuron-related-splicing factor 30 OS=Homo sapiens OX=9606 GN=SMNDC1 PE=1 SV=1	1	2	2	9.2	26.711	238	0	24.054	NaN	NaN	NaN	NaN	NaN	NaN	0			19		856430			19				19		856430			19		513550	342880	0	0	513550	342880			705
	Q92621;U3KPX2;U3KQ97	Nuclear pore complex protein Nup205	NUP205	NUP205	sp|Q92621|NU205_HUMAN Nuclear pore complex protein Nup205 OS=Homo sapiens OX=9606 GN=NUP205 PE=1 SV=3	3	11	11	7.6	227.92	2012	0	102.57	NaN	NaN	NaN	NaN	NaN	NaN	635540			19		220540			19				19		856090			19		788440	67649	567890	67649	220540	0			1381
	E9PQM0;Q8WUK0	Phosphatidylglycerophosphatase and protein-tyrosine phosphatase 1	PTPMT1	PTPMT1	tr|E9PQM0|E9PQM0_HUMAN Phosphatidylglycerophosphatase and protein-tyrosine phosphatase 1 OS=Homo sapiens OX=9606 GN=PTPMT1 PE=1 SV=1;sp|Q8WUK0|PTPM1_HUMAN Phosphatidylglycerophosphatase and protein-tyrosine phosphatase 1 OS=Homo sapiens OX=9606 GN=PTPMT1 P	2	2	2	14.9	18.215	168	0	13.651	NaN	NaN	NaN	NaN	NaN	NaN	326700			19		529000			19				19		855710			19		855710	0	326700	0	529000	0			419
	E5RG63;E7ES96;B1AP22;P49810;P49768	Presenilin;Presenilin-2;Presenilin-2 NTF subunit;Presenilin-2 CTF subunit;Presenilin-1;Presenilin-1 NTF subunit;Presenilin-1 CTF subunit;Presenilin-1 CTF12	PSEN2;PSEN1	PSEN2	tr|E5RG63|E5RG63_HUMAN Presenilin OS=Homo sapiens OX=9606 GN=PSEN2 PE=1 SV=1;tr|E7ES96|E7ES96_HUMAN Presenilin OS=Homo sapiens OX=9606 GN=PSEN1 PE=1 SV=1;tr|B1AP22|B1AP22_HUMAN Presenilin OS=Homo sapiens OX=9606 GN=PSEN2 PE=1 SV=1;sp|P49810|PSN2_HUMAN Pres	5	1	1	4.9	34.094	304	0	77.051	NaN	NaN	NaN	NaN	NaN	NaN	289760			19		564840			19				19		854600			19		564840	289760	0	289760	564840	0			272
	P61962;A0A087WWI6	DDB1- and CUL4-associated factor 7	DCAF7	DCAF7	sp|P61962|DCAF7_HUMAN DDB1- and CUL4-associated factor 7 OS=Homo sapiens OX=9606 GN=DCAF7 PE=1 SV=1	2	3	3	12.9	38.926	342	0	75.732	NaN	NaN	NaN	NaN	NaN	NaN	0			19		853560			19				19		853560			19		613860	239700	0	0	613860	239700			1030
	Q13572;G3V588;G3V5A3;G3V4M9	Inositol-tetrakisphosphate 1-kinase	ITPK1	ITPK1	sp|Q13572|ITPK1_HUMAN Inositol-tetrakisphosphate 1-kinase OS=Homo sapiens OX=9606 GN=ITPK1 PE=1 SV=2;tr|G3V588|G3V588_HUMAN Inositol-tetrakisphosphate 1-kinase (Fragment) OS=Homo sapiens OX=9606 GN=ITPK1 PE=1 SV=1;tr|G3V5A3|G3V5A3_HUMAN Inositol-tetrakisph	4	2	2	8.2	45.621	414	0	17.411	NaN	NaN	NaN	NaN	NaN	NaN	0			19		847980			19				19		847980			19		847980	0	0	0	847980	0			1121
	D6REZ4;A0A1B0GWD8;Q9C093	Sperm flagellar protein 2	SPEF2	SPEF2	tr|D6REZ4|D6REZ4_HUMAN Sperm flagellar protein 2 OS=Homo sapiens OX=9606 GN=SPEF2 PE=1 SV=1;tr|A0A1B0GWD8|A0A1B0GWD8_HUMAN Sperm flagellar protein 2 OS=Homo sapiens OX=9606 GN=SPEF2 PE=1 SV=1;sp|Q9C093|SPEF2_HUMAN Sperm flagellar protein 2 OS=Homo sapiens	3	1	1	1.3	108.55	943	0	7.2628	NaN	NaN	NaN	NaN	NaN	NaN	0			19		842250			19				19		842250			19		481180	361080	0	0	481180	361080			140
	Q14683;G8JLG1;A0A6Q8PHC3;V9GYN9	Structural maintenance of chromosomes protein 1A;Structural maintenance of chromosomes protein	SMC1A	SMC1A	sp|Q14683|SMC1A_HUMAN Structural maintenance of chromosomes protein 1A OS=Homo sapiens OX=9606 GN=SMC1A PE=1 SV=2;tr|G8JLG1|G8JLG1_HUMAN Structural maintenance of chromosomes protein OS=Homo sapiens OX=9606 GN=SMC1A PE=1 SV=2;tr|A0A6Q8PHC3|A0A6Q8PHC3_HUMAN	4	6	6	5.7	143.23	1233	0	36.636	NaN	NaN	NaN	NaN	NaN	NaN	0			19		840450			19				19		840450			19		765910	74538	0	0	765910	74538			1142
	Q9UQE7	Structural maintenance of chromosomes protein 3	SMC3	SMC3	sp|Q9UQE7|SMC3_HUMAN Structural maintenance of chromosomes protein 3 OS=Homo sapiens OX=9606 GN=SMC3 PE=1 SV=2	1	8	8	8.7	141.54	1217	0	60.627	NaN	NaN	NaN	NaN	NaN	NaN	0			19		833900			19				19		833900			19		691550	142350	0	0	691550	142350			1628
	H0Y3Y9;P55036;Q5VWC4	26S proteasome non-ATPase regulatory subunit 4	PSMD4	PSMD4	tr|H0Y3Y9|H0Y3Y9_HUMAN 26S proteasome non-ATPase regulatory subunit 4 (Fragment) OS=Homo sapiens OX=9606 GN=PSMD4 PE=1 SV=1;sp|P55036|PSMD4_HUMAN 26S proteasome non-ATPase regulatory subunit 4 OS=Homo sapiens OX=9606 GN=PSMD4 PE=1 SV=1;tr|Q5VWC4|Q5VWC4_HUM	3	2	2	18.1	21.007	193	0	18.514	NaN	NaN	NaN	NaN	NaN	NaN	0			19		832750			19				19		832750			19		832750	0	0	0	832750	0			489
	Q8N122	Regulatory-associated protein of mTOR	RPTOR	RPTOR	sp|Q8N122|RPTOR_HUMAN Regulatory-associated protein of mTOR OS=Homo sapiens OX=9606 GN=RPTOR PE=1 SV=1	1	3	3	3.5	149.04	1335	0	18.202	NaN	NaN	NaN	NaN	NaN	NaN	0			19		830690			19				19		830690			19		236640	594040	0	0	236640	594040			1313
	Q15637;C9J792;F8WEV5;H7C561	Splicing factor 1	SF1	SF1	sp|Q15637|SF01_HUMAN Splicing factor 1 OS=Homo sapiens OX=9606 GN=SF1 PE=1 SV=4	4	3	3	6.3	68.329	639	0	34.404	NaN	NaN	NaN	NaN	NaN	NaN	0			19		830060			19				19		830060			19		727780	102280	0	0	727780	102280			1175
	Q5VV42	Threonylcarbamoyladenosine tRNA methylthiotransferase	CDKAL1	CDKAL1	sp|Q5VV42|CDKAL_HUMAN Threonylcarbamoyladenosine tRNA methylthiotransferase OS=Homo sapiens OX=9606 GN=CDKAL1 PE=1 SV=1	1	3	3	6.4	65.111	579	0	21.025	NaN	NaN	NaN	NaN	NaN	NaN	0			19		826340			19				19		826340			19		826340	0	0	0	826340	0			1226
	Q9H2J7;F8VSG1;F8VX16	Sodium-dependent neutral amino acid transporter B(0)AT2	SLC6A15	SLC6A15	sp|Q9H2J7|S6A15_HUMAN Sodium-dependent neutral amino acid transporter B(0)AT2 OS=Homo sapiens OX=9606 GN=SLC6A15 PE=1 SV=1	3	5	5	9.6	81.835	730	0	45.55	NaN	NaN	NaN	NaN	NaN	NaN	281580			19		541240			19				19		822810			19		822810	0	281580	0	541240	0			1501
	P61026	Ras-related protein Rab-10	RAB10	RAB10	sp|P61026|RAB10_HUMAN Ras-related protein Rab-10 OS=Homo sapiens OX=9606 GN=RAB10 PE=1 SV=1	1	1	1	5.5	22.541	200	0	24.962	NaN	NaN	NaN	NaN	NaN	NaN	327580			19		494530			19				19		822110			19		711530	110580	327580	0	383950	110580			1021
	Q15417;K7ES69;A0A087X271;E9PDU6;H3BVI6;B4DDF4;B4DUT8;Q99439	Calponin-3;Calponin;Calponin-2	CNN3;CNN2	CNN3	sp|Q15417|CNN3_HUMAN Calponin-3 OS=Homo sapiens OX=9606 GN=CNN3 PE=1 SV=1;tr|K7ES69|K7ES69_HUMAN Calponin-2 OS=Homo sapiens OX=9606 GN=CNN2 PE=1 SV=1;tr|A0A087X271|A0A087X271_HUMAN Calponin (Fragment) OS=Homo sapiens OX=9606 GN=CNN2 PE=1 SV=1;tr|E9PDU6|E9P	8	2	2	9.1	36.413	329	0	23.103	NaN	NaN	NaN	NaN	NaN	NaN	0			19		815470			19				19		815470			19		608860	206620	0	0	608860	206620			1170
	P40938	Replication factor C subunit 3	RFC3	RFC3	sp|P40938|RFC3_HUMAN Replication factor C subunit 3 OS=Homo sapiens OX=9606 GN=RFC3 PE=1 SV=2	1	4	4	10.4	40.556	356	0	24.79	NaN	NaN	NaN	NaN	NaN	NaN	0			19		813900			19				19		813900			19		813900	0	0	0	813900	0			936
	P86791;P86790	Vacuolar fusion protein CCZ1 homolog;Vacuolar fusion protein CCZ1 homolog B	CCZ1;CCZ1B	CCZ1	sp|P86791|CCZ1_HUMAN Vacuolar fusion protein CCZ1 homolog OS=Homo sapiens OX=9606 GN=CCZ1 PE=1 SV=1;sp|P86790|CCZ1B_HUMAN Vacuolar fusion protein CCZ1 homolog B OS=Homo sapiens OX=9606 GN=CCZ1B PE=1 SV=1	2	2	2	4.8	55.866	482	0	15.506	NaN	NaN	NaN	NaN	NaN	NaN	0			19		808050			19				19		808050			19		808050	0	0	0	808050	0			1073
	Q14409;P32189;F8WF44;F8WDA9;F8WBI8;F8WC39;A6NP46;H7C2A0;Q14410	Putative glycerol kinase 3;Glycerol kinase	GK3P;GK	GK3P	sp|Q14409|GLPK3_HUMAN Glycerol kinase 3 OS=Homo sapiens OX=9606 GN=GK3P PE=2 SV=2;sp|P32189|GLPK_HUMAN Glycerol kinase OS=Homo sapiens OX=9606 GN=GK PE=1 SV=3	9	3	3	8	60.597	553	0	20.66	NaN	NaN	NaN	NaN	NaN	NaN	0			19		807020			19				19		807020			19		807020	0	0	0	807020	0			899
	Q9Y2K3	Myosin-15	MYH15	MYH15	sp|Q9Y2K3|MYH15_HUMAN Myosin-15 OS=Homo sapiens OX=9606 GN=MYH15 PE=1 SV=5	1	2	2	1.4	224.62	1946	0	10.894	NaN	NaN	NaN	NaN	NaN	NaN	0			19		806680			19				19		806680			19		280500	526190	0	0	280500	526190			1640
	A0A0A0MT32		LIPA	LIPA	tr|A0A0A0MT32|A0A0A0MT32_HUMAN Lysosomal acid lipase/cholesteryl ester hydrolase OS=Homo sapiens OX=9606 GN=LIPA PE=1 SV=1	1	1	1	4.2	32.57	283	1	-2	NaN	NaN	NaN	NaN	NaN	NaN	799690			19		0			19				19		799690			19		799690	0	799690	0	0	0	+		85
	Q96GC9;K7EPE7;K7EL93;K7EL74;K7ENU2;K7EK01;K7EMI0;K7ELS2	Vacuole membrane protein 1	VMP1	VMP1	sp|Q96GC9|VMP1_HUMAN Vacuole membrane protein 1 OS=Homo sapiens OX=9606 GN=VMP1 PE=1 SV=1;tr|K7EPE7|K7EPE7_HUMAN Vacuole membrane protein 1 (Fragment) OS=Homo sapiens OX=9606 GN=VMP1 PE=1 SV=1	8	3	3	13.8	46.237	406	0	22.32	0.74752	2.4236	NaN	NaN	NaN	NaN	469280			19		315960			19				19		785240			19		489730	295510	323910	145370	165820	150140			1417
	Q9Y2S7;B4DEM9	Polymerase delta-interacting protein 2	POLDIP2	POLDIP2	sp|Q9Y2S7|PDIP2_HUMAN Polymerase delta-interacting protein 2 OS=Homo sapiens OX=9606 GN=POLDIP2 PE=1 SV=1;tr|B4DEM9|B4DEM9_HUMAN Polymerase delta-interacting protein 2 OS=Homo sapiens OX=9606 GN=POLDIP2 PE=1 SV=1	2	4	4	12.5	42.033	368	0	47.38	NaN	NaN	NaN	NaN	NaN	NaN	0			19		783880			19				19		783880			19		783880	0	0	0	783880	0			1642
	Q9BRX8	Redox-regulatory protein FAM213A	FAM213A	FAM213A	sp|Q9BRX8|PXL2A_HUMAN Peroxiredoxin-like 2A OS=Homo sapiens OX=9606 GN=PRXL2A PE=1 SV=3	1	2	2	8.7	25.764	229	0	18.226	NaN	NaN	NaN	NaN	NaN	NaN	574440			19		209430			19				19		783870			19		783870	0	574440	0	209430	0			1459
	O60763	General vesicular transport factor p115	USO1	USO1	sp|O60763|USO1_HUMAN General vesicular transport factor p115 OS=Homo sapiens OX=9606 GN=USO1 PE=1 SV=2	1	5	5	5.8	107.89	962	0	34.797	NaN	NaN	NaN	NaN	NaN	NaN	308190			19		474970			19				19		783160			19		616450	166710	260890	47297	355560	119410			674
	Q9UFW8	CGG triplet repeat-binding protein 1	CGGBP1	CGGBP1	sp|Q9UFW8|CGBP1_HUMAN CGG triplet repeat-binding protein 1 OS=Homo sapiens OX=9606 GN=CGGBP1 PE=1 SV=2	1	1	1	5.4	18.82	167	0.0039318	6.385	NaN	NaN	NaN	NaN	NaN	NaN	0			19		778220			19				19		778220			19		778220	0	0	0	778220	0			1599
	Q8N2K0;Q5T712;A0A5F9ZHF0;A0A5F9ZGZ9;I3L294;A0A5F9ZH28;A0A5F9ZHM3;A0A5F9ZGW7;A0A5F9ZHQ0;I3L206;A0A5F9ZHH2;A0A5F9ZH49;A0A5F9ZH71;A0A5F9ZHQ8;I3L440;A0A5F9ZHG5;A0A5F9ZHE8;I3L1V0;A0A5F9ZGT4	Monoacylglycerol lipase ABHD12	ABHD12	ABHD12	sp|Q8N2K0|ABD12_HUMAN Lysophosphatidylserine lipase ABHD12 OS=Homo sapiens OX=9606 GN=ABHD12 PE=1 SV=2;tr|Q5T712|Q5T712_HUMAN 2-arachidonoylglycerol hydrolase ABHD12 (Fragment) OS=Homo sapiens OX=9606 GN=ABHD12 PE=1 SV=1;tr|A0A5F9ZHF0|A0A5F9ZHF0_HUMAN 2-ar	19	4	4	11.8	45.096	398	0	27.965	NaN	NaN	NaN	NaN	NaN	NaN	182070			19		592560			19				19		774630			19		774630	0	182070	0	592560	0			1318
	A0A6Q8PGW3;A0A6Q8PF66;A0A6Q8PFB7;A0A6Q8PEX6;A0A6Q8PG86;A0A6Q8PFH9;A0A6Q8PHF4;A0A6Q8PHC9;O95163;A0A6Q8PFN8;F5H2T0;A0A6Q8PH48;A0A6Q8PHI5;A0A6Q8PF69;A0A6Q8PGR0;A0A6Q8PHA0;A0A6Q8PFC8;H0YDF3;A0A6Q8PH36;A0A6Q8PGC4;A0A6Q8PGA6	Elongator complex protein 1	IKBKAP	IKBKAP	tr|A0A6Q8PGW3|A0A6Q8PGW3_HUMAN Elongator complex protein 1 OS=Homo sapiens OX=9606 GN=ELP1 PE=1 SV=1;tr|A0A6Q8PF66|A0A6Q8PF66_HUMAN Elongator complex protein 1 OS=Homo sapiens OX=9606 GN=ELP1 PE=1 SV=1;tr|A0A6Q8PFB7|A0A6Q8PFB7_HUMAN Elongator complex prote	21	6	6	8.5	138.12	1218	0	53.019	NaN	NaN	NaN	NaN	NaN	NaN	171180			19		602630			19				19		773810			19		773810	0	171180	0	602630	0			226
	Q9Y5Z9	UbiA prenyltransferase domain-containing protein 1	UBIAD1	UBIAD1	sp|Q9Y5Z9|UBIA1_HUMAN UbiA prenyltransferase domain-containing protein 1 OS=Homo sapiens OX=9606 GN=UBIAD1 PE=1 SV=1	1	2	2	5.6	36.831	338	0	10.533	NaN	NaN	NaN	NaN	NaN	NaN	0			19		773670			19				19		773670			19		773670	0	0	0	773670	0			1668
	O15397;F5H292;F5GXT5;F5H244;H0YH64	Importin-8	IPO8	IPO8	sp|O15397|IPO8_HUMAN Importin-8 OS=Homo sapiens OX=9606 GN=IPO8 PE=1 SV=2	5	6	6	8.5	119.94	1037	0	39.066	NaN	NaN	NaN	NaN	NaN	NaN	343780			19		429830			19				19		773620			19		720920	52692	343780	0	377140	52692			647
	Q96G61	Diphosphoinositol polyphosphate phosphohydrolase 3-beta	NUDT11	NUDT11	sp|Q96G61|NUD11_HUMAN Diphosphoinositol polyphosphate phosphohydrolase 3-beta OS=Homo sapiens OX=9606 GN=NUDT11 PE=1 SV=1	1	1	1	6.7	18.559	164	0.00069204	6.7434	NaN	NaN	NaN	NaN	NaN	NaN	0			19		772700			19				19		772700			19		772700	0	0	0	772700	0			1416
	P40926;G3XAL0	Malate dehydrogenase, mitochondrial;Malate dehydrogenase	MDH2	MDH2	sp|P40926|MDHM_HUMAN Malate dehydrogenase, mitochondrial OS=Homo sapiens OX=9606 GN=MDH2 PE=1 SV=3;tr|G3XAL0|G3XAL0_HUMAN Malate dehydrogenase OS=Homo sapiens OX=9606 GN=MDH2 PE=1 SV=1	2	4	4	15.7	35.503	338	0	33.583	NaN	NaN	NaN	NaN	NaN	NaN	434490			19		337210			19				19		771700			19		739810	31892	434490	0	305320	31892			934
	Q5T8U5;O15260;B7Z1G8	Surfeit locus protein 4	SURF4	SURF4	tr|Q5T8U5|Q5T8U5_HUMAN Surfeit locus protein 4 OS=Homo sapiens OX=9606 GN=SURF4 PE=1 SV=1;sp|O15260|SURF4_HUMAN Surfeit locus protein 4 OS=Homo sapiens OX=9606 GN=SURF4 PE=1 SV=3;tr|B7Z1G8|B7Z1G8_HUMAN Surfeit locus protein 4 OS=Homo sapiens OX=9606 GN=SUR	3	2	2	18.3	21.127	186	0	44.345	NaN	NaN	NaN	NaN	NaN	NaN	310960			19		460670			19				19		771630			19		771630	0	310960	0	460670	0			641
	Q13347;Q5TFK1	Eukaryotic translation initiation factor 3 subunit I	EIF3I	EIF3I	sp|Q13347|EIF3I_HUMAN Eukaryotic translation initiation factor 3 subunit I OS=Homo sapiens OX=9606 GN=EIF3I PE=1 SV=1;tr|Q5TFK1|Q5TFK1_HUMAN Eukaryotic translation initiation factor 3 subunit I (Fragment) OS=Homo sapiens OX=9606 GN=EIF3I PE=1 SV=1	2	4	4	14.5	36.501	325	0	28.606	NaN	NaN	NaN	NaN	NaN	NaN	0			19		769000			19				19		769000			19		769000	0	0	0	769000	0			1114
	P27544	Ceramide synthase 1	CERS1	CERS1	sp|P27544|CERS1_HUMAN Ceramide synthase 1 OS=Homo sapiens OX=9606 GN=CERS1 PE=1 SV=1	1	2	2	9.7	39.536	350	0	11.555	NaN	NaN	NaN	NaN	NaN	NaN	345520			19		418650			19				19		764180			19		764180	0	345520	0	418650	0			877
	Q9BQK8	Phosphatidate phosphatase LPIN3	LPIN3	LPIN3	sp|Q9BQK8|LPIN3_HUMAN Phosphatidate phosphatase LPIN3 OS=Homo sapiens OX=9606 GN=LPIN3 PE=1 SV=3	1	1	1	1.6	93.613	851	1	-2	NaN	NaN	NaN	NaN	NaN	NaN	0			19		761850			19				19		761850			19		761850	0	0	0	761850	0	+		1455
	Q92504	Zinc transporter SLC39A7	SLC39A7	SLC39A7	sp|Q92504|S39A7_HUMAN Zinc transporter SLC39A7 OS=Homo sapiens OX=9606 GN=SLC39A7 PE=1 SV=2	1	1	1	5.5	50.117	469	0	16.638	NaN	NaN	NaN	NaN	NaN	NaN	0			19		761810			19				19		761810			19		761810	0	0	0	761810	0			1375
	Q05823	2-5A-dependent ribonuclease	RNASEL	RNASEL	sp|Q05823|RN5A_HUMAN 2-5A-dependent ribonuclease OS=Homo sapiens OX=9606 GN=RNASEL PE=1 SV=2	1	5	5	8.1	83.532	741	0	45.873	NaN	NaN	NaN	NaN	NaN	NaN	0			19		761650			19				19		761650			19		688840	72805	0	0	688840	72805			1087
	D6RF48;Q9P2W9	Syntaxin-18	STX18	STX18	tr|D6RF48|D6RF48_HUMAN Syntaxin-18 OS=Homo sapiens OX=9606 GN=STX18 PE=1 SV=1;sp|Q9P2W9|STX18_HUMAN Syntaxin-18 OS=Homo sapiens OX=9606 GN=STX18 PE=1 SV=1	2	4	4	18.8	35.42	308	0	24.356	NaN	NaN	NaN	NaN	NaN	NaN	0			19		756360			19				19		756360			19		756360	0	0	0	756360	0			353
	Q92604	Acyl-CoA:lysophosphatidylglycerol acyltransferase 1	LPGAT1	LPGAT1	sp|Q92604|LGAT1_HUMAN Acyl-CoA:lysophosphatidylglycerol acyltransferase 1 OS=Homo sapiens OX=9606 GN=LPGAT1 PE=1 SV=1	1	6	6	22.2	43.089	370	0	38.468	NaN	NaN	NaN	NaN	NaN	NaN	0			19		754180			19				19		754180			19		728220	25956	0	0	728220	25956			1378
	Q13200;F8WBS8;H7C2Q3;H7C1H2;C9JPC0	26S proteasome non-ATPase regulatory subunit 2	PSMD2	PSMD2	sp|Q13200|PSMD2_HUMAN 26S proteasome non-ATPase regulatory subunit 2 OS=Homo sapiens OX=9606 GN=PSMD2 PE=1 SV=3	5	5	5	10.8	100.2	908	0	34.671	NaN	NaN	NaN	NaN	NaN	NaN	78308			19		674100			19				19		752410			19		752410	0	78308	0	674100	0			1109
	G3V5Q1;G3V3M6;P27695;A0A0C4DGK8;H7C4A8;G3V5M0;G3V359;G3V3C7	DNA-(apurinic or apyrimidinic site) lyase;DNA-(apurinic or apyrimidinic site) lyase, mitochondrial	APEX1	APEX1	tr|G3V5Q1|G3V5Q1_HUMAN DNA-(apurinic or apyrimidinic site) endonuclease (Fragment) OS=Homo sapiens OX=9606 GN=APEX1 PE=1 SV=1;tr|G3V3M6|G3V3M6_HUMAN DNA-(apurinic or apyrimidinic site) endonuclease (Fragment) OS=Homo sapiens OX=9606 GN=APEX1 PE=1 SV=1;sp|P	8	3	3	20.7	27.125	242	0	17.794	NaN	NaN	NaN	NaN	NaN	NaN	0			19		751660			19				19		751660			19		465930	285730	0	0	465930	285730			478
	O94826	Mitochondrial import receptor subunit TOM70	TOMM70A	TOMM70A	sp|O94826|TOM70_HUMAN Mitochondrial import receptor subunit TOM70 OS=Homo sapiens OX=9606 GN=TOMM70 PE=1 SV=1	1	4	4	7.6	67.454	608	0	27.334	NaN	NaN	NaN	NaN	NaN	NaN	242770			19		504470			19				19		747240			19		747240	0	242770	0	504470	0			711
	Q96BN8	Ubiquitin thioesterase otulin	OTULIN	OTULIN	sp|Q96BN8|OTUL_HUMAN Ubiquitin thioesterase otulin OS=Homo sapiens OX=9606 GN=OTULIN PE=1 SV=3	1	2	2	6.5	40.262	352	0	13.867	NaN	NaN	NaN	NaN	NaN	NaN	0			19		745720			19				19		745720			19		745720	0	0	0	745720	0			1401
	A0A5F9ZHN8;A0A5F9ZI39;P23458;A0A5F9ZH07;A0A5F9ZHW0;A0A5F9ZH32;A0A5F9ZHK2;A0A5F9ZHI1;A0A5F9ZI01	Tyrosine-protein kinase JAK1	JAK1	JAK1	tr|A0A5F9ZHN8|A0A5F9ZHN8_HUMAN Tyrosine-protein kinase OS=Homo sapiens OX=9606 GN=JAK1 PE=1 SV=1;tr|A0A5F9ZI39|A0A5F9ZI39_HUMAN Tyrosine-protein kinase OS=Homo sapiens OX=9606 GN=JAK1 PE=1 SV=1;sp|P23458|JAK1_HUMAN Tyrosine-protein kinase JAK1 OS=Homo sapi	9	4	4	5	127.88	1110	0	21.617	NaN	NaN	NaN	NaN	NaN	NaN	0			19		745690			19				19		745690			19		745690	0	0	0	745690	0			215
	A0A087WZN1;O43837;A0A087X2E5;A0A0D9SG66	Isocitrate dehydrogenase [NAD] subunit, mitochondrial;Isocitrate dehydrogenase [NAD] subunit beta, mitochondrial	IDH3B	IDH3B	tr|A0A087WZN1|A0A087WZN1_HUMAN Isocitrate dehydrogenase [NAD] subunit, mitochondrial OS=Homo sapiens OX=9606 GN=IDH3B PE=1 SV=1;sp|O43837|IDH3B_HUMAN Isocitrate dehydrogenase [NAD] subunit beta, mitochondrial OS=Homo sapiens OX=9606 GN=IDH3B PE=1 SV=2;tr|A	4	3	3	8	42.41	387	0	17.166	NaN	NaN	NaN	NaN	NaN	NaN	0			19		744140			19				19		744140			19		622290	121850	0	0	622290	121850			48
	O94822;H7BYG8;S4R3T2	E3 ubiquitin-protein ligase listerin	LTN1	LTN1	sp|O94822|LTN1_HUMAN E3 ubiquitin-protein ligase listerin OS=Homo sapiens OX=9606 GN=LTN1 PE=1 SV=6	3	7	7	4.9	200.55	1766	0	52.254	NaN	NaN	NaN	NaN	NaN	NaN	64657			19		678500			19				19		743160			19		678600	64558	64657	0	613940	64558			710
	P16403;P10412;P16402;P22492;Q02539	Histone H1.2;Histone H1.4;Histone H1.3	HIST1H1C;HIST1H1E;HIST1H1D	HIST1H1C	sp|P16403|H12_HUMAN Histone H1.2 OS=Homo sapiens OX=9606 GN=H1-2 PE=1 SV=2;sp|P10412|H14_HUMAN Histone H1.4 OS=Homo sapiens OX=9606 GN=H1-4 PE=1 SV=2;sp|P16402|H13_HUMAN Histone H1.3 OS=Homo sapiens OX=9606 GN=H1-3 PE=1 SV=2	5	3	3	11.3	21.364	213	0	18.453	NaN	NaN	NaN	NaN	NaN	NaN	737200			19		0			19				19		737200			19		715630	21571	715630	21571	0	0			793
	Q96CQ1;F6SDC8;A0A3B3ISS3;J3KQA4;D6RB26;D6RCF5;D6R8Y3	Solute carrier family 25 member 36	SLC25A36	SLC25A36	sp|Q96CQ1|S2536_HUMAN Solute carrier family 25 member 36 OS=Homo sapiens OX=9606 GN=SLC25A36 PE=1 SV=1;tr|F6SDC8|F6SDC8_HUMAN Solute carrier family 25 member 36 OS=Homo sapiens OX=9606 GN=SLC25A36 PE=1 SV=1;tr|A0A3B3ISS3|A0A3B3ISS3_HUMAN Solute carrier fam	7	4	3	19	34.282	311	0	20.03	NaN	NaN	NaN	NaN	NaN	NaN	0			19		733140			19				19		733140			19		733140	0	0	0	733140	0			1404
	O95881	Thioredoxin domain-containing protein 12	TXNDC12	TXNDC12	sp|O95881|TXD12_HUMAN Thioredoxin domain-containing protein 12 OS=Homo sapiens OX=9606 GN=TXNDC12 PE=1 SV=1	1	1	1	5.2	19.206	172	0.0092308	5.975	NaN	NaN	NaN	NaN	NaN	NaN	0			19		732270			19				19		732270			19		410120	322150	0	0	410120	322150			733
	Q9H7Z7;X6RJ95;A6NHH0	Prostaglandin E synthase 2;Prostaglandin E synthase 2 truncated form	PTGES2	PTGES2	sp|Q9H7Z7|PGES2_HUMAN Prostaglandin E synthase 2 OS=Homo sapiens OX=9606 GN=PTGES2 PE=1 SV=1;tr|X6RJ95|X6RJ95_HUMAN Prostaglandin E synthase 2 (Fragment) OS=Homo sapiens OX=9606 GN=PTGES2 PE=1 SV=1	3	3	3	15.9	41.943	377	0	33.536	NaN	NaN	NaN	NaN	NaN	NaN	0			19		728930			19				19		728930			19		728930	0	0	0	728930	0			1515
	A0A3B3ISE5;O00258;A0A3B3IT79;H7BYE5;H7C384;B7Z1T1;A0A3B3ISE9	Tail-anchored protein insertion receptor WRB	WRB	WRB	tr|A0A3B3ISE5|A0A3B3ISE5_HUMAN Guided entry of tail-anchored proteins factor 1 OS=Homo sapiens OX=9606 GN=GET1 PE=1 SV=1;sp|O00258|GET1_HUMAN Guided entry of tail-anchored proteins factor 1 OS=Homo sapiens OX=9606 GN=GET1 PE=1 SV=2;tr|A0A3B3IT79|A0A3B3IT79	7	2	2	37.3	6.5259	59	0	15.691	NaN	NaN	NaN	NaN	NaN	NaN	207850			19		520040			19				19		727890			19		727890	0	207850	0	520040	0			187
	P30048	Thioredoxin-dependent peroxide reductase, mitochondrial	PRDX3	PRDX3	sp|P30048|PRDX3_HUMAN Thioredoxin-dependent peroxide reductase, mitochondrial OS=Homo sapiens OX=9606 GN=PRDX3 PE=1 SV=3	1	3	3	14.5	27.692	256	0	26.396	NaN	NaN	NaN	NaN	NaN	NaN	723630			19		0			19				19		723630			19		553650	169980	553650	169980	0	0			883
	Q14558;B4DP31;C9JUN4;C9J168;C9JKT9;C9JNQ3	Phosphoribosyl pyrophosphate synthase-associated protein 1	PRPSAP1	PRPSAP1	sp|Q14558|KPRA_HUMAN Phosphoribosyl pyrophosphate synthase-associated protein 1 OS=Homo sapiens OX=9606 GN=PRPSAP1 PE=1 SV=2;tr|B4DP31|B4DP31_HUMAN Phosphoribosyl pyrophosphate synthase-associated protein 1 OS=Homo sapiens OX=9606 GN=PRPSAP1 PE=1 SV=1;tr|C	6	4	4	18.3	39.393	356	0	36.592	NaN	NaN	NaN	NaN	NaN	NaN	0			19		720170			19				19		720170			19		720170	0	0	0	720170	0			1138
	Q5HY75;D3DWX8;P98173;A6QRH7	Protein FAM3A	FAM3A	FAM3A	tr|Q5HY75|Q5HY75_HUMAN Protein FAM3A OS=Homo sapiens OX=9606 GN=FAM3A PE=1 SV=1;tr|D3DWX8|D3DWX8_HUMAN Family with sequence similarity 3, member A, isoform CRA_c OS=Homo sapiens OX=9606 GN=FAM3A PE=1 SV=1;sp|P98173|FAM3A_HUMAN Protein FAM3A OS=Homo sapiens	4	2	2	8.9	25.83	237	0	16.227	NaN	NaN	NaN	NaN	NaN	NaN	718700			19		0			19				19		718700			19		718700	0	718700	0	0	0			340
	H3BNV7;Q9Y3D0;J3KS95	Mitotic spindle-associated MMXD complex subunit MIP18	FAM96B	FAM96B	tr|H3BNV7|H3BNV7_HUMAN Cytosolic iron-sulfur assembly component 2B (Fragment) OS=Homo sapiens OX=9606 GN=CIAO2B PE=1 SV=1;sp|Q9Y3D0|CIA2B_HUMAN Cytosolic iron-sulfur assembly component 2B OS=Homo sapiens OX=9606 GN=CIAO2B PE=1 SV=1;tr|J3KS95|J3KS95_HUMAN C	3	2	2	26.7	17.461	161	0	19.114	NaN	NaN	NaN	NaN	NaN	NaN	717200			19		0			19				19		717200			19		717200	0	717200	0	0	0			525
	Q8WUH6	Transmembrane protein 263	TMEM263	TMEM263	sp|Q8WUH6|TM263_HUMAN Transmembrane protein 263 OS=Homo sapiens OX=9606 GN=TMEM263 PE=1 SV=1	1	4	4	52.6	11.748	116	0	92.439	NaN	NaN	NaN	NaN	NaN	NaN	465280			19		251160			19				19		716440			19		716440	0	465280	0	251160	0			1363
	Q8N4Q0	Zinc-binding alcohol dehydrogenase domain-containing protein 2	ZADH2	ZADH2	sp|Q8N4Q0|PTGR3_HUMAN Prostaglandin reductase 3 OS=Homo sapiens OX=9606 GN=ZADH2 PE=1 SV=1	1	3	3	14.1	40.14	377	0	22.331	NaN	NaN	NaN	NaN	NaN	NaN	214180			19		499970			19				19		714150			19		634400	79753	214180	0	420220	79753			1322
	Q3SXY8	ADP-ribosylation factor-like protein 13B	ARL13B	ARL13B	sp|Q3SXY8|AR13B_HUMAN ADP-ribosylation factor-like protein 13B OS=Homo sapiens OX=9606 GN=ARL13B PE=1 SV=1	1	3	3	9.8	48.643	428	0	30.481	NaN	NaN	NaN	NaN	NaN	NaN	0			19		711820			19				19		711820			19		711820	0	0	0	711820	0			1190
	O75351	Vacuolar protein sorting-associated protein 4B	VPS4B	VPS4B	sp|O75351|VPS4B_HUMAN Vacuolar protein sorting-associated protein 4B OS=Homo sapiens OX=9606 GN=VPS4B PE=1 SV=2	1	5	2	14.2	49.301	444	0	11.379	NaN	NaN	NaN	NaN	NaN	NaN	0			19		711440			19				19		711440			19		711440	0	0	0	711440	0			687
	P56937;V9GYN3	3-keto-steroid reductase	HSD17B7	HSD17B7	sp|P56937|DHB7_HUMAN 3-keto-steroid reductase/17-beta-hydroxysteroid dehydrogenase 7 OS=Homo sapiens OX=9606 GN=HSD17B7 PE=1 SV=1	2	3	3	9.1	38.206	341	0	120.02	NaN	NaN	NaN	NaN	NaN	NaN	0			19		711100			19				19		711100			19		639940	71152	0	0	639940	71152			1010
	O75695	Protein XRP2	RP2	RP2	sp|O75695|XRP2_HUMAN Protein XRP2 OS=Homo sapiens OX=9606 GN=RP2 PE=1 SV=4	1	3	3	14	39.641	350	0	25.664	NaN	NaN	NaN	NaN	NaN	NaN	0			19		705360			19				19		705360			19		705360	0	0	0	705360	0			697
	F8W1R7;J3KND3;G8JLA2;G3V1V0;B7Z6Z4;P60660;G3V1Y7;F8VPF3;F8VZU9;F8W1I5;F8W180;P14649	Myosin light polypeptide 6	MYL6	MYL6	tr|F8W1R7|F8W1R7_HUMAN Myosin light polypeptide 6 OS=Homo sapiens OX=9606 GN=MYL6 PE=1 SV=1;tr|J3KND3|J3KND3_HUMAN Myosin light polypeptide 6 OS=Homo sapiens OX=9606 GN=MYL6 PE=1 SV=1;tr|G8JLA2|G8JLA2_HUMAN Myosin light polypeptide 6 OS=Homo sapiens OX=960	12	3	3	24.8	16.29	145	0	23.266	NaN	NaN	NaN	NaN	NaN	NaN	403720			19		298920			19				19		702640			19		619570	83074	320650	83074	298920	0			293
	A0A6I8PRN4;A0A6I8PTT9;Q06210;E5RJP4;O94808	Glutamine--fructose-6-phosphate aminotransferase [isomerizing] 1	GFPT1	GFPT1	tr|A0A6I8PRN4|A0A6I8PRN4_HUMAN Glutamine--fructose-6-phosphate transaminase (isomerizing) OS=Homo sapiens OX=9606 GN=GFPT1 PE=1 SV=1;tr|A0A6I8PTT9|A0A6I8PTT9_HUMAN Glutamine--fructose-6-phosphate transaminase (isomerizing) OS=Homo sapiens OX=9606 GN=GFPT1	5	6	6	13.3	68.541	609	0	56.572	NaN	NaN	NaN	NaN	NaN	NaN	0			19		702580			19				19		702580			19		659520	43064	0	0	659520	43064			225
	P33897	ATP-binding cassette sub-family D member 1	ABCD1	ABCD1	sp|P33897|ABCD1_HUMAN ATP-binding cassette sub-family D member 1 OS=Homo sapiens OX=9606 GN=ABCD1 PE=1 SV=2	1	5	5	7.8	82.936	745	0	44.614	NaN	NaN	NaN	NaN	NaN	NaN	0			19		701240			19				19		701240			19		701240	0	0	0	701240	0			903
	J3KS15;Q14197	Peptidyl-tRNA hydrolase ICT1, mitochondrial	ICT1	ICT1	tr|J3KS15|J3KS15_HUMAN Peptidyl-tRNA hydrolase ICT1, mitochondrial (Fragment) OS=Homo sapiens OX=9606 GN=MRPL58 PE=1 SV=1;sp|Q14197|ICT1_HUMAN Peptidyl-tRNA hydrolase ICT1, mitochondrial OS=Homo sapiens OX=9606 GN=MRPL58 PE=1 SV=1	2	1	1	6.2	21.905	192	0	20.047	0.69439	1.3615	NaN	NaN	NaN	NaN	417830			19		282810			19				19		700640			19		377840	322800	198600	219230	179240	103570			570
	C9JTY3;C9JUE0;C9JJP5;A0A6Q8PF51;A0A6Q8PFC4;A0A6Q8PH89;A0A6Q8PH27;A0A6Q8PG00;A0A6Q8PG04;A0A6Q8PGS4;A0A6Q8PF40;A0A6Q8PFY7;Q92734	Protein TFG	TFG	TFG	tr|C9JTY3|C9JTY3_HUMAN Protein TFG OS=Homo sapiens OX=9606 GN=TFG PE=1 SV=2;tr|C9JUE0|C9JUE0_HUMAN Protein TFG (Fragment) OS=Homo sapiens OX=9606 GN=TFG PE=1 SV=1;tr|C9JJP5|C9JJP5_HUMAN Protein TFG (Fragment) OS=Homo sapiens OX=9606 GN=TFG PE=1 SV=1;tr|A0A	13	1	1	7.1	16.048	141	0.0026954	6.5552	NaN	NaN	NaN	NaN	NaN	NaN	0			19		700340			19				19		700340			19		700340	0	0	0	700340	0			227
	E7EQG2;Q14240;I3L3H2;P38919;J3KT04;E7EMV8;J3KSN7;J3QQP0;E9PBH4;F8WE11	Eukaryotic initiation factor 4A-II;Eukaryotic initiation factor 4A-II, N-terminally processed	EIF4A2	EIF4A2	tr|E7EQG2|E7EQG2_HUMAN RNA helicase OS=Homo sapiens OX=9606 GN=EIF4A2 PE=1 SV=1;sp|Q14240|IF4A2_HUMAN Eukaryotic initiation factor 4A-II OS=Homo sapiens OX=9606 GN=EIF4A2 PE=1 SV=2	10	8	1	28.5	41.29	362	0	9.4936	0.21628	0.90714	NaN	NaN	NaN	NaN	420990			19		273780			19				19		694770			19		554780	139990	345950	75038	208830	64954			365
	O95456;F8WBH7	Proteasome assembly chaperone 1	PSMG1	PSMG1	sp|O95456|PSMG1_HUMAN Proteasome assembly chaperone 1 OS=Homo sapiens OX=9606 GN=PSMG1 PE=1 SV=1	2	3	3	13.9	32.854	288	0	19.554	NaN	NaN	NaN	NaN	NaN	NaN	0			19		694260			19				19		694260			19		600150	94101	0	0	600150	94101			724
	G3V5T9;P24941;E7ESI2;Q00526;K7ELV5;K7EJ83;G3V317;A0A2R8YEB7;A0A2R8Y644;H0YAZ9;Q9BVE2;E7EUK8;E5RGN0;A0A087X209;A0A087WZU2;A0A2R8YD28;F5H6Z0;A0A2R8YF61;A0A2R8Y7W5;J3QSD7;A0A2R8Y4Z0;Q00534;Q96Q40;O94921;Q07002;Q00536;Q00537;Q9NYV4;Q14004	Cyclin-dependent kinase 2;Cyclin-dependent kinase 3	CDK2;CDK3	CDK2	tr|G3V5T9|G3V5T9_HUMAN Cyclin-dependent kinase 2 OS=Homo sapiens OX=9606 GN=CDK2 PE=1 SV=1;sp|P24941|CDK2_HUMAN Cyclin-dependent kinase 2 OS=Homo sapiens OX=9606 GN=CDK2 PE=1 SV=2;tr|E7ESI2|E7ESI2_HUMAN Cyclin-dependent kinase 2 OS=Homo sapiens OX=9606 GN=	29	5	3	18.2	39.178	346	0	20.727	NaN	NaN	NaN	NaN	NaN	NaN	0			19		693250			19				19		693250			19		594750	98493	0	0	594750	98493			481
	P16435;E7EMD0;H0Y4R2	NADPH--cytochrome P450 reductase	POR	POR	sp|P16435|NCPR_HUMAN NADPH--cytochrome P450 reductase OS=Homo sapiens OX=9606 GN=POR PE=1 SV=2;tr|E7EMD0|E7EMD0_HUMAN NADPH--cytochrome P450 reductase OS=Homo sapiens OX=9606 GN=POR PE=1 SV=1;tr|H0Y4R2|H0Y4R2_HUMAN NADPH--hemoprotein reductase (Fragment) O	3	6	6	14.2	76.689	677	0	34.342	NaN	NaN	NaN	NaN	NaN	NaN	0			19		692530			19				19		692530			19		664830	27698	0	0	664830	27698			826
	Q6PJG6	BRCA1-associated ATM activator 1	BRAT1	BRAT1	sp|Q6PJG6|BRAT1_HUMAN BRCA1-associated ATM activator 1 OS=Homo sapiens OX=9606 GN=BRAT1 PE=1 SV=2	1	6	6	10.7	88.118	821	0	70.935	NaN	NaN	NaN	NaN	NaN	NaN	0			19		691900			19				19		691900			19		652860	39041	0	0	652860	39041			1251
	O43615;M0QXU7;M0QXM9	Mitochondrial import inner membrane translocase subunit TIM44	TIMM44	TIMM44	sp|O43615|TIM44_HUMAN Mitochondrial import inner membrane translocase subunit TIM44 OS=Homo sapiens OX=9606 GN=TIMM44 PE=1 SV=2;tr|M0QXU7|M0QXU7_HUMAN Mitochondrial import inner membrane translocase subunit TIM44 (Fragment) OS=Homo sapiens OX=9606 GN=TIMM4	3	3	3	8.6	51.355	452	0	20.361	NaN	NaN	NaN	NaN	NaN	NaN	0			19		691510			19				19		691510			19		575790	115720	0	0	575790	115720			656
	E9PGT6;Q99627;H7C3S9	COP9 signalosome complex subunit 8	COPS8	COPS8	tr|E9PGT6|E9PGT6_HUMAN COP9 signalosome complex subunit 8 OS=Homo sapiens OX=9606 GN=COPS8 PE=1 SV=1;sp|Q99627|CSN8_HUMAN COP9 signalosome complex subunit 8 OS=Homo sapiens OX=9606 GN=COPS8 PE=1 SV=1;tr|H7C3S9|H7C3S9_HUMAN COP9 signalosome complex subunit	3	2	2	16.8	19.344	173	0	35.264	NaN	NaN	NaN	NaN	NaN	NaN	191660			19		495230			19				19		686880			19		686880	0	191660	0	495230	0			394
	A0A0C4DFL7;Q16850;H7C0D0	Lanosterol 14-alpha demethylase	CYP51A1	CYP51A1	tr|A0A0C4DFL7|A0A0C4DFL7_HUMAN Lanosterol 14-alpha demethylase OS=Homo sapiens OX=9606 GN=CYP51A1 PE=1 SV=1;sp|Q16850|CP51A_HUMAN Lanosterol 14-alpha demethylase OS=Homo sapiens OX=9606 GN=CYP51A1 PE=1 SV=3;tr|H7C0D0|H7C0D0_HUMAN Lanosterol 14-alpha demeth	3	2	2	5.7	57.278	509	0	12.774	NaN	NaN	NaN	NaN	NaN	NaN	0			19		685170			19				19		685170			19		685170	0	0	0	685170	0			94
	A0A0A0MTI6;Q9NYP7	Elongation of very long chain fatty acids protein;Elongation of very long chain fatty acids protein 5	ELOVL5	ELOVL5	tr|A0A0A0MTI6|A0A0A0MTI6_HUMAN Elongation of very long chain fatty acids protein OS=Homo sapiens OX=9606 GN=ELOVL5 PE=1 SV=1;sp|Q9NYP7|ELOV5_HUMAN Elongation of very long chain fatty acids protein 5 OS=Homo sapiens OX=9606 GN=ELOVL5 PE=1 SV=1	2	1	1	5	30.742	262	0.0013504	6.58	NaN	NaN	NaN	NaN	NaN	NaN	383180			19		301490			19				19		684670			19		684670	0	383180	0	301490	0			87
	Q6ZRP7;H0Y430	Sulfhydryl oxidase 2	QSOX2	QSOX2	sp|Q6ZRP7|QSOX2_HUMAN Sulfhydryl oxidase 2 OS=Homo sapiens OX=9606 GN=QSOX2 PE=1 SV=3	2	4	4	8.3	77.528	698	0	32.618	NaN	NaN	NaN	NaN	NaN	NaN	58893			19		622850			19				19		681740			19		681740	0	58893	0	622850	0			1259
	H0YFI1;F5H479;F5GX19;F5H3Y3;Q6IAA8	Ragulator complex protein LAMTOR1	LAMTOR1	LAMTOR1	tr|H0YFI1|H0YFI1_HUMAN Late endosomal/lysosomal adaptor and MAPK and MTOR activator 1 (Fragment) OS=Homo sapiens OX=9606 GN=LAMTOR1 PE=1 SV=1;tr|F5H479|F5H479_HUMAN Late endosomal/lysosomal adaptor and MAPK and MTOR activator 1 OS=Homo sapiens OX=9606 GN=L	5	1	1	16.5	8.5974	79	0	77.066	NaN	NaN	NaN	NaN	NaN	NaN	150710			19		526990			19				19		677700			19		677700	0	150710	0	526990	0			423
	P08559;Q5JPU0;Q5JPT9;Q5JPU1;Q5JPU2;P29803	Pyruvate dehydrogenase E1 component subunit alpha, somatic form, mitochondrial	PDHA1	PDHA1	sp|P08559|ODPA_HUMAN Pyruvate dehydrogenase E1 component subunit alpha, somatic form, mitochondrial OS=Homo sapiens OX=9606 GN=PDHA1 PE=1 SV=3;tr|Q5JPU0|Q5JPU0_HUMAN Pyruvate dehydrogenase E1 component subunit alpha, somatic form, mitochondrial OS=Homo sap	6	3	3	8.5	43.295	390	0	18.779	NaN	NaN	NaN	NaN	NaN	NaN	0			19		675570			19				19		675570			19		675570	0	0	0	675570	0			782
	E9PHT6;Q9NVE7;H0YA26;H0Y9E4	Pantothenate kinase 4	PANK4	PANK4	tr|E9PHT6|E9PHT6_HUMAN 4-phosphopantetheine phosphatase OS=Homo sapiens OX=9606 GN=PANK4 PE=1 SV=3;sp|Q9NVE7|PANK4_HUMAN 4-phosphopantetheine phosphatase OS=Homo sapiens OX=9606 GN=PANK4 PE=1 SV=1;tr|H0YA26|H0YA26_HUMAN Inactive pantothenic acid kinase 4	4	5	5	11.2	81.385	734	0	42.914	NaN	NaN	NaN	NaN	NaN	NaN	149630			19		523700			19				19		673330			19		615600	57729	149630	0	465970	57729			395
	Q3SXM5;H3BNH5;H3BQI7;H3BT52	Inactive hydroxysteroid dehydrogenase-like protein 1	HSDL1	HSDL1	sp|Q3SXM5|HSDL1_HUMAN Inactive hydroxysteroid dehydrogenase-like protein 1 OS=Homo sapiens OX=9606 GN=HSDL1 PE=1 SV=3;tr|H3BNH5|H3BNH5_HUMAN Inactive hydroxysteroid dehydrogenase-like protein 1 (Fragment) OS=Homo sapiens OX=9606 GN=HSDL1 PE=1 SV=1;tr|H3BQI	4	3	3	11.5	37.001	330	0	18.315	NaN	NaN	NaN	NaN	NaN	NaN	0			19		670850			19				19		670850			19		564140	106710	0	0	564140	106710			1189
	Q9NVH0;C9JLF4	Exonuclease 3-5 domain-containing protein 2	EXD2	EXD2	sp|Q9NVH0|EXD2_HUMAN Exonuclease 3-5 domain-containing protein 2 OS=Homo sapiens OX=9606 GN=EXD2 PE=1 SV=2;tr|C9JLF4|C9JLF4_HUMAN Exonuclease 3-5 domain-containing protein 2 (Fragment) OS=Homo sapiens OX=9606 GN=EXD2 PE=1 SV=1	2	4	4	8.1	70.352	621	0	29.23	NaN	NaN	NaN	NaN	NaN	NaN	51163			19		617800			19				19		668960			19		630620	38336	51163	0	579460	38336			1559
	P30837	Aldehyde dehydrogenase X, mitochondrial	ALDH1B1	ALDH1B1	sp|P30837|AL1B1_HUMAN Aldehyde dehydrogenase X, mitochondrial OS=Homo sapiens OX=9606 GN=ALDH1B1 PE=1 SV=3	1	2	2	5.2	57.206	517	0	11.793	NaN	NaN	NaN	NaN	NaN	NaN	0			19		667960			19				19		667960			19		667960	0	0	0	667960	0			889
	P05109	Protein S100-A8;Protein S100-A8, N-terminally processed	S100A8	S100A8	sp|P05109|S10A8_HUMAN Protein S100-A8 OS=Homo sapiens OX=9606 GN=S100A8 PE=1 SV=1	1	1	1	11.8	10.834	93	0	24.438	NaN	NaN	NaN	NaN	NaN	NaN	404180			19		257770			19				19		661950			19		661950	0	404180	0	257770	0			763
	Q2VIR3;P41091	Putative eukaryotic translation initiation factor 2 subunit 3-like protein;Eukaryotic translation initiation factor 2 subunit 3	EIF2S3L;EIF2S3	EIF2S3L	sp|Q2VIR3|IF2GL_HUMAN Eukaryotic translation initiation factor 2 subunit 3B OS=Homo sapiens OX=9606 GN=EIF2S3B PE=2 SV=2;sp|P41091|IF2G_HUMAN Eukaryotic translation initiation factor 2 subunit 3 OS=Homo sapiens OX=9606 GN=EIF2S3 PE=1 SV=3	2	2	2	9.3	51.228	472	0	12.451	NaN	NaN	NaN	NaN	NaN	NaN	241810			19		418040			19				19		659850			19		659850	0	241810	0	418040	0			937
	J3KTF9;F6WST4;A0A1B0GXE7;F8VXD5;J3QRM9;Q9P0S3;Q8N138;Q53FV1	ORM1-like protein 1;ORM1-like protein 3;ORM1-like protein 2	ORMDL3;ORMDL1;ORMDL2	ORMDL3	tr|J3KTF9|J3KTF9_HUMAN ORM1-like protein 3 (Fragment) OS=Homo sapiens OX=9606 GN=ORMDL3 PE=1 SV=1;tr|F6WST4|F6WST4_HUMAN ORM1-like protein 1 (Fragment) OS=Homo sapiens OX=9606 GN=ORMDL1 PE=1 SV=7;tr|A0A1B0GXE7|A0A1B0GXE7_HUMAN ORM1-like protein 1 OS=Homo s	8	1	1	10.8	11.796	102	0	7.0852	NaN	NaN	NaN	NaN	NaN	NaN	659210			19		0			19				19		659210			19		539020	120190	539020	120190	0	0			141
	Q5T440	Putative transferase CAF17, mitochondrial	IBA57	IBA57	sp|Q5T440|CAF17_HUMAN Putative transferase CAF17, mitochondrial OS=Homo sapiens OX=9606 GN=IBA57 PE=1 SV=1	1	4	4	24.4	38.155	356	0	28.792	NaN	NaN	NaN	NaN	NaN	NaN	0			19		655040			19				19		655040			19		561590	93446	0	0	561590	93446			1219
	Q5TB21;Q96BI3	Gamma-secretase subunit APH-1A	APH1A	APH1A	tr|Q5TB21|Q5TB21_HUMAN Anterior pharynx defective 1 homolog A (C. elegans) (Fragment) OS=Homo sapiens OX=9606 GN=APH1A PE=1 SV=1;sp|Q96BI3|APH1A_HUMAN Gamma-secretase subunit APH-1A OS=Homo sapiens OX=9606 GN=APH1A PE=1 SV=1	2	1	1	8.7	15.852	150	0.00068213	6.6661	NaN	NaN	NaN	NaN	NaN	NaN	417650			19		236280			19				19		653920			19		653920	0	417650	0	236280	0			1222
	Q9H9P8;C9JVN9	L-2-hydroxyglutarate dehydrogenase, mitochondrial	L2HGDH	L2HGDH	sp|Q9H9P8|L2HDH_HUMAN L-2-hydroxyglutarate dehydrogenase, mitochondrial OS=Homo sapiens OX=9606 GN=L2HGDH PE=1 SV=3;tr|C9JVN9|C9JVN9_HUMAN L-2-hydroxyglutarate dehydrogenase, mitochondrial OS=Homo sapiens OX=9606 GN=L2HGDH PE=1 SV=1	2	2	2	10.8	50.315	463	0	16.328	NaN	NaN	NaN	NaN	NaN	NaN	344310			19		308360			19				19		652670			19		652670	0	344310	0	308360	0			1523
	K7ES31;K7ERF1;Q9UBQ5	Eukaryotic translation initiation factor 3 subunit K	EIF3K	EIF3K	tr|K7ES31|K7ES31_HUMAN Eukaryotic translation initiation factor 3 subunit K OS=Homo sapiens OX=9606 GN=EIF3K PE=1 SV=1;tr|K7ERF1|K7ERF1_HUMAN Eukaryotic translation initiation factor 3 subunit K OS=Homo sapiens OX=9606 GN=EIF3K PE=1 SV=1;sp|Q9UBQ5|EIF3K_HU	3	1	1	8	15.875	137	0	8.1234	NaN	NaN	NaN	NaN	NaN	NaN	198930			19		449940			19				19		648860			19		648860	0	198930	0	449940	0			595
	Q8TCX1;E5RJK4;E5RFM8;H7BYC8	Cytoplasmic dynein 2 light intermediate chain 1	DYNC2LI1	DYNC2LI1	sp|Q8TCX1|DC2L1_HUMAN Cytoplasmic dynein 2 light intermediate chain 1 OS=Homo sapiens OX=9606 GN=DYNC2LI1 PE=1 SV=1;tr|E5RJK4|E5RJK4_HUMAN Cytoplasmic dynein 2 light intermediate chain 1 OS=Homo sapiens OX=9606 GN=DYNC2LI1 PE=1 SV=1;tr|E5RFM8|E5RFM8_HUMAN	4	2	2	6.3	39.624	351	0	16.219	NaN	NaN	NaN	NaN	NaN	NaN	0			19		648430			19				19		648430			19		648430	0	0	0	648430	0			1353
	Q9NX14	NADH dehydrogenase [ubiquinone] 1 beta subcomplex subunit 11, mitochondrial	NDUFB11	NDUFB11	sp|Q9NX14|NDUBB_HUMAN NADH dehydrogenase [ubiquinone] 1 beta subcomplex subunit 11, mitochondrial OS=Homo sapiens OX=9606 GN=NDUFB11 PE=1 SV=1	1	1	1	15	17.316	153	0	15.612	NaN	NaN	NaN	NaN	NaN	NaN	0			19		648140			19				19		648140			19		648140	0	0	0	648140	0			1565
	A3KMH1	von Willebrand factor A domain-containing protein 8	VWA8	VWA8	sp|A3KMH1|VWA8_HUMAN von Willebrand factor A domain-containing protein 8 OS=Homo sapiens OX=9606 GN=VWA8 PE=1 SV=2	1	6	6	3.8	214.82	1905	0	39.483	NaN	NaN	NaN	NaN	NaN	NaN	0			19		647610			19				19		647610			19		603020	44588	0	0	603020	44588			243
	Q9H4K7;Q5JXJ0	Mitochondrial ribosome-associated GTPase 2	MTG2	MTG2	sp|Q9H4K7|MTG2_HUMAN Mitochondrial ribosome-associated GTPase 2 OS=Homo sapiens OX=9606 GN=MTG2 PE=1 SV=1;tr|Q5JXJ0|Q5JXJ0_HUMAN Mitochondrial ribosome-associated GTPase 2 (Fragment) OS=Homo sapiens OX=9606 GN=MTG2 PE=1 SV=1	2	5	5	18.5	43.955	406	0	30.361	NaN	NaN	NaN	NaN	NaN	NaN	0			19		647250			19				19		647250			19		647250	0	0	0	647250	0			1508
	Q5T093;Q5T092;A0A0A0MR06;Q5T091;O15258	Protein RER1	RER1	RER1	tr|Q5T093|Q5T093_HUMAN Protein RER1 OS=Homo sapiens OX=9606 GN=RER1 PE=1 SV=1;tr|Q5T092|Q5T092_HUMAN Protein RER1 (Fragment) OS=Homo sapiens OX=9606 GN=RER1 PE=1 SV=1;tr|A0A0A0MR06|A0A0A0MR06_HUMAN Protein RER1 (Fragment) OS=Homo sapiens OX=9606 GN=RER1 PE	5	1	1	9.4	13.439	117	0	9.8835	NaN	NaN	NaN	NaN	NaN	NaN	364640			19		281270			19				19		645920			19		520900	125010	239630	125010	281270	0			74
	Q969S9	Ribosome-releasing factor 2, mitochondrial	GFM2	GFM2	sp|Q969S9|RRF2M_HUMAN Ribosome-releasing factor 2, mitochondrial OS=Homo sapiens OX=9606 GN=GFM2 PE=1 SV=1	1	3	3	7.4	86.6	779	0	23.889	NaN	NaN	NaN	NaN	NaN	NaN	423710			19		222040			19				19		645740			19		645740	0	423710	0	222040	0			1388
	H0YLA2;P37108	Signal recognition particle 14 kDa protein	SRP14	SRP14	tr|H0YLA2|H0YLA2_HUMAN Signal recognition particle 14 kDa protein OS=Homo sapiens OX=9606 GN=SRP14 PE=1 SV=1;sp|P37108|SRP14_HUMAN Signal recognition particle 14 kDa protein OS=Homo sapiens OX=9606 GN=SRP14 PE=1 SV=2	2	3	3	32.2	13.058	115	0	84.99	NaN	NaN	NaN	NaN	NaN	NaN	641850			19		0			19				19		641850			19		509660	132190	509660	132190	0	0			515
	H0YNX5;H0YNA5;H0YNG3;P67812	Signal peptidase complex catalytic subunit SEC11;Signal peptidase I;Signal peptidase complex catalytic subunit SEC11A	SEC11A	SEC11A	tr|H0YNX5|H0YNX5_HUMAN Signal peptidase complex catalytic subunit SEC11 (Fragment) OS=Homo sapiens OX=9606 GN=SEC11A PE=1 SV=1;tr|H0YNA5|H0YNA5_HUMAN Endopeptidase SP18 (Fragment) OS=Homo sapiens OX=9606 GN=SEC11A PE=1 SV=1;tr|H0YNG3|H0YNG3_HUMAN Signal pe	4	2	2	16	11.986	106	0	13.216	NaN	NaN	NaN	NaN	NaN	NaN	301340			19		334020			19				19		635360			19		635360	0	301340	0	334020	0			518
	Q8N8R3;G3V441;G3V4H8;G3V5F4	Mitochondrial basic amino acids transporter	SLC25A29	SLC25A29	sp|Q8N8R3|MCATL_HUMAN Mitochondrial basic amino acids transporter OS=Homo sapiens OX=9606 GN=SLC25A29 PE=1 SV=2	4	4	4	24.1	32.062	303	0	23.782	NaN	NaN	NaN	NaN	NaN	NaN	0			19		634390			19				19		634390			19		634390	0	0	0	634390	0			1327
	P07237;H7BZ94;I3L4M2;I3L3P5;I3NI03;I3L3U6;I3L398;I3L312;H0Y3Z3	Protein disulfide-isomerase	P4HB	P4HB	sp|P07237|PDIA1_HUMAN Protein disulfide-isomerase OS=Homo sapiens OX=9606 GN=P4HB PE=1 SV=3;tr|H7BZ94|H7BZ94_HUMAN Protein disulfide-isomerase OS=Homo sapiens OX=9606 GN=P4HB PE=1 SV=2	9	3	3	10.6	57.116	508	0	72.879	NaN	NaN	NaN	NaN	NaN	NaN	169530			19		463940			19				19		633470			19		633470	0	169530	0	463940	0			772
	Q9Y3D6	Mitochondrial fission 1 protein	FIS1	FIS1	sp|Q9Y3D6|FIS1_HUMAN Mitochondrial fission 1 protein OS=Homo sapiens OX=9606 GN=FIS1 PE=1 SV=2	1	4	4	34.2	16.937	152	0	63.213	NaN	NaN	NaN	NaN	NaN	NaN	633310			19		0			19				19		633310			19		633310	0	633310	0	0	0			1648
	G3V3U4;G3V3I1;G3V295;G3V5Z7;P60900	Proteasome subunit alpha type;Proteasome subunit alpha type-6	PSMA6	PSMA6	tr|G3V3U4|G3V3U4_HUMAN Proteasome subunit alpha type OS=Homo sapiens OX=9606 GN=PSMA6 PE=1 SV=1;tr|G3V3I1|G3V3I1_HUMAN Proteasome subunit alpha type OS=Homo sapiens OX=9606 GN=PSMA6 PE=1 SV=1;tr|G3V295|G3V295_HUMAN Proteasome subunit alpha type OS=Homo sap	5	1	1	12.1	11.57	107	0	13.095	NaN	NaN	NaN	NaN	NaN	NaN	0			19		629690			19				19		629690			19		629690	0	0	0	629690	0			475
	P05556;C9JPK5;E7ERX5;Q5T3E6;E9PLR6;E7EUI6;E7EQW5	Integrin beta-1;Integrin beta	ITGB1	ITGB1	sp|P05556|ITB1_HUMAN Integrin beta-1 OS=Homo sapiens OX=9606 GN=ITGB1 PE=1 SV=2;tr|C9JPK5|C9JPK5_HUMAN Integrin beta-1 (Fragment) OS=Homo sapiens OX=9606 GN=ITGB1 PE=1 SV=1;tr|E7ERX5|E7ERX5_HUMAN Integrin beta-1 (Fragment) OS=Homo sapiens OX=9606 GN=ITGB1	7	2	2	4.8	88.414	798	0	13.143	NaN	NaN	NaN	NaN	NaN	NaN	435270			19		193350			19				19		628630			19		413140	215490	219780	215490	193350	0			767
	Q9NY12	H/ACA ribonucleoprotein complex subunit 1	GAR1	GAR1	sp|Q9NY12|GAR1_HUMAN H/ACA ribonucleoprotein complex subunit 1 OS=Homo sapiens OX=9606 GN=GAR1 PE=1 SV=1	1	1	1	4.1	22.348	217	0	7.2905	NaN	NaN	NaN	NaN	NaN	NaN	0			19		628160			19				19		628160			19		628160	0	0	0	628160	0			1570
	I3L1T3;Q9GZP9	Derlin-2	DERL2	DERL2	tr|I3L1T3|I3L1T3_HUMAN Derlin (Fragment) OS=Homo sapiens OX=9606 GN=DERL2 PE=1 SV=1;sp|Q9GZP9|DERL2_HUMAN Derlin-2 OS=Homo sapiens OX=9606 GN=DERL2 PE=1 SV=1	2	1	1	19	18.038	158	0	14.213	NaN	NaN	NaN	NaN	NaN	NaN	419920			19		206560			19				19		626480			19		626480	0	419920	0	206560	0			555
	O00116;A0A1B0GWA2;A0A2R8YEL0;B8ZZ81	Alkyldihydroxyacetonephosphate synthase, peroxisomal	AGPS	AGPS	sp|O00116|ADAS_HUMAN Alkyldihydroxyacetonephosphate synthase, peroxisomal OS=Homo sapiens OX=9606 GN=AGPS PE=1 SV=1;tr|A0A1B0GWA2|A0A1B0GWA2_HUMAN Alkylglycerone-phosphate synthase (Fragment) OS=Homo sapiens OX=9606 GN=AGPS PE=1 SV=1;tr|A0A2R8YEL0|A0A2R8YE	4	4	4	10.5	72.911	658	0	44.265	NaN	NaN	NaN	NaN	NaN	NaN	117780			19		506130			19				19		623910			19		592390	31515	117780	0	474620	31515			608
	D6RF44;H0YA96;D6RAF8;H0Y8G5;Q14103;D6RBQ9;A0A087WUK2;O14979	Heterogeneous nuclear ribonucleoprotein D0;Heterogeneous nuclear ribonucleoprotein D-like	HNRNPD;HNRNPDL	HNRNPD	tr|D6RF44|D6RF44_HUMAN Heterogeneous nuclear ribonucleoprotein D0 (Fragment) OS=Homo sapiens OX=9606 GN=HNRNPD PE=1 SV=8;tr|H0YA96|H0YA96_HUMAN Heterogeneous nuclear ribonucleoprotein D0 (Fragment) OS=Homo sapiens OX=9606 GN=HNRNPD PE=1 SV=1;tr|D6RAF8|D6RA	8	2	2	19.8	12.553	111	0	12.734	NaN	NaN	NaN	NaN	NaN	NaN	276490			19		346580			19				19		623070			19		517160	105910	276490	0	240670	105910			344
	E9PBF6;P20700;A0A0D9SFE5;A0A0D9SFY5	Lamin-B1	LMNB1	LMNB1	tr|E9PBF6|E9PBF6_HUMAN Lamin-B1 OS=Homo sapiens OX=9606 GN=LMNB1 PE=1 SV=1;sp|P20700|LMNB1_HUMAN Lamin-B1 OS=Homo sapiens OX=9606 GN=LMNB1 PE=1 SV=2;tr|A0A0D9SFE5|A0A0D9SFE5_HUMAN Lamin B1, isoform CRA_a OS=Homo sapiens OX=9606 GN=LMNB1 PE=1 SV=1	4	3	3	8.8	44.643	387	0	33.593	NaN	NaN	NaN	NaN	NaN	NaN	415830			19		206370			19				19		622190			19		622190	0	415830	0	206370	0			381
	C9J647;F8WF03;F2Z2I0;F2Z2W5		SMPD4	SMPD4	tr|C9J647|C9J647_HUMAN Sphingomyelin phosphodiesterase 4 (Fragment) OS=Homo sapiens OX=9606 GN=SMPD4 PE=1 SV=1	4	3	1	26.7	15.271	135	0	28.35	NaN	NaN	NaN	NaN	NaN	NaN	128360			19		489190			19				19		617550			19		557270	60285	128360	0	428900	60285			310
	Q99570;D6RJ98;D6RAC3;D6RBB7	Phosphoinositide 3-kinase regulatory subunit 4	PIK3R4	PIK3R4	sp|Q99570|PI3R4_HUMAN Phosphoinositide 3-kinase regulatory subunit 4 OS=Homo sapiens OX=9606 GN=PIK3R4 PE=1 SV=3	4	6	6	6.2	153.1	1358	0	38.079	NaN	NaN	NaN	NaN	NaN	NaN	98705			19		518290			19				19		616990			19		616990	0	98705	0	518290	0			1444
	J3KR24;A0A0A0MSX9;P41252	Isoleucine--tRNA ligase, cytoplasmic	IARS	IARS	tr|J3KR24|J3KR24_HUMAN Isoleucyl-tRNA synthetase OS=Homo sapiens OX=9606 GN=IARS1 PE=1 SV=2;tr|A0A0A0MSX9|A0A0A0MSX9_HUMAN Isoleucyl-tRNA synthetase OS=Homo sapiens OX=9606 GN=IARS1 PE=1 SV=1;sp|P41252|SYIC_HUMAN Isoleucine--tRNA ligase, cytoplasmic OS=Hom	3	5	5	4.5	129.55	1121	0	33.379	NaN	NaN	NaN	NaN	NaN	NaN	614340			19		0			19				19		614340			19		561940	52398	561940	52398	0	0			83
	F5H669;Q8N684;C9JM38;C9J286;C9J323;J3QT54;F5H6M0;F5H047	Cleavage and polyadenylation specificity factor subunit 7	CPSF7	CPSF7	tr|F5H669|F5H669_HUMAN Cleavage and polyadenylation-specificity factor subunit 7 (Fragment) OS=Homo sapiens OX=9606 GN=CPSF7 PE=1 SV=1;sp|Q8N684|CPSF7_HUMAN Cleavage and polyadenylation specificity factor subunit 7 OS=Homo sapiens OX=9606 GN=CPSF7 PE=1 SV=	8	2	2	9.6	41.265	374	0	13.38	NaN	NaN	NaN	NaN	NaN	NaN	68047			19		546070			19				19		614120			19		496260	117860	68047	0	428210	117860			440
	A0A087WUD3;Q9NRP0	Oligosaccharyltransferase complex subunit OSTC	OSTC	OSTC	tr|A0A087WUD3|A0A087WUD3_HUMAN Oligosaccharyltransferase complex subunit OS=Homo sapiens OX=9606 GN=OSTC PE=1 SV=1;sp|Q9NRP0|OSTC_HUMAN Oligosaccharyltransferase complex subunit OSTC OS=Homo sapiens OX=9606 GN=OSTC PE=1 SV=1	2	2	2	24.1	9.369	83	0	19.943	NaN	NaN	NaN	NaN	NaN	NaN	540640			19		72862			19				19		613510			19		545370	68136	472510	68136	72862	0			19
	P20290	Transcription factor BTF3	BTF3	BTF3	sp|P20290|BTF3_HUMAN Transcription factor BTF3 OS=Homo sapiens OX=9606 GN=BTF3 PE=1 SV=1	1	1	1	13.6	22.168	206	0	15.014	NaN	NaN	NaN	NaN	NaN	NaN	0			19		613320			19				19		613320			19		613320	0	0	0	613320	0			842
	F8WDT3;F8WAV5;F8WAX2;F6S8N6;A0A0A0MRJ6;P22061;H7C4X2;A0A3F2YNX8	Protein-L-isoaspartate O-methyltransferase;Protein-L-isoaspartate(D-aspartate) O-methyltransferase	PCMT1	PCMT1	tr|F8WDT3|F8WDT3_HUMAN Protein-L-isoaspartate(D-aspartate) O-methyltransferase OS=Homo sapiens OX=9606 GN=PCMT1 PE=1 SV=2;tr|F8WAV5|F8WAV5_HUMAN Protein-L-isoaspartate(D-aspartate) O-methyltransferase OS=Homo sapiens OX=9606 GN=PCMT1 PE=1 SV=2;tr|F8WAX2|F8	8	2	2	38.7	6.9728	62	0	12.975	NaN	NaN	NaN	NaN	NaN	NaN	0			19		609100			19				19		609100			19		609100	0	0	0	609100	0			75
	Q15006;E5RGJ2;H0YAS9	ER membrane protein complex subunit 2	EMC2	EMC2	sp|Q15006|EMC2_HUMAN ER membrane protein complex subunit 2 OS=Homo sapiens OX=9606 GN=EMC2 PE=1 SV=1	3	3	3	14.1	34.833	297	0	45.329	NaN	NaN	NaN	NaN	NaN	NaN	0			19		608580			19				19		608580			19		486850	121730	0	0	486850	121730			1147
	Q9NSE4	Isoleucine--tRNA ligase, mitochondrial	IARS2	IARS2	sp|Q9NSE4|SYIM_HUMAN Isoleucine--tRNA ligase, mitochondrial OS=Homo sapiens OX=9606 GN=IARS2 PE=1 SV=2	1	5	5	6.1	113.79	1012	0	31.665	NaN	NaN	NaN	NaN	NaN	NaN	276920			19		328920			19				19		605840			19		605840	0	276920	0	328920	0			1552
	Q8NBM4;X6R5E5	Ubiquitin-associated domain-containing protein 2	UBAC2	UBAC2	sp|Q8NBM4|UBAC2_HUMAN Ubiquitin-associated domain-containing protein 2 OS=Homo sapiens OX=9606 GN=UBAC2 PE=1 SV=1;tr|X6R5E5|X6R5E5_HUMAN Ubiquitin-associated domain-containing protein 2 (Fragment) OS=Homo sapiens OX=9606 GN=UBAC2 PE=1 SV=1	2	4	4	20.1	38.963	344	0	60.135	NaN	NaN	NaN	NaN	NaN	NaN	198330			19		407350			19				19		605680			19		605680	0	198330	0	407350	0			1331
	O95197	Reticulon-3	RTN3	RTN3	sp|O95197|RTN3_HUMAN Reticulon-3 OS=Homo sapiens OX=9606 GN=RTN3 PE=1 SV=2	1	1	1	1.1	112.61	1032	0.00069348	6.7679	NaN	NaN	NaN	NaN	NaN	NaN	0			19		604770			19				19		604770			19		604770	0	0	0	604770	0			718
	Q9Y320;A0A669KAZ6;E9PSF0;E9PRL5;E9PLR1;A0A669KBH8;G3V155	Thioredoxin-related transmembrane protein 2	TMX2	TMX2	sp|Q9Y320|TMX2_HUMAN Thioredoxin-related transmembrane protein 2 OS=Homo sapiens OX=9606 GN=TMX2 PE=1 SV=1	7	3	3	12.8	34.037	296	0	84.669	NaN	NaN	NaN	NaN	NaN	NaN	0			19		604550			19				19		604550			19		604550	0	0	0	604550	0			1645
	B0QYW5;F6RTR7;O43808;F8WE74	Peroxisomal membrane protein PMP34	SLC25A17	SLC25A17	tr|B0QYW5|B0QYW5_HUMAN Peroxisomal membrane protein PMP34 OS=Homo sapiens OX=9606 GN=SLC25A17 PE=1 SV=1;tr|F6RTR7|F6RTR7_HUMAN Peroxisomal membrane protein PMP34 OS=Homo sapiens OX=9606 GN=SLC25A17 PE=1 SV=1;sp|O43808|PM34_HUMAN Peroxisomal membrane protei	4	2	2	10.2	25.721	225	0	30.809	NaN	NaN	NaN	NaN	NaN	NaN	66632			19		536690			19				19		603320			19		547350	55977	66632	0	480720	55977			262
	Q5T196;Q8NFF5;Q5T191	FAD synthase;Molybdenum cofactor biosynthesis protein-like region;FAD synthase region	FLAD1	FLAD1	tr|Q5T196|Q5T196_HUMAN FAD synthase OS=Homo sapiens OX=9606 GN=FLAD1 PE=1 SV=1;sp|Q8NFF5|FAD1_HUMAN FAD synthase OS=Homo sapiens OX=9606 GN=FLAD1 PE=1 SV=1	3	4	4	16	50.141	456	0	38.599	NaN	NaN	NaN	NaN	NaN	NaN	0			19		601310			19				19		601310			19		563350	37954	0	0	563350	37954			1217
	F8VYE8;P36873;E9PMD7;F8VR82;F8W0W8;A0A087WYY5	Serine/threonine-protein phosphatase;Serine/threonine-protein phosphatase PP1-gamma catalytic subunit	PPP1CC;PPP1CA	PPP1CC	tr|F8VYE8|F8VYE8_HUMAN Serine/threonine-protein phosphatase OS=Homo sapiens OX=9606 GN=PPP1CC PE=1 SV=1;sp|P36873|PP1G_HUMAN Serine/threonine-protein phosphatase PP1-gamma catalytic subunit OS=Homo sapiens OX=9606 GN=PPP1CC PE=1 SV=1;tr|E9PMD7|E9PMD7_HUMAN	6	5	1	22	34.95	304	0	57.349	NaN	NaN	NaN	NaN	NaN	NaN	0			19		599920			19				19		599920			19		512210	87710	0	0	512210	87710			459
	Q9Y5Y5;E9PLS4;E9PP98;E9PQW0;E9PMM3	Peroxisomal membrane protein PEX16	PEX16	PEX16	sp|Q9Y5Y5|PEX16_HUMAN Peroxisomal membrane protein PEX16 OS=Homo sapiens OX=9606 GN=PEX16 PE=1 SV=2;tr|E9PLS4|E9PLS4_HUMAN Peroxisomal membrane protein PEX16 (Fragment) OS=Homo sapiens OX=9606 GN=PEX16 PE=1 SV=1;tr|E9PP98|E9PP98_HUMAN Peroxisomal membrane	5	3	3	13.7	38.628	336	0	24.922	NaN	NaN	NaN	NaN	NaN	NaN	0			19		596500			19				19		596500			19		596500	0	0	0	596500	0			1667
	A0A1W2PS37				tr|A0A1W2PS37|A0A1W2PS37_HUMAN Nesprin-2 (Fragment) OS=Homo sapiens OX=9606 GN=SYNE2 PE=4 SV=1	1	1	1	50	2.1826	16	1	-2	NaN	NaN	NaN	NaN	NaN	NaN	590070			19		0			19				19		590070			19		590070	0	590070	0	0	0	+		154
	E9PMI6;E9PJF4;J3KN38;P54105	Methylosome subunit pICln	CLNS1A	CLNS1A	tr|E9PMI6|E9PMI6_HUMAN Chloride channel, nucleotide sensitive 1A OS=Homo sapiens OX=9606 GN=CLNS1A PE=1 SV=1;tr|E9PJF4|E9PJF4_HUMAN Chloride channel, nucleotide sensitive 1A OS=Homo sapiens OX=9606 GN=CLNS1A PE=1 SV=1;tr|J3KN38|J3KN38_HUMAN Chloride channe	4	1	1	7.8	18.259	167	0	20.033	NaN	NaN	NaN	NaN	NaN	NaN	0			19		586950			19				19		586950			19		423940	163010	0	0	423940	163010			402
	Q5TB53;Q9HD45	Transmembrane 9 superfamily member 3	TM9SF3	TM9SF3	tr|Q5TB53|Q5TB53_HUMAN Transmembrane 9 superfamily member (Fragment) OS=Homo sapiens OX=9606 GN=TM9SF3 PE=1 SV=8;sp|Q9HD45|TM9S3_HUMAN Transmembrane 9 superfamily member 3 OS=Homo sapiens OX=9606 GN=TM9SF3 PE=1 SV=2	2	2	2	7.1	29.881	253	0	11.897	NaN	NaN	NaN	NaN	NaN	NaN	148340			19		436860			19				19		585210			19		585210	0	148340	0	436860	0			1223
	P30049	ATP synthase subunit delta, mitochondrial	ATP5D	ATP5D	sp|P30049|ATPD_HUMAN ATP synthase subunit delta, mitochondrial OS=Homo sapiens OX=9606 GN=ATP5F1D PE=1 SV=2	1	1	1	8.3	17.49	168	0	19.494	NaN	NaN	NaN	NaN	NaN	NaN	584320			19		0			19				19		584320			19		417700	166620	417700	166620	0	0			884
	P25398	40S ribosomal protein S12	RPS12	RPS12	sp|P25398|RS12_HUMAN 40S ribosomal protein S12 OS=Homo sapiens OX=9606 GN=RPS12 PE=1 SV=3	1	3	3	29.5	14.515	132	0	18.435	NaN	NaN	NaN	NaN	NaN	NaN	581500			19		0			19				19		581500			19		581500	0	581500	0	0	0			866
	Q15477;H7C5N0	Helicase SKI2W	SKIV2L	SKIV2L	sp|Q15477|SKIV2_HUMAN Helicase SKI2W OS=Homo sapiens OX=9606 GN=SKIV2L PE=1 SV=3;tr|H7C5N0|H7C5N0_HUMAN Helicase SKI2W (Fragment) OS=Homo sapiens OX=9606 GN=SKIV2L PE=1 SV=1	2	2	2	2.6	137.75	1246	0	14.17	NaN	NaN	NaN	NaN	NaN	NaN	274710			19		306760			19				19		581470			19		581470	0	274710	0	306760	0			1172
	B7Z3Z9;E7EPM6;P33121;D6RER0;H0Y9Z9;H0Y9U7	Long-chain-fatty-acid--CoA ligase 1	ACSL1	ACSL1	tr|B7Z3Z9|B7Z3Z9_HUMAN Long-chain-fatty-acid--CoA ligase 1 OS=Homo sapiens OX=9606 GN=ACSL1 PE=1 SV=1;tr|E7EPM6|E7EPM6_HUMAN Long-chain-fatty-acid--CoA ligase 1 OS=Homo sapiens OX=9606 GN=ACSL1 PE=1 SV=1;sp|P33121|ACSL1_HUMAN Long-chain-fatty-acid--CoA lig	6	3	3	6.3	58.586	527	0	22.445	NaN	NaN	NaN	NaN	NaN	NaN	0			19		580630			19				19		580630			19		580630	0	0	0	580630	0			292
	O60547	GDP-mannose 4,6 dehydratase	GMDS	GMDS	sp|O60547|GMDS_HUMAN GDP-mannose 4,6 dehydratase OS=Homo sapiens OX=9606 GN=GMDS PE=1 SV=1	1	3	3	13.7	41.949	372	0	38.426	NaN	NaN	NaN	NaN	NaN	NaN	0			19		578230			19				19		578230			19		476700	101530	0	0	476700	101530			671
	P38606;C9JA17;C9JVW8	V-type proton ATPase catalytic subunit A	ATP6V1A	ATP6V1A	sp|P38606|VATA_HUMAN V-type proton ATPase catalytic subunit A OS=Homo sapiens OX=9606 GN=ATP6V1A PE=1 SV=2	3	3	3	7.3	68.303	617	0	19.605	NaN	NaN	NaN	NaN	NaN	NaN	0			19		577720			19				19		577720			19		577720	0	0	0	577720	0			929
	E9PIF4;Q99519	Sialidase-1	NEU1	NEU1	tr|E9PIF4|E9PIF4_HUMAN Exo-alpha-sialidase OS=Homo sapiens OX=9606 GN=NEU1 PE=1 SV=1;sp|Q99519|NEUR1_HUMAN Sialidase-1 OS=Homo sapiens OX=9606 GN=NEU1 PE=1 SV=1	2	2	2	8.6	29	267	0	12.298	NaN	NaN	NaN	NaN	NaN	NaN	0			19		576990			19				19		576990			19		576990	0	0	0	576990	0			398
	P18031;B4DSN5	Tyrosine-protein phosphatase non-receptor type 1;Tyrosine-protein phosphatase non-receptor type	PTPN1	PTPN1	sp|P18031|PTN1_HUMAN Tyrosine-protein phosphatase non-receptor type 1 OS=Homo sapiens OX=9606 GN=PTPN1 PE=1 SV=1;tr|B4DSN5|B4DSN5_HUMAN Tyrosine-protein phosphatase non-receptor type OS=Homo sapiens OX=9606 GN=PTPN1 PE=1 SV=1	2	3	3	8.3	49.966	435	0	32.333	NaN	NaN	NaN	NaN	NaN	NaN	0			19		575500			19				19		575500			19		575500	0	0	0	575500	0			832
	P19367;Q2TB90	Hexokinase-1	HK1	HK1	sp|P19367|HXK1_HUMAN Hexokinase-1 OS=Homo sapiens OX=9606 GN=HK1 PE=1 SV=3	2	8	6	9.9	102.48	917	0	36.495	NaN	NaN	NaN	NaN	NaN	NaN	125370			19		449810			19				19		575180			19		575180	0	125370	0	449810	0			836
	F8VY04;A0A5K1VW67;F8W1A4;P54819;F8VZG5;A0A5F9ZHP2;F8VPP1;G3V213	Adenylate kinase 2, mitochondrial;Adenylate kinase 2, mitochondrial;Adenylate kinase 2, mitochondrial, N-terminally processed	AK2	AK2	tr|F8VY04|F8VY04_HUMAN Nucleoside-diphosphate kinase OS=Homo sapiens OX=9606 GN=AK2 PE=1 SV=1;tr|A0A5K1VW67|A0A5K1VW67_HUMAN Nucleoside-diphosphate kinase OS=Homo sapiens OX=9606 GN=AK2 PE=1 SV=1;tr|F8W1A4|F8W1A4_HUMAN Adenylate kinase 2, mitochondrial OS=	8	4	4	28.4	21.226	190	0	25.679	NaN	NaN	NaN	NaN	NaN	NaN	0			19		572440			19				19		572440			19		520270	52172	0	0	520270	52172			217
	Q68D91	Metallo-beta-lactamase domain-containing protein 2	MBLAC2	MBLAC2	sp|Q68D91|MBLC2_HUMAN Metallo-beta-lactamase domain-containing protein 2 OS=Homo sapiens OX=9606 GN=MBLAC2 PE=1 SV=3	1	5	5	28.7	31.371	279	0	67.088	NaN	NaN	NaN	NaN	NaN	NaN	0			19		568740			19				19		568740			19		568740	0	0	0	568740	0			1231
	Q9H223	EH domain-containing protein 4	EHD4	EHD4	sp|Q9H223|EHD4_HUMAN EH domain-containing protein 4 OS=Homo sapiens OX=9606 GN=EHD4 PE=1 SV=1	1	6	6	14.4	61.174	541	0	41.96	NaN	NaN	NaN	NaN	NaN	NaN	0			19		567730			19				19		567730			19		567730	0	0	0	567730	0			1499
	P26640;A2ABF4;A0A0G2JJT9;A0A140T954;A0A140T936;A0A140T904	Valine--tRNA ligase	VARS	VARS	sp|P26640|SYVC_HUMAN Valine--tRNA ligase OS=Homo sapiens OX=9606 GN=VARS1 PE=1 SV=4;tr|A2ABF4|A2ABF4_HUMAN Valine--tRNA ligase (Fragment) OS=Homo sapiens OX=9606 GN=VARS1 PE=1 SV=1;tr|A0A0G2JJT9|A0A0G2JJT9_HUMAN Valine--tRNA ligase (Fragment) OS=Homo sapie	6	3	3	3.3	140.47	1264	0	18.513	NaN	NaN	NaN	NaN	NaN	NaN	117040			19		448920			19				19		565960			19		490140	75817	117040	0	373100	75817			873
	Q6ZNB6	NF-X1-type zinc finger protein NFXL1	NFXL1	NFXL1	sp|Q6ZNB6|NFXL1_HUMAN NF-X1-type zinc finger protein NFXL1 OS=Homo sapiens OX=9606 GN=NFXL1 PE=1 SV=2	1	3	3	6.4	101.34	911	0	108.66	NaN	NaN	NaN	NaN	NaN	NaN	0			19		565640			19				19		565640			19		565640	0	0	0	565640	0			1258
	P17152	Transmembrane protein 11, mitochondrial	TMEM11	TMEM11	sp|P17152|TMM11_HUMAN Transmembrane protein 11, mitochondrial OS=Homo sapiens OX=9606 GN=TMEM11 PE=1 SV=1	1	1	1	8.3	21.541	192	0.009768	5.9298	NaN	NaN	NaN	NaN	NaN	NaN	0			19		564620			19				19		564620			19		564620	0	0	0	564620	0			829
	P19387	DNA-directed RNA polymerase II subunit RPB3	POLR2C	POLR2C	sp|P19387|RPB3_HUMAN DNA-directed RNA polymerase II subunit RPB3 OS=Homo sapiens OX=9606 GN=POLR2C PE=1 SV=2	1	3	3	19.6	31.441	275	0	27.869	NaN	NaN	NaN	NaN	NaN	NaN	0			19		561850			19				19		561850			19		561850	0	0	0	561850	0			837
	O60831;A6NP52;A6NM71	PRA1 family protein 2	PRAF2	PRAF2	sp|O60831|PRAF2_HUMAN PRA1 family protein 2 OS=Homo sapiens OX=9606 GN=PRAF2 PE=1 SV=1;tr|A6NP52|A6NP52_HUMAN PRA1 family protein OS=Homo sapiens OX=9606 GN=PRAF2 PE=1 SV=1;tr|A6NM71|A6NM71_HUMAN PRA1 family protein OS=Homo sapiens OX=9606 PE=3 SV=3	3	2	2	16.3	19.258	178	0	14.927	NaN	NaN	NaN	NaN	NaN	NaN	214480			19		347200			19				19		561680			19		561680	0	214480	0	347200	0			678
	Q13283	Ras GTPase-activating protein-binding protein 1	G3BP1	G3BP1	sp|Q13283|G3BP1_HUMAN Ras GTPase-activating protein-binding protein 1 OS=Homo sapiens OX=9606 GN=G3BP1 PE=1 SV=1	1	3	3	8.6	52.164	466	0	34.61	NaN	NaN	NaN	NaN	NaN	NaN	0			19		559490			19				19		559490			19		323320	236170	0	0	323320	236170			1113
	Q9Y657;Q5JUX0	Spindlin-1;Spindlin-3	SPIN1;SPIN3	SPIN1	sp|Q9Y657|SPIN1_HUMAN Spindlin-1 OS=Homo sapiens OX=9606 GN=SPIN1 PE=1 SV=3;sp|Q5JUX0|SPIN3_HUMAN Spindlin-3 OS=Homo sapiens OX=9606 GN=SPIN3 PE=1 SV=1	2	2	2	10.3	29.6	262	0	17.421	NaN	NaN	NaN	NaN	NaN	NaN	0			19		558430			19				19		558430			19		444720	113710	0	0	444720	113710			1671
	Q6PGP7;D6RCE2;D6RDA0	Tetratricopeptide repeat protein 37	TTC37	TTC37	sp|Q6PGP7|TTC37_HUMAN Tetratricopeptide repeat protein 37 OS=Homo sapiens OX=9606 GN=TTC37 PE=1 SV=1	3	5	5	5	175.48	1564	0	38.337	NaN	NaN	NaN	NaN	NaN	NaN	158430			19		399560			19				19		557990			19		474370	83613	74817	83613	399560	0			1250
	Q9Y266	Nuclear migration protein nudC	NUDC	NUDC	sp|Q9Y266|NUDC_HUMAN Nuclear migration protein nudC OS=Homo sapiens OX=9606 GN=NUDC PE=1 SV=1	1	2	2	8.2	38.242	331	0	15.734	NaN	NaN	NaN	NaN	NaN	NaN	0			19		555060			19				19		555060			19		555060	0	0	0	555060	0			1633
	A0A0G2JNU3;A6H8Y1	Transcription factor TFIIIB component B homolog	BDP1	BDP1	tr|A0A0G2JNU3|A0A0G2JNU3_HUMAN Transcription factor TFIIIB component B homolog OS=Homo sapiens OX=9606 GN=BDP1 PE=1 SV=1;sp|A6H8Y1|BDP1_HUMAN Transcription factor TFIIIB component B homolog OS=Homo sapiens OX=9606 GN=BDP1 PE=1 SV=3	2	2	2	1.1	293.9	2624	0	10.814	0.72385	0.75336	NaN	NaN	NaN	NaN	214340			19		339760			19				19		554090			19		320180	233920	139840	74500	180340	159420			117
	Q8WXX5	DnaJ homolog subfamily C member 9	DNAJC9	DNAJC9	sp|Q8WXX5|DNJC9_HUMAN DnaJ homolog subfamily C member 9 OS=Homo sapiens OX=9606 GN=DNAJC9 PE=1 SV=1	1	5	5	26.9	29.909	260	0	34.077	NaN	NaN	NaN	NaN	NaN	NaN	0			19		552860			19				19		552860			19		552860	0	0	0	552860	0			1372
	Q9NPH2;J3KRH4	Inositol-3-phosphate synthase 1	ISYNA1	ISYNA1	sp|Q9NPH2|INO1_HUMAN Inositol-3-phosphate synthase 1 OS=Homo sapiens OX=9606 GN=ISYNA1 PE=1 SV=1;tr|J3KRH4|J3KRH4_HUMAN Inositol-3-phosphate synthase 1 (Fragment) OS=Homo sapiens OX=9606 GN=ISYNA1 PE=1 SV=1	2	2	2	4.3	61.067	558	0	35.698	NaN	NaN	NaN	NaN	NaN	NaN	0			19		551260			19				19		551260			19		551260	0	0	0	551260	0			1534
	O75607	Nucleoplasmin-3	NPM3	NPM3	sp|O75607|NPM3_HUMAN Nucleoplasmin-3 OS=Homo sapiens OX=9606 GN=NPM3 PE=1 SV=3	1	1	1	9	19.343	178	0	41.373	NaN	NaN	NaN	NaN	NaN	NaN	351100			19		198160			19				19		549270			19		549270	0	351100	0	198160	0			694
	Q96EI5;D6RD44;A2RQR6;Q9H3H9	Transcription elongation factor A protein-like 4;Transcription elongation factor A protein-like 2	TCEAL4;TCEAL2	TCEAL4	sp|Q96EI5|TCAL4_HUMAN Transcription elongation factor A protein-like 4 OS=Homo sapiens OX=9606 GN=TCEAL4 PE=1 SV=2;tr|D6RD44|D6RD44_HUMAN Transcription elongation factor A protein-like 4 (Fragment) OS=Homo sapiens OX=9606 GN=TCEAL4 PE=1 SV=1;tr|A2RQR6|A2RQ	4	2	2	14	24.647	215	0	17.354	NaN	NaN	NaN	NaN	NaN	NaN	0			19		548370			19				19		548370			19		548370	0	0	0	548370	0			1411
	P35250;H7C5P4;A0A087WVY3	Replication factor C subunit 2	RFC2	RFC2	sp|P35250|RFC2_HUMAN Replication factor C subunit 2 OS=Homo sapiens OX=9606 GN=RFC2 PE=1 SV=3;tr|H7C5P4|H7C5P4_HUMAN Replication factor C subunit 2 (Fragment) OS=Homo sapiens OX=9606 GN=RFC2 PE=1 SV=1;tr|A0A087WVY3|A0A087WVY3_HUMAN Replication factor C sub	3	2	2	7.3	39.157	354	0	13.844	NaN	NaN	NaN	NaN	NaN	NaN	0			19		546650			19				19		546650			19		485340	61307	0	0	485340	61307			913
	A0A140TA49;A0A140TA44;A0A140TA32;A0A0G2JPR0;P0C0L4;A0A3B3ISA6;F5GXS0;A0A140TA29;A0A0G2JL54;P0C0L5	Complement C4-A;Complement C4 beta chain;Complement C4-A alpha chain;C4a anaphylatoxin;C4b-A;C4d-A;Complement C4 gamma chain;Complement C4-B;Complement C4 beta chain;Complement C4-B alpha chain;C4a anaphylatoxin;C4b-B;C4d-B;Complement C4 gamma chain	C4A;C4B	C4A	tr|A0A140TA49|A0A140TA49_HUMAN C4a anaphylatoxin OS=Homo sapiens OX=9606 GN=C4A PE=1 SV=1;tr|A0A140TA44|A0A140TA44_HUMAN C4a anaphylatoxin OS=Homo sapiens OX=9606 GN=C4A PE=1 SV=1;tr|A0A140TA32|A0A140TA32_HUMAN C4a anaphylatoxin OS=Homo sapiens OX=9606 GN=	10	2	2	2	187.79	1698	0	13.174	NaN	NaN	NaN	NaN	NaN	NaN	362340			19		177850			19				19		540190			19		540190	0	362340	0	177850	0			118
	Q86X83;F8WC41;F8WBW1	COMM domain-containing protein 2	COMMD2	COMMD2	sp|Q86X83|COMD2_HUMAN COMM domain-containing protein 2 OS=Homo sapiens OX=9606 GN=COMMD2 PE=1 SV=2;tr|F8WC41|F8WC41_HUMAN COMM domain-containing protein 2 OS=Homo sapiens OX=9606 GN=COMMD2 PE=1 SV=1;tr|F8WBW1|F8WBW1_HUMAN COMM domain-containing protein 2 O	3	2	2	24.1	22.745	199	0	15.421	NaN	NaN	NaN	NaN	NaN	NaN	143450			19		396110			19				19		539560			19		539560	0	143450	0	396110	0			1290
	Q12907;D6RIU4;D6RBV2	Vesicular integral-membrane protein VIP36	LMAN2	LMAN2	sp|Q12907|LMAN2_HUMAN Vesicular integral-membrane protein VIP36 OS=Homo sapiens OX=9606 GN=LMAN2 PE=1 SV=1;tr|D6RIU4|D6RIU4_HUMAN Vesicular integral-membrane protein VIP36 (Fragment) OS=Homo sapiens OX=9606 GN=LMAN2 PE=1 SV=8;tr|D6RBV2|D6RBV2_HUMAN Vesicul	3	2	2	9	40.228	356	0	11.13	NaN	NaN	NaN	NaN	NaN	NaN	0			19		538890			19				19		538890			19		538890	0	0	0	538890	0			1103
	O60488;D6RF95;D6RDA8	Long-chain-fatty-acid--CoA ligase 4	ACSL4	ACSL4	sp|O60488|ACSL4_HUMAN Long-chain-fatty-acid--CoA ligase 4 OS=Homo sapiens OX=9606 GN=ACSL4 PE=1 SV=2	3	6	4	12.2	79.187	711	0	24.305	NaN	NaN	NaN	NaN	NaN	NaN	0			19		533910			19				19		533910			19		533910	0	0	0	533910	0			668
	Q86U90	YrdC domain-containing protein, mitochondrial	YRDC	YRDC	sp|Q86U90|YRDC_HUMAN YrdC domain-containing protein, mitochondrial OS=Homo sapiens OX=9606 GN=YRDC PE=1 SV=1	1	4	4	19	29.328	279	0	32.556	NaN	NaN	NaN	NaN	NaN	NaN	0			19		532120			19				19		532120			19		395570	136550	0	0	395570	136550			1282
	Q9BXW9;A0A6Q8PFY3;H7BZJ7	Fanconi anemia group D2 protein	FANCD2	FANCD2	sp|Q9BXW9|FACD2_HUMAN Fanconi anemia group D2 protein OS=Homo sapiens OX=9606 GN=FANCD2 PE=1 SV=2;tr|A0A6Q8PFY3|A0A6Q8PFY3_HUMAN Fanconi anemia group D2 protein (Fragment) OS=Homo sapiens OX=9606 GN=FANCD2 PE=1 SV=1;tr|H7BZJ7|H7BZJ7_HUMAN Fanconi anemia gr	3	4	4	3.5	164.13	1451	0	26.538	NaN	NaN	NaN	NaN	NaN	NaN	239240			19		287500			19				19		526730			19		501440	25296	213940	25296	287500	0			1488
	P61266	Syntaxin-1B	STX1B	STX1B	sp|P61266|STX1B_HUMAN Syntaxin-1B OS=Homo sapiens OX=9606 GN=STX1B PE=1 SV=1	1	1	1	5.2	33.244	288	1	-2	NaN	NaN	NaN	NaN	NaN	NaN	526230			19		0			19				19		526230			19		526230	0	526230	0	0	0	+		1028
	Q9UI09;F8VXI1;F8VRD8	NADH dehydrogenase [ubiquinone] 1 alpha subcomplex subunit 12	NDUFA12	NDUFA12	sp|Q9UI09|NDUAC_HUMAN NADH dehydrogenase [ubiquinone] 1 alpha subcomplex subunit 12 OS=Homo sapiens OX=9606 GN=NDUFA12 PE=1 SV=1;tr|F8VXI1|F8VXI1_HUMAN NADH dehydrogenase [ubiquinone] 1 alpha subcomplex subunit 12 OS=Homo sapiens OX=9606 GN=NDUFA12 PE=1 SV	3	2	2	17.2	17.114	145	0	56.047	NaN	NaN	NaN	NaN	NaN	NaN	264990			19		258010			19				19		523000			19		436260	86742	178250	86742	258010	0			1607
	A0A087X138;Q8TF71	Monocarboxylate transporter 10	SLC16A10	SLC16A10	tr|A0A087X138|A0A087X138_HUMAN Monocarboxylate transporter 10 OS=Homo sapiens OX=9606 GN=SLC16A10 PE=1 SV=1;sp|Q8TF71|MOT10_HUMAN Monocarboxylate transporter 10 OS=Homo sapiens OX=9606 GN=SLC16A10 PE=1 SV=1	2	1	1	10.1	34.779	326	0	15.677	NaN	NaN	NaN	NaN	NaN	NaN	286730			19		233510			19				19		520240			19		520240	0	286730	0	233510	0			57
	P11908;H7C540;A0A6Q8PFD7;A0A6Q8PFD1;A6NMS2;D3YTJ7	Ribose-phosphate pyrophosphokinase 2	PRPS2	PRPS2	sp|P11908|PRPS2_HUMAN Ribose-phosphate pyrophosphokinase 2 OS=Homo sapiens OX=9606 GN=PRPS2 PE=1 SV=2;tr|H7C540|H7C540_HUMAN Ribose-phosphate pyrophosphokinase 2 (Fragment) OS=Homo sapiens OX=9606 GN=PRPS2 PE=1 SV=1	6	5	2	23.3	34.769	318	0	41.403	NaN	NaN	NaN	NaN	NaN	NaN	192650			19		326560			19				19		519210			19		519210	0	192650	0	326560	0			803
	P62191	26S protease regulatory subunit 4	PSMC1	PSMC1	sp|P62191|PRS4_HUMAN 26S proteasome regulatory subunit 4 OS=Homo sapiens OX=9606 GN=PSMC1 PE=1 SV=1	1	1	1	4.8	49.184	440	0	7.491	NaN	NaN	NaN	NaN	NaN	NaN	0			19		512540			19				19		512540			19		512540	0	0	0	512540	0			1035
	J3KQL8;Q9BQE5;E9PM95	Apolipoprotein L2	APOL2	APOL2	tr|J3KQL8|J3KQL8_HUMAN Apolipoprotein L2 OS=Homo sapiens OX=9606 GN=APOL2 PE=1 SV=2;sp|Q9BQE5|APOL2_HUMAN Apolipoprotein L2 OS=Homo sapiens OX=9606 GN=APOL2 PE=1 SV=1;tr|E9PM95|E9PM95_HUMAN Apolipoprotein L2 (Fragment) OS=Homo sapiens OX=9606 GN=APOL2 PE=1	3	2	2	8.2	48.915	449	0	18.836	NaN	NaN	NaN	NaN	NaN	NaN	0			19		508480			19				19		508480			19		508480	0	0	0	508480	0			568
	P15924	Desmoplakin	DSP	DSP	sp|P15924|DESP_HUMAN Desmoplakin OS=Homo sapiens OX=9606 GN=DSP PE=1 SV=3	1	4	4	1.9	331.77	2871	0	65.713	NaN	NaN	NaN	NaN	NaN	NaN	0			19		503860			19				19		503860			19		503860	0	0	0	503860	0			824
	P09601;B1AHA8	Heme oxygenase 1	HMOX1	HMOX1	sp|P09601|HMOX1_HUMAN Heme oxygenase 1 OS=Homo sapiens OX=9606 GN=HMOX1 PE=1 SV=1;tr|B1AHA8|B1AHA8_HUMAN Heme oxygenase (biliverdin-producing) (Fragment) OS=Homo sapiens OX=9606 GN=HMOX1 PE=1 SV=1	2	4	4	21.2	32.818	288	0	31.612	NaN	NaN	NaN	NaN	NaN	NaN	0			19		503670			19				19		503670			19		473970	29696	0	0	473970	29696			788
	E7EW99;P78395;B5MD04;A0A0G2JRX8;B5MCY4;A0A0G2JRX7;E7EMH2;H7C2P3	Melanoma antigen preferentially expressed in tumors	PRAME	PRAME	tr|E7EW99|E7EW99_HUMAN Melanoma antigen preferentially-expressed in tumors (Fragment) OS=Homo sapiens OX=9606 GN=PRAME PE=1 SV=1;sp|P78395|PRAME_HUMAN Melanoma antigen preferentially expressed in tumors OS=Homo sapiens OX=9606 GN=PRAME PE=1 SV=1;tr|B5MD04|	8	3	3	31.8	23.119	201	0	17.209	NaN	NaN	NaN	NaN	NaN	NaN	140840			19		358610			19				19		499460			19		499460	0	140840	0	358610	0			376
	J3KN66;H0Y4R4;A0A0A0MSK5;Q5JTV8	Torsin-1A-interacting protein 1	TOR1AIP1	TOR1AIP1	tr|J3KN66|J3KN66_HUMAN Torsin-1A-interacting protein 1 OS=Homo sapiens OX=9606 GN=TOR1AIP1 PE=1 SV=1;tr|H0Y4R4|H0Y4R4_HUMAN Torsin-1A-interacting protein 1 (Fragment) OS=Homo sapiens OX=9606 GN=TOR1AIP1 PE=1 SV=1;tr|A0A0A0MSK5|A0A0A0MSK5_HUMAN Torsin-1A-in	4	2	2	4.5	67.821	599	0	12.818	NaN	NaN	NaN	NaN	NaN	NaN	497970			19		0			19				19		497970			19		497970	0	497970	0	0	0			563
	Q9Y619	Mitochondrial ornithine transporter 1	SLC25A15	SLC25A15	sp|Q9Y619|ORNT1_HUMAN Mitochondrial ornithine transporter 1 OS=Homo sapiens OX=9606 GN=SLC25A15 PE=1 SV=1	1	1	1	3.3	32.736	301	0	7.2165	NaN	NaN	NaN	NaN	NaN	NaN	0			19		495390			19				19		495390			19		312200	183200	0	0	312200	183200			1669
	Q7Z3Z5;Q93074	Mediator of RNA polymerase II transcription subunit 12	TNRC11;MED12	TNRC11	tr|Q7Z3Z5|Q7Z3Z5_HUMAN Mediator of RNA polymerase II transcription subunit 12 OS=Homo sapiens OX=9606 GN=MED12 PE=1 SV=1;sp|Q93074|MED12_HUMAN Mediator of RNA polymerase II transcription subunit 12 OS=Homo sapiens OX=9606 GN=MED12 PE=1 SV=4	2	1	1	0.5	226.32	2027	0.0086741	6.0075	NaN	NaN	NaN	NaN	NaN	NaN	0			19		494710			19				19		494710			19		349030	145680	0	0	349030	145680			1277
	A0A3B3IT57;E9PH64;E7EWZ0;E9PF49;Q9Y6M9	NADH dehydrogenase [ubiquinone] 1 beta subcomplex subunit 9	NDUFB9	NDUFB9	tr|A0A3B3IT57|A0A3B3IT57_HUMAN Complex I-B22 OS=Homo sapiens OX=9606 GN=NDUFB9 PE=1 SV=1;tr|E9PH64|E9PH64_HUMAN NADH dehydrogenase [ubiquinone] 1 beta subcomplex subunit 9 OS=Homo sapiens OX=9606 GN=NDUFB9 PE=1 SV=1;tr|E7EWZ0|E7EWZ0_HUMAN Complex I-B22 OS=	5	1	1	13.8	17.16	138	0.000693	6.7666	NaN	NaN	NaN	NaN	NaN	NaN	491540			19		0			19				19		491540			19		491540	0	491540	0	0	0			188
	X6REB3		TCF3	TCF3	tr|X6REB3|X6REB3_HUMAN Transcription factor E2-alpha OS=Homo sapiens OX=9606 GN=TCF3 PE=1 SV=2	1	1	1	3.1	70.075	679	1	-2	NaN	NaN	NaN	NaN	NaN	NaN	0			19		489260			19				19		489260			19		489260	0	0	0	489260	0	+		1702
	A0A0R4J2E8;A8MXP9;P43243;D6R991;D6REM6;B3KM87;D6RB45;A0A1B0GX04;D6R9F3;D6RBS2;D6RCM3;D6REK4;D6R8Z5;D6RBI2;D6RBK5;D6RE02;D6RIA2;H0Y8T4	Matrin-3	MATR3	MATR3	tr|A0A0R4J2E8|A0A0R4J2E8_HUMAN Matrin-3 OS=Homo sapiens OX=9606 GN=MATR3 PE=1 SV=1;tr|A8MXP9|A8MXP9_HUMAN Matrin-3 OS=Homo sapiens OX=9606 GN=MATR3 PE=1 SV=1;sp|P43243|MATR3_HUMAN Matrin-3 OS=Homo sapiens OX=9606 GN=MATR3 PE=1 SV=2;tr|D6R991|D6R991_HUMAN M	18	5	5	11.3	94.622	847	0	44.745	NaN	NaN	NaN	NaN	NaN	NaN	486350			19		0			19				19		486350			19		486350	0	486350	0	0	0			121
	O95755;H7C0Z1	Ras-related protein Rab-36	RAB36	RAB36	sp|O95755|RAB36_HUMAN Ras-related protein Rab-36 OS=Homo sapiens OX=9606 GN=RAB36 PE=1 SV=2;tr|H7C0Z1|H7C0Z1_HUMAN Ras-related protein Rab-36 (Fragment) OS=Homo sapiens OX=9606 GN=RAB36 PE=1 SV=1	2	2	2	8.1	36.322	333	0	22.607	NaN	NaN	NaN	NaN	NaN	NaN	0			19		485700			19				19		485700			19		485700	0	0	0	485700	0			729
	P51157;H0Y9S6;H0Y9G4;H0Y927;Q8WVF3	Ras-related protein Rab-28	RAB28	RAB28	sp|P51157|RAB28_HUMAN Ras-related protein Rab-28 OS=Homo sapiens OX=9606 GN=RAB28 PE=1 SV=2;tr|H0Y9S6|H0Y9S6_HUMAN Ras-related protein Rab-28 (Fragment) OS=Homo sapiens OX=9606 GN=RAB28 PE=1 SV=1	5	3	3	16.3	24.841	221	0	31.735	NaN	NaN	NaN	NaN	NaN	NaN	485370			19		0			19				19		485370			19		485370	0	485370	0	0	0			980
	B1AKM8;B1AKM6;H0Y7P7;Q9UG56	Phosphatidylserine decarboxylase proenzyme;Phosphatidylserine decarboxylase alpha chain;Phosphatidylserine decarboxylase beta chain	PISD	PISD	tr|B1AKM8|B1AKM8_HUMAN Phosphatidylserine decarboxylase proenzyme, mitochondrial (Fragment) OS=Homo sapiens OX=9606 GN=PISD PE=1 SV=1;tr|B1AKM6|B1AKM6_HUMAN Phosphatidylserine decarboxylase OS=Homo sapiens OX=9606 GN=PISD PE=1 SV=1;tr|H0Y7P7|H0Y7P7_HUMAN P	4	2	2	9.2	26.282	228	0	12.603	NaN	NaN	NaN	NaN	NaN	NaN	0			19		484890			19				19		484890			19		484890	0	0	0	484890	0			267
	H7C0E5;H7BZM7;O75312	Zinc finger protein ZPR1	ZPR1	ZPR1	tr|H7C0E5|H7C0E5_HUMAN Zinc finger protein ZPR1 (Fragment) OS=Homo sapiens OX=9606 GN=ZPR1 PE=1 SV=1;tr|H7BZM7|H7BZM7_HUMAN Zinc finger protein ZPR1 (Fragment) OS=Homo sapiens OX=9606 GN=ZPR1 PE=1 SV=1;sp|O75312|ZPR1_HUMAN Zinc finger protein ZPR1 OS=Homo	3	3	3	9.1	42.542	386	0	19.728	NaN	NaN	NaN	NaN	NaN	NaN	0			19		484590			19				19		484590			19		484590	0	0	0	484590	0			543
	H3BU82;F8VZ44;Q9NRG9;F8VUB6	Aladin	AAAS	AAAS	tr|H3BU82|H3BU82_HUMAN Aladin (Fragment) OS=Homo sapiens OX=9606 GN=AAAS PE=1 SV=1;tr|F8VZ44|F8VZ44_HUMAN Aladin OS=Homo sapiens OX=9606 GN=AAAS PE=1 SV=1;sp|Q9NRG9|AAAS_HUMAN Aladin OS=Homo sapiens OX=9606 GN=AAAS PE=1 SV=1;tr|F8VUB6|F8VUB6_HUMAN Aladin O	4	2	2	8.4	38.518	358	0	12.683	NaN	NaN	NaN	NaN	NaN	NaN	0			19		482780			19				19		482780			19		482780	0	0	0	482780	0			461
	P00846	ATP synthase subunit a	MT-ATP6	MT-ATP6	sp|P00846|ATP6_HUMAN ATP synthase subunit a OS=Homo sapiens OX=9606 GN=MT-ATP6 PE=1 SV=1	1	1	1	4.4	24.817	226	0.00069735	6.8155	NaN	NaN	NaN	NaN	NaN	NaN	133790			19		348970			19				19		482760			19		428620	54135	79652	54135	348970	0			743
	Q9UNT1;Q9UBK7;F2Z2T3;F2Z3J7;E7EWW3;B7ZBD4;B7ZBD5;A8MXF6	Rab-like protein 2B;Rab-like protein 2A	RABL2B;RABL2A	RABL2B	sp|Q9UNT1|RBL2B_HUMAN Rab-like protein 2B OS=Homo sapiens OX=9606 GN=RABL2B PE=1 SV=1;sp|Q9UBK7|RBL2A_HUMAN Rab-like protein 2A OS=Homo sapiens OX=9606 GN=RABL2A PE=1 SV=1;tr|F2Z2T3|F2Z2T3_HUMAN Rab-like protein 2B OS=Homo sapiens OX=9606 GN=RABL2B PE=1 SV	8	2	2	9.2	26.101	228	0	15.144	NaN	NaN	NaN	NaN	NaN	NaN	0			19		478970			19				19		478970			19		478970	0	0	0	478970	0			1588
	Q9H920;E9PLR7;F8WDV7;C9JQY5;G3V148	RING finger protein 121	RNF121	RNF121	sp|Q9H920|RN121_HUMAN RING finger protein 121 OS=Homo sapiens OX=9606 GN=RNF121 PE=1 SV=1;tr|E9PLR7|E9PLR7_HUMAN RING finger protein 121 OS=Homo sapiens OX=9606 GN=RNF121 PE=1 SV=1;tr|F8WDV7|F8WDV7_HUMAN RING finger protein 121 OS=Homo sapiens OX=9606 GN=R	5	2	2	15.9	37.882	327	0	16.136	NaN	NaN	NaN	NaN	NaN	NaN	0			19		478720			19				19		478720			19		74934	403790	0	0	74934	403790			1519
	P61081	NEDD8-conjugating enzyme Ubc12	UBE2M	UBE2M	sp|P61081|UBC12_HUMAN NEDD8-conjugating enzyme Ubc12 OS=Homo sapiens OX=9606 GN=UBE2M PE=1 SV=1	1	1	1	6	20.9	183	0.00071685	7.0181	NaN	NaN	NaN	NaN	NaN	NaN	147030			19		330010			19				19		477040			19		477040	0	147030	0	330010	0			1022
	E7EVQ6;Q14534	Squalene monooxygenase	SQLE	SQLE	tr|E7EVQ6|E7EVQ6_HUMAN Squalene monooxygenase OS=Homo sapiens OX=9606 GN=SQLE PE=1 SV=1;sp|Q14534|ERG1_HUMAN Squalene monooxygenase OS=Homo sapiens OX=9606 GN=SQLE PE=1 SV=3	2	1	1	5.2	53.067	479	0	7.8967	NaN	NaN	NaN	NaN	NaN	NaN	0			19		476280			19				19		476280			19		476280	0	0	0	476280	0			375
	C9J2Y9;P30876;C9J4M6	DNA-directed RNA polymerase;DNA-directed RNA polymerase II subunit RPB2	POLR2B	POLR2B	tr|C9J2Y9|C9J2Y9_HUMAN DNA-directed RNA polymerase subunit beta OS=Homo sapiens OX=9606 GN=POLR2B PE=1 SV=2;sp|P30876|RPB2_HUMAN DNA-directed RNA polymerase II subunit RPB2 OS=Homo sapiens OX=9606 GN=POLR2B PE=1 SV=1;tr|C9J4M6|C9J4M6_HUMAN DNA-directed RNA	3	5	5	6.1	133.06	1167	0	30.582	NaN	NaN	NaN	NaN	NaN	NaN	0			19		475230			19				19		475230			19		475230	0	0	0	475230	0			304
	P78318	Immunoglobulin-binding protein 1	IGBP1	IGBP1	sp|P78318|IGBP1_HUMAN Immunoglobulin-binding protein 1 OS=Homo sapiens OX=9606 GN=IGBP1 PE=1 SV=1	1	3	3	11.2	39.221	339	0	17.995	NaN	NaN	NaN	NaN	NaN	NaN	0			19		472940			19				19		472940			19		472940	0	0	0	472940	0			1064
	Q8IWA4;C9JXQ1;H7C5H5	Mitofusin-1	MFN1	MFN1	sp|Q8IWA4|MFN1_HUMAN Mitofusin-1 OS=Homo sapiens OX=9606 GN=MFN1 PE=1 SV=3	3	3	3	5	84.159	741	0	28.648	NaN	NaN	NaN	NaN	NaN	NaN	71531			19		398440			19				19		469970			19		469970	0	71531	0	398440	0			1300
	Q8TCJ2	Dolichyl-diphosphooligosaccharide--protein glycosyltransferase subunit STT3B	STT3B	STT3B	sp|Q8TCJ2|STT3B_HUMAN Dolichyl-diphosphooligosaccharide--protein glycosyltransferase subunit STT3B OS=Homo sapiens OX=9606 GN=STT3B PE=1 SV=1	1	2	2	2.8	93.673	826	0	21.115	NaN	NaN	NaN	NaN	NaN	NaN	95905			19		374010			19				19		469910			19		373010	96900	95905	0	277110	96900			1352
	A0A2R8YCL0;A0A2R8Y511;A0A2R8YFH3;A0A2R8Y3S0;Q96JX3;A0A2R8YD19	Protein SERAC1	SERAC1	SERAC1	tr|A0A2R8YCL0|A0A2R8YCL0_HUMAN Protein SERAC1 OS=Homo sapiens OX=9606 GN=SERAC1 PE=1 SV=1;tr|A0A2R8Y511|A0A2R8Y511_HUMAN Protein SERAC1 OS=Homo sapiens OX=9606 GN=SERAC1 PE=1 SV=1;tr|A0A2R8YFH3|A0A2R8YFH3_HUMAN Protein SERAC1 OS=Homo sapiens OX=9606 GN=SER	6	2	2	3.7	64.239	566	0	12.629	NaN	NaN	NaN	NaN	NaN	NaN	85793			19		383610			19				19		469400			19		439500	29900	85793	0	353710	29900			162
	O43156	TELO2-interacting protein 1 homolog	TTI1	TTI1	sp|O43156|TTI1_HUMAN TELO2-interacting protein 1 homolog OS=Homo sapiens OX=9606 GN=TTI1 PE=1 SV=3	1	4	4	5.4	122.07	1089	0	31.682	NaN	NaN	NaN	NaN	NaN	NaN	268470			19		198540			19				19		467010			19		440880	26135	242340	26135	198540	0			649
	Q9H7R5	Zinc finger protein 665	ZNF665	ZNF665	sp|Q9H7R5|ZN665_HUMAN Zinc finger protein 665 OS=Homo sapiens OX=9606 GN=ZNF665 PE=2 SV=3	1	1	1	2.1	77.639	678	1	-2	NaN	NaN	NaN	NaN	NaN	NaN	465100			19		0			19				19		465100			19		465100	0	465100	0	0	0	+		1514
	K7EJM5;A0A087WX29;A0A0A0N0M3;K7EN94;B1AKP7;G3V162;A0A087X260;A0A087WYY0;Q13148;K7EJ99;A0A0A0MSV7;A0A087WXQ5;A0A087WV68;A0A1W2PNU8	TAR DNA-binding protein 43	TARDBP;TDP43	TARDBP	tr|K7EJM5|K7EJM5_HUMAN TAR DNA-binding protein 43 (Fragment) OS=Homo sapiens OX=9606 GN=TARDBP PE=1 SV=1;tr|A0A087WX29|A0A087WX29_HUMAN TAR DNA-binding protein 43 (Fragment) OS=Homo sapiens OX=9606 GN=TARDBP PE=1 SV=1;tr|A0A0A0N0M3|A0A0A0N0M3_HUMAN TAR DNA	14	2	2	17.9	22.844	201	0	13.051	NaN	NaN	NaN	NaN	NaN	NaN	0			19		463130			19				19		463130			19		463130	0	0	0	463130	0			38
	E7EM50;D6RFE8;E7EWV1;Q5H8A4;D6R9J9	GPI ethanolamine phosphate transferase 2	PIGG	PIGG	tr|E7EM50|E7EM50_HUMAN GPI ethanolamine phosphate transferase 2 OS=Homo sapiens OX=9606 GN=PIGG PE=1 SV=1;tr|D6RFE8|D6RFE8_HUMAN GPI ethanolamine phosphate transferase 2 OS=Homo sapiens OX=9606 GN=PIGG PE=1 SV=1;tr|E7EWV1|E7EWV1_HUMAN GPI ethanolamine phos	5	3	3	10.2	51.236	463	0	19.008	NaN	NaN	NaN	NaN	NaN	NaN	84311			19		378730			19				19		463040			19		463040	0	84311	0	378730	0			354
	I3L1U7;I3L0X9;I3L3T0;A0A0A6YYL4;Q9Y3D7	Coronin;Mitochondrial import inner membrane translocase subunit TIM16	PAM16;CORO7-PAM16	PAM16	tr|I3L1U7|I3L1U7_HUMAN Mitochondrial import inner membrane translocase subunit TIM16 OS=Homo sapiens OX=9606 GN=PAM16 PE=1 SV=1;tr|I3L0X9|I3L0X9_HUMAN Mitochondrial import inner membrane translocase subunit TIM16 OS=Homo sapiens OX=9606 GN=PAM16 PE=1 SV=1;	5	1	1	17.8	14.013	129	0	9.145	NaN	NaN	NaN	NaN	NaN	NaN	459260			19		0			19				19		459260			19		296600	162660	296600	162660	0	0			91
	E9PDU5;A0A087X295;Q9NNW5;E9PBK6	WD repeat-containing protein 6	WDR6	WDR6	tr|E9PDU5|E9PDU5_HUMAN WD repeat-containing protein 6 OS=Homo sapiens OX=9606 GN=WDR6 PE=1 SV=1;tr|A0A087X295|A0A087X295_HUMAN WD repeat-containing protein 6 OS=Homo sapiens OX=9606 GN=WDR6 PE=1 SV=1;sp|Q9NNW5|WDR6_HUMAN WD repeat-containing protein 6 OS=H	4	3	3	6.9	116.17	1070	0	49.061	NaN	NaN	NaN	NaN	NaN	NaN	0			19		458710			19				19		458710			19		458710	0	0	0	458710	0			67
	E9PC52;Q16576;Q5JNZ6	Histone-binding protein RBBP7	RBBP7	RBBP7	tr|E9PC52|E9PC52_HUMAN Histone-binding protein RBBP7 OS=Homo sapiens OX=9606 GN=RBBP7 PE=1 SV=1;sp|Q16576|RBBP7_HUMAN Histone-binding protein RBBP7 OS=Homo sapiens OX=9606 GN=RBBP7 PE=1 SV=1;tr|Q5JNZ6|Q5JNZ6_HUMAN Histone-binding protein RBBP7 (Fragment) O	3	3	1	8.7	46.938	416	0.0086634	6.0033	NaN	NaN	NaN	NaN	NaN	NaN	0			19		457540			19				19		457540			19		457540	0	0	0	457540	0			383
	Q9H5V9	UPF0428 protein CXorf56	CXorf56	CXorf56	sp|Q9H5V9|CX056_HUMAN UPF0428 protein CXorf56 OS=Homo sapiens OX=9606 GN=CXorf56 PE=1 SV=1	1	3	3	16.2	25.624	222	0	18.704	NaN	NaN	NaN	NaN	NaN	NaN	0			19		452080			19				19		452080			19		217410	234670	0	0	217410	234670			1512
	F8WF02;C9J634;P11177	Pyruvate dehydrogenase E1 component subunit beta, mitochondrial	PDHB	PDHB	tr|F8WF02|F8WF02_HUMAN Pyruvate dehydrogenase E1 component subunit beta OS=Homo sapiens OX=9606 GN=PDHB PE=1 SV=1;tr|C9J634|C9J634_HUMAN Pyruvate dehydrogenase E1 component subunit beta OS=Homo sapiens OX=9606 GN=PDHB PE=1 SV=1;sp|P11177|ODPB_HUMAN Pyruvat	3	2	2	10.8	27.65	251	0	11.651	NaN	NaN	NaN	NaN	NaN	NaN	0			19		441820			19				19		441820			19		341240	100580	0	0	341240	100580			309
	Q9NSB2;F5GYI5;Q9NSB4	Keratin, type II cuticular Hb4	KRT84	KRT84	sp|Q9NSB2|KRT84_HUMAN Keratin, type II cuticular Hb4 OS=Homo sapiens OX=9606 GN=KRT84 PE=2 SV=2	3	3	1	5	64.842	600	0	13.418	NaN	NaN	NaN	NaN	NaN	NaN	439290			19		0			19				19		439290			19		439290	0	439290	0	0	0			1550
	Q92616	Translational activator GCN1	GCN1L1	GCN1L1	sp|Q92616|GCN1_HUMAN eIF-2-alpha kinase activator GCN1 OS=Homo sapiens OX=9606 GN=GCN1 PE=1 SV=6	1	8	8	5.3	292.75	2671	0	47.68	NaN	NaN	NaN	NaN	NaN	NaN	368190			19		70358			19				19		438550			19		438550	0	368190	0	70358	0			1380
	Q8WUA2	Peptidyl-prolyl cis-trans isomerase-like 4	PPIL4	PPIL4	sp|Q8WUA2|PPIL4_HUMAN Peptidyl-prolyl cis-trans isomerase-like 4 OS=Homo sapiens OX=9606 GN=PPIL4 PE=1 SV=1	1	4	4	14.8	57.224	492	0	42.714	NaN	NaN	NaN	NaN	NaN	NaN	328050			19		109370			19				19		437420			19		384740	52684	275370	52684	109370	0			1362
	Q9NUQ2;E5RH21;H0YC22	1-acyl-sn-glycerol-3-phosphate acyltransferase epsilon	AGPAT5	AGPAT5	sp|Q9NUQ2|PLCE_HUMAN 1-acyl-sn-glycerol-3-phosphate acyltransferase epsilon OS=Homo sapiens OX=9606 GN=AGPAT5 PE=1 SV=3	3	3	3	10.4	42.072	364	0	21.939	NaN	NaN	NaN	NaN	NaN	NaN	198920			19		238370			19				19		437300			19		437300	0	198920	0	238370	0			1557
	P08243	Asparagine synthetase [glutamine-hydrolyzing]	ASNS	ASNS	sp|P08243|ASNS_HUMAN Asparagine synthetase [glutamine-hydrolyzing] OS=Homo sapiens OX=9606 GN=ASNS PE=1 SV=4	1	1	1	1.6	64.369	561	0	8.5112	NaN	NaN	NaN	NaN	NaN	NaN	434770			19		0			19				19		434770			19		434770	0	434770	0	0	0			781
	H3BSW6;Q2VPK5;H3BPG4	Cytoplasmic tRNA 2-thiolation protein 2	CTU2	CTU2	tr|H3BSW6|H3BSW6_HUMAN Cytoplasmic tRNA 2-thiolation protein 2 OS=Homo sapiens OX=9606 GN=CTU2 PE=1 SV=1;sp|Q2VPK5|CTU2_HUMAN Cytoplasmic tRNA 2-thiolation protein 2 OS=Homo sapiens OX=9606 GN=CTU2 PE=1 SV=1;tr|H3BPG4|H3BPG4_HUMAN Cytoplasmic tRNA 2-thiola	3	2	2	5.6	63.681	586	0	19.611	NaN	NaN	NaN	NaN	NaN	NaN	0			19		432800			19				19		432800			19		432800	0	0	0	432800	0			536
	A0A0A0MTS7;Q8WZ42;H7C1P9;A0A0A0MRA3	Titin	TTN	TTN	tr|A0A0A0MTS7|A0A0A0MTS7_HUMAN Titin OS=Homo sapiens OX=9606 GN=TTN PE=1 SV=1;sp|Q8WZ42|TITIN_HUMAN Titin OS=Homo sapiens OX=9606 GN=TTN PE=1 SV=4;tr|H7C1P9|H7C1P9_HUMAN Titin (Fragment) OS=Homo sapiens OX=9606 GN=TTN PE=1 SV=1;tr|A0A0A0MRA3|A0A0A0MRA3_HUM	4	2	2	0.1	3994.6	35991	0	11.042	NaN	NaN	NaN	NaN	NaN	NaN	0			19		431910			19				19		431910			19		431910	0	0	0	431910	0			88
	Q92820	Gamma-glutamyl hydrolase	GGH	GGH	sp|Q92820|GGH_HUMAN Gamma-glutamyl hydrolase OS=Homo sapiens OX=9606 GN=GGH PE=1 SV=2	1	4	4	17	35.964	318	0	24.657	NaN	NaN	NaN	NaN	NaN	NaN	0			19		429400			19				19		429400			19		429400	0	0	0	429400	0			1383
	A0A669KBL1;Q93009;F5H2X1;H3BND8;H3BMF6;H3BUV0;H3BTM1;H3BRA2;H3BQD1	Ubiquitin carboxyl-terminal hydrolase 7;Ubiquitin carboxyl-terminal hydrolase	USP7	USP7	tr|A0A669KBL1|A0A669KBL1_HUMAN Ubiquitin carboxyl-terminal hydrolase 7 OS=Homo sapiens OX=9606 GN=USP7 PE=1 SV=1;sp|Q93009|UBP7_HUMAN Ubiquitin carboxyl-terminal hydrolase 7 OS=Homo sapiens OX=9606 GN=USP7 PE=1 SV=2;tr|F5H2X1|F5H2X1_HUMAN Ubiquitin carboxy	9	3	3	4.4	132.33	1137	0	19.059	NaN	NaN	NaN	NaN	NaN	NaN	328430			19		100920			19				19		429340			19		429340	0	328430	0	100920	0			220
	A0A2R8Y891;P08237;F8VZI0;F8VX13;F8VZQ1;F8VP00	ATP-dependent 6-phosphofructokinase, muscle type	PFKM	PFKM	tr|A0A2R8Y891|A0A2R8Y891_HUMAN ATP-dependent 6-phosphofructokinase OS=Homo sapiens OX=9606 GN=PFKM PE=1 SV=1;sp|P08237|PFKAM_HUMAN ATP-dependent 6-phosphofructokinase, muscle type OS=Homo sapiens OX=9606 GN=PFKM PE=1 SV=2;tr|F8VZI0|F8VZI0_HUMAN ATP-depende	6	6	5	8.9	96.907	883	0	29.74	NaN	NaN	NaN	NaN	NaN	NaN	0			19		428500			19				19		428500			19		428500	0	0	0	428500	0			173
	Q15785	Mitochondrial import receptor subunit TOM34	TOMM34	TOMM34	sp|Q15785|TOM34_HUMAN Mitochondrial import receptor subunit TOM34 OS=Homo sapiens OX=9606 GN=TOMM34 PE=1 SV=2	1	2	2	7.8	34.559	309	0	12.995	NaN	NaN	NaN	NaN	NaN	NaN	0			19		427710			19				19		427710			19		349210	78500	0	0	349210	78500			1179
	Q6Y1H2;H7C4K8;C9JWG1	Very-long-chain (3R)-3-hydroxyacyl-CoA dehydratase 2	HACD2	HACD2	sp|Q6Y1H2|HACD2_HUMAN Very-long-chain (3R)-3-hydroxyacyl-CoA dehydratase 2 OS=Homo sapiens OX=9606 GN=HACD2 PE=1 SV=1;tr|H7C4K8|H7C4K8_HUMAN Very-long-chain (3R)-3-hydroxyacyl-CoA dehydratase (Fragment) OS=Homo sapiens OX=9606 GN=HACD2 PE=1 SV=1;tr|C9JWG1|	3	2	2	8.7	28.368	254	0	13.941	NaN	NaN	NaN	NaN	NaN	NaN	226080			19		201220			19				19		427300			19		427300	0	226080	0	201220	0			1256
	H0YKB3;A0A6I8PIS1;Q00796;A0A6I8PRA7	Sorbitol dehydrogenase	SORD	SORD	tr|H0YKB3|H0YKB3_HUMAN Sorbitol dehydrogenase OS=Homo sapiens OX=9606 GN=SORD PE=1 SV=1;tr|A0A6I8PIS1|A0A6I8PIS1_HUMAN Sorbitol dehydrogenase OS=Homo sapiens OX=9606 GN=SORD PE=1 SV=1;sp|Q00796|DHSO_HUMAN Sorbitol dehydrogenase OS=Homo sapiens OX=9606 GN=S	4	2	2	23.1	12.71	117	0	17.239	NaN	NaN	NaN	NaN	NaN	NaN	0			19		427010			19				19		427010			19		427010	0	0	0	427010	0			221
	Q9Y6V7	Probable ATP-dependent RNA helicase DDX49	DDX49	DDX49	sp|Q9Y6V7|DDX49_HUMAN Probable ATP-dependent RNA helicase DDX49 OS=Homo sapiens OX=9606 GN=DDX49 PE=1 SV=1	1	1	1	5.8	54.226	483	0	11.292	NaN	NaN	NaN	NaN	NaN	NaN	0			19		426320			19				19		426320			19		426320	0	0	0	426320	0			1680
	P53611;Q5T4U8	Geranylgeranyl transferase type-2 subunit beta	RABGGTB	RABGGTB	sp|P53611|PGTB2_HUMAN Geranylgeranyl transferase type-2 subunit beta OS=Homo sapiens OX=9606 GN=RABGGTB PE=1 SV=2;tr|Q5T4U8|Q5T4U8_HUMAN Geranylgeranyl transferase type-2 subunit beta OS=Homo sapiens OX=9606 GN=RABGGTB PE=1 SV=1	2	2	2	8.2	36.924	331	0	22.833	NaN	NaN	NaN	NaN	NaN	NaN	0			19		424450			19				19		424450			19		372040	52410	0	0	372040	52410			994
	P57740;H0YG15;G3V1T4	Nuclear pore complex protein Nup107	NUP107	NUP107	sp|P57740|NU107_HUMAN Nuclear pore complex protein Nup107 OS=Homo sapiens OX=9606 GN=NUP107 PE=1 SV=1	3	6	6	7.6	106.37	925	0	68.032	NaN	NaN	NaN	NaN	NaN	NaN	0			19		423470			19				19		423470			19		423470	0	0	0	423470	0			1013
	Q9UET6;B7Z4K4	Putative tRNA (cytidine(32)/guanosine(34)-2-O)-methyltransferase	FTSJ1	FTSJ1	sp|Q9UET6|TRM7_HUMAN Putative tRNA (cytidine(32)/guanosine(34)-2-O)-methyltransferase OS=Homo sapiens OX=9606 GN=FTSJ1 PE=1 SV=2;tr|B7Z4K4|B7Z4K4_HUMAN Putative tRNA (cytidine(32)/guanosine(34)-2-O)-methyltransferase OS=Homo sapiens OX=9606 GN=FTSJ1 PE=1	2	2	2	8.8	36.079	329	0	11.115	NaN	NaN	NaN	NaN	NaN	NaN	0			19		423340			19				19		423340			19		423340	0	0	0	423340	0			1597
	C9JRD2;P25686;C9JX00;C9JXB9;C9J1G2;E7ETU0	DnaJ homolog subfamily B member 2	DNAJB2	DNAJB2	tr|C9JRD2|C9JRD2_HUMAN DnaJ homolog subfamily B member 2 (Fragment) OS=Homo sapiens OX=9606 GN=DNAJB2 PE=1 SV=1;sp|P25686|DNJB2_HUMAN DnaJ homolog subfamily B member 2 OS=Homo sapiens OX=9606 GN=DNAJB2 PE=1 SV=3;tr|C9JX00|C9JX00_HUMAN DnaJ homolog subfamil	6	3	3	25.9	25.411	228	0	22.719	NaN	NaN	NaN	NaN	NaN	NaN	73514			19		349120			19				19		422630			19		386100	36529	73514	0	312590	36529			333
	H7BYZ9;Q5VT66;H0YDX4;X6RIL1;A0A494C1P3	Mitochondrial amidoxime-reducing component 1	MARC1	MARC1	tr|H7BYZ9|H7BYZ9_HUMAN Mitochondrial amidoxime-reducing component 1 (Fragment) OS=Homo sapiens OX=9606 GN=MTARC1 PE=1 SV=1;sp|Q5VT66|MARC1_HUMAN Mitochondrial amidoxime-reducing component 1 OS=Homo sapiens OX=9606 GN=MTARC1 PE=1 SV=1;tr|H0YDX4|H0YDX4_HUMAN	5	2	2	16	29.64	263	0	16.265	NaN	NaN	NaN	NaN	NaN	NaN	0			19		421120			19				19		421120			19		421120	0	0	0	421120	0			541
	Q9BV20	Methylthioribose-1-phosphate isomerase	MRI1	MRI1	sp|Q9BV20|MTNA_HUMAN Methylthioribose-1-phosphate isomerase OS=Homo sapiens OX=9606 GN=MRI1 PE=1 SV=1	1	2	2	13.8	39.149	369	0	11.513	NaN	NaN	NaN	NaN	NaN	NaN	352070			19		67996			19				19		420070			19		420070	0	352070	0	67996	0			1477
	A0A087WTZ5;E9PJ81;E9PRQ7;Q04323	UBX domain-containing protein 1	UBXN1	UBXN1	tr|A0A087WTZ5|A0A087WTZ5_HUMAN UBX domain-containing protein 1 OS=Homo sapiens OX=9606 GN=UBXN1 PE=1 SV=1;tr|E9PJ81|E9PJ81_HUMAN UBX domain-containing protein 1 (Fragment) OS=Homo sapiens OX=9606 GN=UBXN1 PE=1 SV=1;tr|E9PRQ7|E9PRQ7_HUMAN UBX domain-contain	4	1	1	5	27.015	238	0	12.068	NaN	NaN	NaN	NaN	NaN	NaN	0			19		415140			19				19		415140			19		415140	0	0	0	415140	0			15
	Q6NSI4;B1AQ74	Uncharacterized protein CXorf57	CXorf57	CXorf57	sp|Q6NSI4|RADX_HUMAN RPA-related protein RADX OS=Homo sapiens OX=9606 GN=RADX PE=1 SV=2;tr|B1AQ74|B1AQ74_HUMAN RPA-related protein RADX (Fragment) OS=Homo sapiens OX=9606 GN=RADX PE=1 SV=1	2	3	3	5.6	97.553	855	0	20.969	NaN	NaN	NaN	NaN	NaN	NaN	0			19		415050			19				19		415050			19		371300	43755	0	0	371300	43755			1236
	A0A2R8YD50;P51659;E7ER27;A0A2R8YDT8;A0A2R8YF45;A0A2R8Y7L2;E7ET17;A0A2R8YEG2;A0A2R8Y7W2;E7EPL9	Peroxisomal multifunctional enzyme type 2;(3R)-hydroxyacyl-CoA dehydrogenase;Enoyl-CoA hydratase 2	HSD17B4	HSD17B4	tr|A0A2R8YD50|A0A2R8YD50_HUMAN Peroxisomal multifunctional enzyme type 2 OS=Homo sapiens OX=9606 GN=HSD17B4 PE=1 SV=1;sp|P51659|DHB4_HUMAN Peroxisomal multifunctional enzyme type 2 OS=Homo sapiens OX=9606 GN=HSD17B4 PE=1 SV=3;tr|E7ER27|E7ER27_HUMAN Peroxis	10	4	4	9.1	76.837	711	0	26.126	NaN	NaN	NaN	NaN	NaN	NaN	0			19		414530			19				19		414530			19		414530	0	0	0	414530	0			174
	Q96CT7	Coiled-coil domain-containing protein 124	CCDC124	CCDC124	sp|Q96CT7|CC124_HUMAN Coiled-coil domain-containing protein 124 OS=Homo sapiens OX=9606 GN=CCDC124 PE=1 SV=1	1	1	1	5.8	25.835	223	0	13.039	NaN	NaN	NaN	NaN	NaN	NaN	0			19		414130			19				19		414130			19		414130	0	0	0	414130	0			1406
	Q96H79	Zinc finger CCCH-type antiviral protein 1-like	ZC3HAV1L	ZC3HAV1L	sp|Q96H79|ZCCHL_HUMAN Zinc finger CCCH-type antiviral protein 1-like OS=Homo sapiens OX=9606 GN=ZC3HAV1L PE=1 SV=2	1	3	3	22.7	32.962	300	0	25.044	NaN	NaN	NaN	NaN	NaN	NaN	0			19		414040			19				19		414040			19		317870	96174	0	0	317870	96174			1419
	A6NEM5;Q92643;B1AK81	GPI-anchor transamidase	PIGK	PIGK	tr|A6NEM5|A6NEM5_HUMAN GPI-anchor transamidase OS=Homo sapiens OX=9606 GN=PIGK PE=1 SV=1;sp|Q92643|GPI8_HUMAN GPI-anchor transamidase OS=Homo sapiens OX=9606 GN=PIGK PE=1 SV=2;tr|B1AK81|B1AK81_HUMAN GPI-anchor transamidase OS=Homo sapiens OX=9606 GN=PIGK P	3	2	2	6.9	37.785	332	0	30.986	NaN	NaN	NaN	NaN	NaN	NaN	0			19		411730			19				19		411730			19		348730	62993	0	0	348730	62993			245
	B0QY89;Q9Y262;C9JHP4;C9K0Q7;B0QY90	Eukaryotic translation initiation factor 3 subunit L	EIF3L	EIF3L	tr|B0QY89|B0QY89_HUMAN Eukaryotic translation initiation factor 3 subunit L OS=Homo sapiens OX=9606 GN=EIF3L PE=1 SV=1;sp|Q9Y262|EIF3L_HUMAN Eukaryotic translation initiation factor 3 subunit L OS=Homo sapiens OX=9606 GN=EIF3L PE=1 SV=1;tr|C9JHP4|C9JHP4_HU	5	2	2	6.3	70.901	607	0	12.222	NaN	NaN	NaN	NaN	NaN	NaN	73278			19		336180			19				19		409450			19		409450	0	73278	0	336180	0			259
	Q9NQE9	Histidine triad nucleotide-binding protein 3	HINT3	HINT3	sp|Q9NQE9|HINT3_HUMAN Histidine triad nucleotide-binding protein 3 OS=Homo sapiens OX=9606 GN=HINT3 PE=1 SV=1	1	1	1	5.5	20.361	182	0	9.2734	NaN	NaN	NaN	NaN	NaN	NaN	0			19		409260			19				19		409260			19		409260	0	0	0	409260	0			1539
	E9PQ87;E9PK85;P62070	Ras-related protein R-Ras2	RRAS2	RRAS2	tr|E9PQ87|E9PQ87_HUMAN Ras-related protein R-Ras2 (Fragment) OS=Homo sapiens OX=9606 GN=RRAS2 PE=1 SV=1;tr|E9PK85|E9PK85_HUMAN Ras-related protein R-Ras2 (Fragment) OS=Homo sapiens OX=9606 GN=RRAS2 PE=1 SV=1;sp|P62070|RRAS2_HUMAN Ras-related protein R-Ras2	3	1	1	20.3	8.2372	69	0.0045514	6.3308	NaN	NaN	NaN	NaN	NaN	NaN	184830			19		223840			19				19		408670			19		408670	0	184830	0	223840	0			405
	P47224	Guanine nucleotide exchange factor MSS4	RABIF	RABIF	sp|P47224|MSS4_HUMAN Guanine nucleotide exchange factor MSS4 OS=Homo sapiens OX=9606 GN=RABIF PE=1 SV=2	1	1	1	8.9	13.839	123	0.002681	6.5244	NaN	NaN	NaN	NaN	NaN	NaN	407590			19		0			19				19		407590			19		355300	52290	355300	52290	0	0			956
	F6U1T9;D3YTA9;H7BYZ3;P63098	Calcineurin subunit B type 1	PPP3R1	PPP3R1	tr|F6U1T9|F6U1T9_HUMAN Calcineurin subunit B type 1 OS=Homo sapiens OX=9606 GN=PPP3R1 PE=1 SV=1;tr|D3YTA9|D3YTA9_HUMAN Calcineurin subunit B type 1 OS=Homo sapiens OX=9606 GN=PPP3R1 PE=1 SV=1;tr|H7BYZ3|H7BYZ3_HUMAN Uncharacterized protein OS=Homo sapiens O	4	2	2	13.8	18.208	160	0	24.364	NaN	NaN	NaN	NaN	NaN	NaN	108880			19		298200			19				19		407080			19		407080	0	108880	0	298200	0			341
	Q96J85;Q71RC2;F8W1I4;Q8TBL5;A0A087WTL9;F8VY40;X6RLN4	La-related protein 4	LARP4	LARP4	tr|Q96J85|Q96J85_HUMAN C-Mpl binding protein OS=Homo sapiens OX=9606 GN=LARP4 PE=1 SV=1;sp|Q71RC2|LARP4_HUMAN La-related protein 4 OS=Homo sapiens OX=9606 GN=LARP4 PE=1 SV=3;tr|F8W1I4|F8W1I4_HUMAN La-related protein 4 (Fragment) OS=Homo sapiens OX=9606 GN=	7	2	2	5.6	42.504	375	0	11.878	NaN	NaN	NaN	NaN	NaN	NaN	0			19		403150			19				19		403150			19		345560	57583	0	0	345560	57583			1264
	C9JA62;Q6UW56	All-trans retinoic acid-induced differentiation factor	ATRAID	ATRAID	tr|C9JA62|C9JA62_HUMAN All-trans retinoic acid-induced differentiation factor (Fragment) OS=Homo sapiens OX=9606 GN=ATRAID PE=1 SV=1;sp|Q6UW56|ARAID_HUMAN All-trans retinoic acid-induced differentiation factor OS=Homo sapiens OX=9606 GN=ATRAID PE=1 SV=2	2	1	1	10.7	8.1633	75	0.0033267	6.4692	NaN	NaN	NaN	NaN	NaN	NaN	0			19		400480			19				19		400480			19		400480	0	0	0	400480	0			313
	Q9BZQ6;H0Y498	ER degradation-enhancing alpha-mannosidase-like protein 3	EDEM3	EDEM3	sp|Q9BZQ6|EDEM3_HUMAN ER degradation-enhancing alpha-mannosidase-like protein 3 OS=Homo sapiens OX=9606 GN=EDEM3 PE=1 SV=2	2	3	3	4.9	104.66	932	0	19.564	NaN	NaN	NaN	NaN	NaN	NaN	212790			19		186850			19				19		399640			19		399640	0	212790	0	186850	0			1491
	A0A669KB52;J3KPM9;A0A669KBI6;A0A669KB68;A0A669KB56;A0A669KBA4;A0A669KB53;P42224;A0A669KB75;D2KFR9;A0A669KB17;E7EPD2;A0A669KBK4;Q67C41;E9PH66;E7ENM1	Signal transducer and activator of transcription;Signal transducer and activator of transcription 1-alpha/beta	STAT1	STAT1	tr|A0A669KB52|A0A669KB52_HUMAN Signal transducer and activator of transcription OS=Homo sapiens OX=9606 GN=STAT1 PE=1 SV=1;tr|J3KPM9|J3KPM9_HUMAN Signal transducer and activator of transcription OS=Homo sapiens OX=9606 GN=STAT1 PE=1 SV=1;tr|A0A669KBI6|A0A6	16	4	4	7.5	74.206	636	0	23.061	NaN	NaN	NaN	NaN	NaN	NaN	0			19		398760			19				19		398760			19		398760	0	0	0	398760	0			219
	P22413;E9PE72	Ectonucleotide pyrophosphatase/phosphodiesterase family member 1;Alkaline phosphodiesterase I;Nucleotide pyrophosphatase	ENPP1	ENPP1	sp|P22413|ENPP1_HUMAN Ectonucleotide pyrophosphatase/phosphodiesterase family member 1 OS=Homo sapiens OX=9606 GN=ENPP1 PE=1 SV=2;tr|E9PE72|E9PE72_HUMAN Ectonucleotide pyrophosphatase/phosphodiesterase family member 1 OS=Homo sapiens OX=9606 GN=ENPP1 PE=1	2	2	2	3	104.92	925	0	14.015	NaN	NaN	NaN	NaN	NaN	NaN	54482			19		342670			19				19		397150			19		397150	0	54482	0	342670	0			853
	Q9UBF2	Coatomer subunit gamma-2	COPG2	COPG2	sp|Q9UBF2|COPG2_HUMAN Coatomer subunit gamma-2 OS=Homo sapiens OX=9606 GN=COPG2 PE=1 SV=1	1	5	4	8.6	97.621	871	0	47.505	NaN	NaN	NaN	NaN	NaN	NaN	61513			19		335450			19				19		396960			19		396960	0	61513	0	335450	0			1587
	Q8TB61	Adenosine 3-phospho 5-phosphosulfate transporter 1	SLC35B2	SLC35B2	sp|Q8TB61|S35B2_HUMAN Adenosine 3-phospho 5-phosphosulfate transporter 1 OS=Homo sapiens OX=9606 GN=SLC35B2 PE=1 SV=1	1	1	1	2.5	47.514	432	0.0033113	6.4335	NaN	NaN	NaN	NaN	NaN	NaN	159880			19		236830			19				19		396710			19		356160	40547	119340	40547	236830	0			1349
	E9PLP2;E9PN13;E9PQ05;E9PJ35;E9PQI4;P43308	Translocon-associated protein subunit beta	SSR2	SSR2	tr|E9PLP2|E9PLP2_HUMAN Translocon-associated protein subunit beta OS=Homo sapiens OX=9606 GN=SSR2 PE=1 SV=1;tr|E9PN13|E9PN13_HUMAN Translocon-associated protein subunit beta OS=Homo sapiens OX=9606 GN=SSR2 PE=1 SV=1;tr|E9PQ05|E9PQ05_HUMAN Translocon-associ	6	1	1	45.6	9.8812	90	0	8.2399	NaN	NaN	NaN	NaN	NaN	NaN	192860			19		203160			19				19		396020			19		396020	0	192860	0	203160	0			399
	G3V1U5;F5H6U7;Q9Y3E0	Vesicle transport protein GOT1B	GOLT1B	GOLT1B	tr|G3V1U5|G3V1U5_HUMAN Golgi transport 1 homolog B (S. cerevisiae), isoform CRA_c OS=Homo sapiens OX=9606 GN=GOLT1B PE=1 SV=1;tr|F5H6U7|F5H6U7_HUMAN Vesicle transport protein GOT1B OS=Homo sapiens OX=9606 GN=GOLT1B PE=1 SV=1;sp|Q9Y3E0|GOT1B_HUMAN Vesicle t	3	1	1	18.9	8.2139	74	0	7.2638	NaN	NaN	NaN	NaN	NaN	NaN	110510			19		284550			19				19		395060			19		395060	0	110510	0	284550	0			444
	Q7LGA3	Heparan sulfate 2-O-sulfotransferase 1	HS2ST1	HS2ST1	sp|Q7LGA3|HS2ST_HUMAN Heparan sulfate 2-O-sulfotransferase 1 OS=Homo sapiens OX=9606 GN=HS2ST1 PE=1 SV=1	1	1	1	2.5	41.881	356	0.0098039	5.9587	NaN	NaN	NaN	NaN	NaN	NaN	0			19		393770			19				19		393770			19		393770	0	0	0	393770	0			1274
	Q04917	14-3-3 protein eta	YWHAH	YWHAH	sp|Q04917|1433F_HUMAN 14-3-3 protein eta OS=Homo sapiens OX=9606 GN=YWHAH PE=1 SV=4	1	3	1	13	28.218	246	0	27.489	NaN	NaN	NaN	NaN	NaN	NaN	0			19		392130			19				19		392130			19		392130	0	0	0	392130	0			1086
	Q9BTT6;Q5T0G3	Leucine-rich repeat-containing protein 1	LRRC1	LRRC1	sp|Q9BTT6|LRRC1_HUMAN Leucine-rich repeat-containing protein 1 OS=Homo sapiens OX=9606 GN=LRRC1 PE=1 SV=1;tr|Q5T0G3|Q5T0G3_HUMAN Leucine-rich repeat-containing protein 1 OS=Homo sapiens OX=9606 GN=LRRC1 PE=1 SV=1	2	2	2	8.4	59.241	524	0	13.654	NaN	NaN	NaN	NaN	NaN	NaN	222270			19		168840			19				19		391100			19		391100	0	222270	0	168840	0			1467
	P01023;P20742	Alpha-2-macroglobulin;Pregnancy zone protein	A2M;PZP	A2M	sp|P01023|A2MG_HUMAN Alpha-2-macroglobulin OS=Homo sapiens OX=9606 GN=A2M PE=1 SV=3;sp|P20742|PZP_HUMAN Pregnancy zone protein OS=Homo sapiens OX=9606 GN=PZP PE=1 SV=4	2	1	1	0.6	163.29	1474	0	8.542	NaN	NaN	NaN	NaN	NaN	NaN	0			19		391020			19				19		391020			19		391020	0	0	0	391020	0			744
	A0A0J9YXF2;Q15165;G3XAK4;A0A2Q2SAK4;A0A0J9YXM1	Serum paraoxonase/arylesterase 2	PON2	PON2	tr|A0A0J9YXF2|A0A0J9YXF2_HUMAN Paraoxonase 2, isoform CRA_a OS=Homo sapiens OX=9606 GN=PON2 PE=1 SV=1;sp|Q15165|PON2_HUMAN Serum paraoxonase/arylesterase 2 OS=Homo sapiens OX=9606 GN=PON2 PE=1 SV=4;tr|G3XAK4|G3XAK4_HUMAN Paraoxonase 2, isoform CRA_c OS=Hom	5	4	4	17.6	41.527	375	0	27.841	NaN	NaN	NaN	NaN	NaN	NaN	0			19		391000			19				19		391000			19		360230	30776	0	0	360230	30776			120
	Q96CU9	FAD-dependent oxidoreductase domain-containing protein 1	FOXRED1	FOXRED1	sp|Q96CU9|FXRD1_HUMAN FAD-dependent oxidoreductase domain-containing protein 1 OS=Homo sapiens OX=9606 GN=FOXRED1 PE=1 SV=2	1	1	1	4.7	53.811	486	0	12.913	NaN	NaN	NaN	NaN	NaN	NaN	0			19		390940			19				19		390940			19		390940	0	0	0	390940	0			1407
	Q9NUM3;M0QX28	Zinc transporter ZIP9	SLC39A9	SLC39A9	sp|Q9NUM3|S39A9_HUMAN Zinc transporter ZIP9 OS=Homo sapiens OX=9606 GN=SLC39A9 PE=1 SV=2;tr|M0QX28|M0QX28_HUMAN Zinc transporter ZIP9 OS=Homo sapiens OX=9606 GN=SLC39A9 PE=1 SV=1	2	2	2	12.1	32.251	307	0	17.077	NaN	NaN	NaN	NaN	NaN	NaN	139060			19		251870			19				19		390920			19		354660	36266	139060	0	215600	36266			1556
	P13073;H3BNI5;Q86WV2;H3BN72;H3BNV9	Cytochrome c oxidase subunit 4 isoform 1, mitochondrial	COX4I1	COX4I1	sp|P13073|COX41_HUMAN Cytochrome c oxidase subunit 4 isoform 1, mitochondrial OS=Homo sapiens OX=9606 GN=COX4I1 PE=1 SV=1;tr|H3BNI5|H3BNI5_HUMAN Cytochrome c oxidase subunit 4 isoform 1, mitochondrial (Fragment) OS=Homo sapiens OX=9606 GN=COX4I1 PE=1 SV=1;	5	2	2	13	19.576	169	0	11.6	NaN	NaN	NaN	NaN	NaN	NaN	390850			19		0			19				19		390850			19		118470	272380	118470	272380	0	0			810
	H3BUP8		XPO6	XPO6	tr|H3BUP8|H3BUP8_HUMAN Exportin-6 (Fragment) OS=Homo sapiens OX=9606 GN=XPO6 PE=4 SV=1	1	1	1	66.7	2.474	21	0.00978	5.9479	NaN	NaN	NaN	NaN	NaN	NaN	199440			19		191310			19				19		390750			19		390750	0	199440	0	191310	0			538
	B5MD87;A0A0A0MQS1;Q53H96	Pyrroline-5-carboxylate reductase;Pyrroline-5-carboxylate reductase 3	PYCRL	PYCRL	tr|B5MD87|B5MD87_HUMAN Pyrroline-5-carboxylate reductase OS=Homo sapiens OX=9606 GN=PYCR3 PE=1 SV=2;tr|A0A0A0MQS1|A0A0A0MQS1_HUMAN Pyrroline-5-carboxylate reductase OS=Homo sapiens OX=9606 GN=PYCR3 PE=1 SV=1;sp|Q53H96|P5CR3_HUMAN Pyrroline-5-carboxylate re	3	1	1	8	14.341	137	0	12.994	NaN	NaN	NaN	NaN	NaN	NaN	0			19		390190			19				19		390190			19		390190	0	0	0	390190	0			71
	F5H6I7;Q6DD88	Atlastin-3	ATL3	ATL3	tr|F5H6I7|F5H6I7_HUMAN Atlastin-3 OS=Homo sapiens OX=9606 GN=ATL3 PE=1 SV=1;sp|Q6DD88|ATLA3_HUMAN Atlastin-3 OS=Homo sapiens OX=9606 GN=ATL3 PE=1 SV=1	2	4	4	9.9	58.772	523	0	23.931	NaN	NaN	NaN	NaN	NaN	NaN	0			19		388880			19				19		388880			19		388880	0	0	0	388880	0			441
	Q5JTZ9	Alanine--tRNA ligase, mitochondrial	AARS2	AARS2	sp|Q5JTZ9|SYAM_HUMAN Alanine--tRNA ligase, mitochondrial OS=Homo sapiens OX=9606 GN=AARS2 PE=1 SV=1	1	6	6	8.8	107.34	985	0	41.616	NaN	NaN	NaN	NaN	NaN	NaN	54603			19		333480			19				19		388080			19		388080	0	54603	0	333480	0			1210
	O95900	Probable tRNA pseudouridine synthase 2	TRUB2	TRUB2	sp|O95900|TRUB2_HUMAN Mitochondrial mRNA pseudouridine synthase TRUB2 OS=Homo sapiens OX=9606 GN=TRUB2 PE=1 SV=1	1	2	2	7.3	36.694	331	0	11.866	NaN	NaN	NaN	NaN	NaN	NaN	0			19		388070			19				19		388070			19		388070	0	0	0	388070	0			734
	Q6AI08;A0A087WXZ7;K7EIX2;K7ELR8;K7EK31	HEAT repeat-containing protein 6	HEATR6	HEATR6	sp|Q6AI08|HEAT6_HUMAN HEAT repeat-containing protein 6 OS=Homo sapiens OX=9606 GN=HEATR6 PE=1 SV=1;tr|A0A087WXZ7|A0A087WXZ7_HUMAN HEAT repeat-containing protein 6 OS=Homo sapiens OX=9606 GN=HEATR6 PE=1 SV=1;tr|K7EIX2|K7EIX2_HUMAN HEAT repeat-containing pro	5	5	5	5.2	128.78	1181	0	47.526	NaN	NaN	NaN	NaN	NaN	NaN	198830			19		185760			19				19		384590			19		357590	26997	171830	26997	185760	0			1233
	P78536	Disintegrin and metalloproteinase domain-containing protein 17	ADAM17	ADAM17	sp|P78536|ADA17_HUMAN Disintegrin and metalloproteinase domain-containing protein 17 OS=Homo sapiens OX=9606 GN=ADAM17 PE=1 SV=1	1	2	2	3.2	93.02	824	0	17.519	NaN	NaN	NaN	NaN	NaN	NaN	99557			19		283400			19				19		382950			19		382950	0	99557	0	283400	0			1069
	P31946;Q4VY20;A0A0J9YWZ2;Q4VY19;A0A0J9YWE8	14-3-3 protein beta/alpha;14-3-3 protein beta/alpha, N-terminally processed	YWHAB	YWHAB	sp|P31946|1433B_HUMAN 14-3-3 protein beta/alpha OS=Homo sapiens OX=9606 GN=YWHAB PE=1 SV=3	5	5	3	20.7	28.082	246	0	29.315	NaN	NaN	NaN	NaN	NaN	NaN	172730			19		206680			19				19		379410			19		379410	0	172730	0	206680	0			896
	F8WE26;C9JAZ1;O75431	Metaxin-2	MTX2	MTX2	tr|F8WE26|F8WE26_HUMAN Metaxin-2 OS=Homo sapiens OX=9606 GN=MTX2 PE=1 SV=1;tr|C9JAZ1|C9JAZ1_HUMAN Metaxin-2 (Fragment) OS=Homo sapiens OX=9606 GN=MTX2 PE=1 SV=1;sp|O75431|MTX2_HUMAN Metaxin-2 OS=Homo sapiens OX=9606 GN=MTX2 PE=1 SV=1	3	1	1	62.2	4.8174	45	0	15.365	NaN	NaN	NaN	NaN	NaN	NaN	0			19		378600			19				19		378600			19		378600	0	0	0	378600	0			317
	A0A2R8Y6A7;A0A2R8YD12;A0A024QZX5;A0A087X1N8;P35237	Serpin B6	SERPINB6	SERPINB6	tr|A0A2R8Y6A7|A0A2R8Y6A7_HUMAN Serpin B6 (Fragment) OS=Homo sapiens OX=9606 GN=SERPINB6 PE=1 SV=1;tr|A0A2R8YD12|A0A2R8YD12_HUMAN Serpin B6 OS=Homo sapiens OX=9606 GN=SERPINB6 PE=1 SV=1;tr|A0A024QZX5|A0A024QZX5_HUMAN Serpin B6 OS=Homo sapiens OX=9606 GN=SER	5	2	2	20.5	19.658	171	0	13.031	NaN	NaN	NaN	NaN	NaN	NaN	0			19		378100			19				19		378100			19		241560	136540	0	0	241560	136540			1
	H0YEH2;Q5T1Z4;Q5T1Z8;Q14671;H0YDK8;E9PR38;H0YDC5;H0YC97	Pumilio homolog 1	PUM1	PUM1	tr|H0YEH2|H0YEH2_HUMAN Pumilio homolog 1 (Fragment) OS=Homo sapiens OX=9606 GN=PUM1 PE=1 SV=1;tr|Q5T1Z4|Q5T1Z4_HUMAN Pumilio homolog 1 OS=Homo sapiens OX=9606 GN=PUM1 PE=1 SV=1;tr|Q5T1Z8|Q5T1Z8_HUMAN Pumilio homolog 1 OS=Homo sapiens OX=9606 GN=PUM1 PE=1 S	8	3	3	3.5	120.11	1125	0	23.513	NaN	NaN	NaN	NaN	NaN	NaN	0			19		376370			19				19		376370			19		376370	0	0	0	376370	0			501
	Q08J23	tRNA (cytosine(34)-C(5))-methyltransferase	NSUN2	NSUN2	sp|Q08J23|NSUN2_HUMAN RNA cytosine C(5)-methyltransferase NSUN2 OS=Homo sapiens OX=9606 GN=NSUN2 PE=1 SV=2	1	2	2	3.8	86.47	767	0	17.623	NaN	NaN	NaN	NaN	NaN	NaN	0			19		375180			19				19		375180			19		375180	0	0	0	375180	0			1096
	F6T1Q0;Q6L8Q7	2,5-phosphodiesterase 12	PDE12	PDE12	tr|F6T1Q0|F6T1Q0_HUMAN 2,5-phosphodiesterase 12 OS=Homo sapiens OX=9606 GN=PDE12 PE=1 SV=1;sp|Q6L8Q7|PDE12_HUMAN 2,5-phosphodiesterase 12 OS=Homo sapiens OX=9606 GN=PDE12 PE=1 SV=2	2	2	2	5.7	52.175	472	0	30.13	NaN	NaN	NaN	NaN	NaN	NaN	0			19		372420			19				19		372420			19		283810	88606	0	0	283810	88606			447
	Q15393	Splicing factor 3B subunit 3	SF3B3	SF3B3	sp|Q15393|SF3B3_HUMAN Splicing factor 3B subunit 3 OS=Homo sapiens OX=9606 GN=SF3B3 PE=1 SV=4	1	3	3	3.5	135.58	1217	0	17.344	NaN	NaN	NaN	NaN	NaN	NaN	223490			19		148930			19				19		372420			19		372420	0	223490	0	148930	0			1168
	O76003	Glutaredoxin-3	GLRX3	GLRX3	sp|O76003|GLRX3_HUMAN Glutaredoxin-3 OS=Homo sapiens OX=9606 GN=GLRX3 PE=1 SV=2	1	1	1	3.9	37.432	335	0	20.108	NaN	NaN	NaN	NaN	NaN	NaN	0			19		371660			19				19		371660			19		289310	82349	0	0	289310	82349			706
	Q15404	Ras suppressor protein 1	RSU1	RSU1	sp|Q15404|RSU1_HUMAN Ras suppressor protein 1 OS=Homo sapiens OX=9606 GN=RSU1 PE=1 SV=3	1	3	3	18.1	31.54	277	0	22.186	NaN	NaN	NaN	NaN	NaN	NaN	0			19		370440			19				19		370440			19		370440	0	0	0	370440	0			1169
	Q9Y512	Sorting and assembly machinery component 50 homolog	SAMM50	SAMM50	sp|Q9Y512|SAM50_HUMAN Sorting and assembly machinery component 50 homolog OS=Homo sapiens OX=9606 GN=SAMM50 PE=1 SV=3	1	1	1	2.1	51.976	469	0	8.8093	NaN	NaN	NaN	NaN	NaN	NaN	0			19		370230			19				19		370230			19		370230	0	0	0	370230	0			1657
	O14874;H3BTL2;H3BS02	[3-methyl-2-oxobutanoate dehydrogenase [lipoamide]] kinase, mitochondrial	BCKDK	BCKDK	sp|O14874|BCKD_HUMAN [3-methyl-2-oxobutanoate dehydrogenase [lipoamide]] kinase, mitochondrial OS=Homo sapiens OX=9606 GN=BCKDK PE=1 SV=2;tr|H3BTL2|H3BTL2_HUMAN Protein-serine/threonine kinase (Fragment) OS=Homo sapiens OX=9606 GN=BCKDK PE=1 SV=8;tr|H3BS02	3	2	2	6.3	46.36	412	0	11.091	NaN	NaN	NaN	NaN	NaN	NaN	0			19		369910			19				19		369910			19		320670	49243	0	0	320670	49243			631
	Q8N1F8	Serine/threonine-protein kinase 11-interacting protein	STK11IP	STK11IP	sp|Q8N1F8|S11IP_HUMAN Serine/threonine-protein kinase 11-interacting protein OS=Homo sapiens OX=9606 GN=STK11IP PE=1 SV=4	1	4	4	3.9	120.26	1088	0	25.406	NaN	NaN	NaN	NaN	NaN	NaN	75552			19		291040			19				19		366590			19		366590	0	75552	0	291040	0			1315
	Q9Y394;H0YJ66;H0YJE4;H0YJR8	Dehydrogenase/reductase SDR family member 7	DHRS7	DHRS7	sp|Q9Y394|DHRS7_HUMAN Dehydrogenase/reductase SDR family member 7 OS=Homo sapiens OX=9606 GN=DHRS7 PE=1 SV=1;tr|H0YJ66|H0YJ66_HUMAN Dehydrogenase/reductase SDR family member 7 (Fragment) OS=Homo sapiens OX=9606 GN=DHRS7 PE=1 SV=1	4	3	3	10.3	38.298	339	0	39.609	NaN	NaN	NaN	NaN	NaN	NaN	0			19		366180			19				19		366180			19		366180	0	0	0	366180	0			1646
	A0A2R8Y8A0;E7ETK0;A0A2R8Y849;A0A2R8YD14;P62847	40S ribosomal protein S24	RPS24	RPS24	tr|A0A2R8Y8A0|A0A2R8Y8A0_HUMAN 40S ribosomal protein S24 (Fragment) OS=Homo sapiens OX=9606 GN=RPS24 PE=1 SV=1;tr|E7ETK0|E7ETK0_HUMAN 40S ribosomal protein S24 OS=Homo sapiens OX=9606 GN=RPS24 PE=1 SV=1;tr|A0A2R8Y849|A0A2R8Y849_HUMAN 40S ribosomal protein	5	1	1	13.3	10.248	90	0.00070872	6.9648	NaN	NaN	NaN	NaN	NaN	NaN	51095			19		313490			19				19		364590			19		364590	0	51095	0	313490	0			172
	U3KPU7;U3KQS2;O43826	Glucose-6-phosphate translocase	SLC37A4	SLC37A4	tr|U3KPU7|U3KPU7_HUMAN Glucose-6-phosphate exchanger SLC37A4 OS=Homo sapiens OX=9606 GN=SLC37A4 PE=1 SV=2;tr|U3KQS2|U3KQS2_HUMAN Glucose-6-phosphate exchanger SLC37A4 OS=Homo sapiens OX=9606 GN=SLC37A4 PE=1 SV=2;sp|O43826|G6PT1_HUMAN Glucose-6-phosphate ex	3	1	1	3	46.443	429	0	26.945	NaN	NaN	NaN	NaN	NaN	NaN	189340			19		175230			19				19		364580			19		364580	0	189340	0	175230	0			661
	C9JLI6;H0YMV8;Q71UM5;P42677	40S ribosomal protein S27;40S ribosomal protein S27-like	RPS27L;RPS27	RPS27L	tr|C9JLI6|C9JLI6_HUMAN 40S ribosomal protein S27 OS=Homo sapiens OX=9606 GN=RPS27L PE=1 SV=1;tr|H0YMV8|H0YMV8_HUMAN 40S ribosomal protein S27 OS=Homo sapiens OX=9606 GN=RPS27L PE=1 SV=1;sp|Q71UM5|RS27L_HUMAN 40S ribosomal protein S27-like OS=Homo sapiens O	4	2	2	24.7	10.886	97	0	12.16	NaN	NaN	NaN	NaN	NaN	NaN	0			19		363180			19				19		363180			19		363180	0	0	0	363180	0			329
	K7EJE8;K7EKE6;P36776;K7ER27;K7ERR6	Lon protease homolog, mitochondrial	LONP1	LONP1	tr|K7EJE8|K7EJE8_HUMAN Lon protease homolog, mitochondrial OS=Homo sapiens OX=9606 GN=LONP1 PE=1 SV=1;tr|K7EKE6|K7EKE6_HUMAN Lon protease homolog, mitochondrial OS=Homo sapiens OX=9606 GN=LONP1 PE=1 SV=1;sp|P36776|LONM_HUMAN Lon protease homolog, mitochond	5	3	3	6.2	93.296	829	0	22.389	NaN	NaN	NaN	NaN	NaN	NaN	0			19		357180			19				19		357180			19		311300	45882	0	0	311300	45882			586
	Q96QU8;H3BPG8	Exportin-6	XPO6	XPO6	sp|Q96QU8|XPO6_HUMAN Exportin-6 OS=Homo sapiens OX=9606 GN=XPO6 PE=1 SV=1;tr|H3BPG8|H3BPG8_HUMAN Exportin-6 (Fragment) OS=Homo sapiens OX=9606 GN=XPO6 PE=1 SV=1	2	3	3	2.7	128.88	1125	0	19.912	NaN	NaN	NaN	NaN	NaN	NaN	129040			19		226450			19				19		355480			19		355480	0	129040	0	226450	0			1436
	Q5QP23;A0A0U1RQH7;H0Y4X3;G3XAC6;Q14498;Q5QP22	RNA-binding protein 39	RBM39	RBM39	tr|Q5QP23|Q5QP23_HUMAN RNA-binding protein 39 (Fragment) OS=Homo sapiens OX=9606 GN=RBM39 PE=1 SV=1;tr|A0A0U1RQH7|A0A0U1RQH7_HUMAN RNA-binding protein 39 (Fragment) OS=Homo sapiens OX=9606 GN=RBM39 PE=1 SV=1;tr|H0Y4X3|H0Y4X3_HUMAN RNA-binding protein 39 (F	6	3	3	21.2	27.081	231	0	21.827	NaN	NaN	NaN	NaN	NaN	NaN	0			19		354510			19				19		354510			19		309610	44901	0	0	309610	44901			123
	O95202	LETM1 and EF-hand domain-containing protein 1, mitochondrial	LETM1	LETM1	sp|O95202|LETM1_HUMAN Mitochondrial proton/calcium exchanger protein OS=Homo sapiens OX=9606 GN=LETM1 PE=1 SV=1	1	5	5	8.9	83.353	739	0	31.852	NaN	NaN	NaN	NaN	NaN	NaN	0			19		353160			19				19		353160			19		315160	37997	0	0	315160	37997			719
	A0A0G2JM88;D6R9R1;D6RDF7;Q9HCC0	Methylcrotonoyl-CoA carboxylase beta chain, mitochondrial	MCCC2	MCCC2	tr|A0A0G2JM88|A0A0G2JM88_HUMAN Methylcrotonoyl-CoA carboxylase beta chain, mitochondrial (Fragment) OS=Homo sapiens OX=9606 GN=MCCC2 PE=1 SV=1;tr|D6R9R1|D6R9R1_HUMAN Methylcrotonoyl-CoA carboxylase 2 isoform 1 OS=Homo sapiens OX=9606 GN=MCCC2 PE=1 SV=2;tr|	4	2	2	23.6	22.855	208	0	12.515	NaN	NaN	NaN	NaN	NaN	NaN	0			19		352840			19				19		352840			19		352840	0	0	0	352840	0			115
	B5MCE7;B5MCH7;E7ETZ4;Q9Y6E2	Basic leucine zipper and W2 domain-containing protein 2	BZW2	BZW2	tr|B5MCE7|B5MCE7_HUMAN Basic leucine zipper and W2 domain-containing protein 2 OS=Homo sapiens OX=9606 GN=BZW2 PE=1 SV=1;tr|B5MCH7|B5MCH7_HUMAN Basic leucine zipper and W2 domain-containing protein 2 OS=Homo sapiens OX=9606 GN=BZW2 PE=1 SV=1;tr|E7ETZ4|E7ET	4	2	1	7.6	26.182	225	0	9.2873	NaN	NaN	NaN	NaN	NaN	NaN	0			19		352660			19				19		352660			19		352660	0	0	0	352660	0			288
	O95864	Fatty acid desaturase 2	FADS2	FADS2	sp|O95864|FADS2_HUMAN Acyl-CoA 6-desaturase OS=Homo sapiens OX=9606 GN=FADS2 PE=1 SV=1	1	2	2	7.9	52.259	444	0	11.241	NaN	NaN	NaN	NaN	NaN	NaN	0			19		352350			19				19		352350			19		352350	0	0	0	352350	0			732
	O00487	26S proteasome non-ATPase regulatory subunit 14	PSMD14	PSMD14	sp|O00487|PSDE_HUMAN 26S proteasome non-ATPase regulatory subunit 14 OS=Homo sapiens OX=9606 GN=PSMD14 PE=1 SV=1	1	1	1	4.2	34.577	310	0	8.0682	NaN	NaN	NaN	NaN	NaN	NaN	0			19		351720			19				19		351720			19		275150	76563	0	0	275150	76563			619
	Q66K14;E5RIN2	TBC1 domain family member 9B	TBC1D9B	TBC1D9B	sp|Q66K14|TBC9B_HUMAN TBC1 domain family member 9B OS=Homo sapiens OX=9606 GN=TBC1D9B PE=1 SV=3	2	3	3	3.6	140.52	1250	0	24.283	NaN	NaN	NaN	NaN	NaN	NaN	130800			19		220480			19				19		351290			19		351290	0	130800	0	220480	0			1230
	P45954	Short/branched chain specific acyl-CoA dehydrogenase, mitochondrial	ACADSB	ACADSB	sp|P45954|ACDSB_HUMAN Short/branched chain specific acyl-CoA dehydrogenase, mitochondrial OS=Homo sapiens OX=9606 GN=ACADSB PE=1 SV=1	1	3	3	11.1	47.485	432	0	72.039	NaN	NaN	NaN	NaN	NaN	NaN	67065			19		283370			19				19		350430			19		350430	0	67065	0	283370	0			947
	O76071	Probable cytosolic iron-sulfur protein assembly protein CIAO1	CIAO1	CIAO1	sp|O76071|CIAO1_HUMAN Probable cytosolic iron-sulfur protein assembly protein CIAO1 OS=Homo sapiens OX=9606 GN=CIAO1 PE=1 SV=1	1	1	1	6.2	37.84	339	0.005102	6.2048	NaN	NaN	NaN	NaN	NaN	NaN	350400			19		0			19				19		350400			19		350400	0	350400	0	0	0			708
	X6RM59;Q9H0P0;B9A035	5-nucleotidase;Cytosolic 5-nucleotidase 3A	NT5C3A	NT5C3A	tr|X6RM59|X6RM59_HUMAN 5-nucleotidase OS=Homo sapiens OX=9606 GN=NT5C3A PE=1 SV=1;sp|Q9H0P0|5NT3A_HUMAN Cytosolic 5-nucleotidase 3A OS=Homo sapiens OX=9606 GN=NT5C3A PE=1 SV=3;tr|B9A035|B9A035_HUMAN 7-methylguanosine phosphate-specific 5-nucleotidase OS	3	2	2	8.5	37.405	331	0	29.158	NaN	NaN	NaN	NaN	NaN	NaN	0			19		349500			19				19		349500			19		349500	0	0	0	349500	0			1498
	A0A2R8Y473;B4DGL8;A0A5F9ZA98;O75027;A0A590UJS8;A0A087WW65;E9PJR8;A0A2R8YF35;E9PNQ5;A0A2R8Y3N2	ATP-binding cassette sub-family B member 7, mitochondrial	ABCB7	ABCB7	tr|A0A2R8Y473|A0A2R8Y473_HUMAN ATP-binding cassette sub-family B member 7, mitochondrial OS=Homo sapiens OX=9606 GN=ABCB7 PE=1 SV=1;tr|B4DGL8|B4DGL8_HUMAN ATP-binding cassette sub-family B member 7, mitochondrial (Fragment) OS=Homo sapiens OX=9606 GN=ABCB7	10	6	6	13.5	71.169	651	0	37.975	NaN	NaN	NaN	NaN	NaN	NaN	97700			19		251590			19				19		349300			19		320100	29193	68507	29193	251590	0			163
	E9PFN5;Q9Y2Q3	Glutathione S-transferase kappa 1	GSTK1	GSTK1	tr|E9PFN5|E9PFN5_HUMAN Glutathione S-transferase kappa OS=Homo sapiens OX=9606 GN=GSTK1 PE=1 SV=1;sp|Q9Y2Q3|GSTK1_HUMAN Glutathione S-transferase kappa 1 OS=Homo sapiens OX=9606 GN=GSTK1 PE=1 SV=3	2	1	1	8.4	21.707	190	0	7.9663	NaN	NaN	NaN	NaN	NaN	NaN	346000			19		0			19				19		346000			19		346000	0	346000	0	0	0			392
	A0A087WYJ2;M0R2B7;P28340;M0QZR8;A0A2R8Y7K6;M0QXE6;M0QXQ2;A0A2R8Y705;M0R3H8	DNA polymerase;DNA polymerase delta catalytic subunit	POLD1	POLD1	tr|A0A087WYJ2|A0A087WYJ2_HUMAN DNA polymerase OS=Homo sapiens OX=9606 GN=POLD1 PE=1 SV=1;tr|M0R2B7|M0R2B7_HUMAN DNA polymerase OS=Homo sapiens OX=9606 GN=POLD1 PE=1 SV=1;sp|P28340|DPOD1_HUMAN DNA polymerase delta catalytic subunit OS=Homo sapiens OX=9606 G	9	5	5	7.7	121.18	1083	0	34.431	NaN	NaN	NaN	NaN	NaN	NaN	50944			19		295030			19				19		345970			19		345970	0	50944	0	295030	0			43
	P51610;H7C1C4;A6NEM2	Host cell factor 1;HCF N-terminal chain 1;HCF N-terminal chain 2;HCF N-terminal chain 3;HCF N-terminal chain 4;HCF N-terminal chain 5;HCF N-terminal chain 6;HCF C-terminal chain 1;HCF C-terminal chain 2;HCF C-terminal chain 3;HCF C-terminal chain 4;HCF C-terminal chain 5;HCF C-terminal chain 6	HCFC1	HCFC1	sp|P51610|HCFC1_HUMAN Host cell factor 1 OS=Homo sapiens OX=9606 GN=HCFC1 PE=1 SV=2;tr|H7C1C4|H7C1C4_HUMAN Host cell factor 1 (Fragment) OS=Homo sapiens OX=9606 GN=HCFC1 PE=1 SV=1;tr|A6NEM2|A6NEM2_HUMAN Host cell factor 1 OS=Homo sapiens OX=9606 GN=HCFC1 P	3	4	4	3.1	208.73	2035	0	22.777	NaN	NaN	NaN	NaN	NaN	NaN	0			19		343520			19				19		343520			19		343520	0	0	0	343520	0			984
	P20618	Proteasome subunit beta type-1	PSMB1	PSMB1	sp|P20618|PSB1_HUMAN Proteasome subunit beta type-1 OS=Homo sapiens OX=9606 GN=PSMB1 PE=1 SV=2	1	1	1	5.8	26.489	241	0.00071073	6.975	NaN	NaN	NaN	NaN	NaN	NaN	343370			19		0			19				19		343370			19		343370	0	343370	0	0	0			844
	Q9UBV2;G3V3B3	Protein sel-1 homolog 1	SEL1L	SEL1L	sp|Q9UBV2|SE1L1_HUMAN Protein sel-1 homolog 1 OS=Homo sapiens OX=9606 GN=SEL1L PE=1 SV=3	2	3	3	7.3	88.754	794	0	19.034	NaN	NaN	NaN	NaN	NaN	NaN	246460			19		96789			19				19		343250			19		261820	81430	165030	81430	96789	0			1593
	O75891;C9JY00;C9JYZ6;C9IZ36	Cytosolic 10-formyltetrahydrofolate dehydrogenase	ALDH1L1	ALDH1L1	sp|O75891|AL1L1_HUMAN Cytosolic 10-formyltetrahydrofolate dehydrogenase OS=Homo sapiens OX=9606 GN=ALDH1L1 PE=1 SV=2	4	3	2	4	98.828	902	0	13.656	NaN	NaN	NaN	NaN	NaN	NaN	0			19		343190			19				19		343190			19		343190	0	0	0	343190	0			703
	Q9UHD8;K7EJ51;K7ER14;K7EQ08;K7EKN4;K7EN52;K7ENQ5;K7EJZ2;K7ER52;K7EIE4;K7EQD7;K7EK18;K7EL40;A0A6Q8PHC2	Septin-9	2009-09-01	2009-09-01	sp|Q9UHD8|SEPT9_HUMAN Septin-9 OS=Homo sapiens OX=9606 GN=SEPTIN9 PE=1 SV=2;tr|K7EJ51|K7EJ51_HUMAN Septin-9 (Fragment) OS=Homo sapiens OX=9606 GN=SEPTIN9 PE=1 SV=1;tr|K7ER14|K7ER14_HUMAN Septin-9 (Fragment) OS=Homo sapiens OX=9606 GN=SEPTIN9 PE=1 SV=1	14	3	3	10.4	65.401	586	0	19.05	NaN	NaN	NaN	NaN	NaN	NaN	0			19		342590			19				19		342590			19		342590	0	0	0	342590	0			1604
	Q5VU11;P78346;Q5VU10	Ribonuclease P protein subunit p30	RPP30	RPP30	tr|Q5VU11|Q5VU11_HUMAN Ribonuclease P protein subunit p30 (Fragment) OS=Homo sapiens OX=9606 GN=RPP30 PE=1 SV=1;sp|P78346|RPP30_HUMAN Ribonuclease P protein subunit p30 OS=Homo sapiens OX=9606 GN=RPP30 PE=1 SV=1;tr|Q5VU10|Q5VU10_HUMAN Ribonuclease P protei	3	2	2	11.4	28.112	254	0	13.617	NaN	NaN	NaN	NaN	NaN	NaN	0			19		341400			19				19		341400			19		294130	47268	0	0	294130	47268			1065
	J3QS48;I3L295;J3KTK8;J3QQZ4;J3KT75;J3QW43;J3QRD5;O75352	Mannose-P-dolichol utilization defect 1 protein	MPDU1	MPDU1	tr|J3QS48|J3QS48_HUMAN Mannose-P-dolichol utilization defect 1 protein OS=Homo sapiens OX=9606 GN=MPDU1 PE=1 SV=1;tr|I3L295|I3L295_HUMAN Mannose-P-dolichol utilization defect 1 isoform 2 OS=Homo sapiens OX=9606 GN=MPDU1 PE=1 SV=1;tr|J3KTK8|J3KTK8_HUMAN Man	8	1	1	13.9	10.978	101	0	13.79	NaN	NaN	NaN	NaN	NaN	NaN	186610			19		154460			19				19		341070			19		341070	0	186610	0	154460	0			556
	Q96EA4;D6RC83;H0YBG5;D6RCL1;D6REZ1;D6R936;D6RIF7;D6RIB8	Protein Spindly	SPDL1	SPDL1	sp|Q96EA4|SPDLY_HUMAN Protein Spindly OS=Homo sapiens OX=9606 GN=SPDL1 PE=1 SV=2;tr|D6RC83|D6RC83_HUMAN Protein Spindly (Fragment) OS=Homo sapiens OX=9606 GN=SPDL1 PE=1 SV=1;tr|H0YBG5|H0YBG5_HUMAN Protein Spindly (Fragment) OS=Homo sapiens OX=9606 GN=SPDL1	8	3	3	9.1	70.171	605	0	33.585	NaN	NaN	NaN	NaN	NaN	NaN	0			19		337380			19				19		337380			19		296840	40543	0	0	296840	40543			1410
	H3BPN2;H3BSA6;Q9H773	dCTP pyrophosphatase 1	DCTPP1	DCTPP1	tr|H3BPN2|H3BPN2_HUMAN dCTP pyrophosphatase 1 OS=Homo sapiens OX=9606 GN=DCTPP1 PE=1 SV=2;tr|H3BSA6|H3BSA6_HUMAN dCTP pyrophosphatase 1 OS=Homo sapiens OX=9606 GN=DCTPP1 PE=1 SV=1;sp|Q9H773|DCTP1_HUMAN dCTP pyrophosphatase 1 OS=Homo sapiens OX=9606 GN=DCTP	3	1	1	63.3	5.3578	49	0	9.8447	NaN	NaN	NaN	NaN	NaN	NaN	0			19		334290			19				19		334290			19		334290	0	0	0	334290	0			528
	A0A0G2JL47;A0A024RCR6;A0A0G2JK23;P46379;F6S6P2;X6REW1;A0A0G2JJM1	Large proline-rich protein BAG6	BAT3;BAG6	BAT3	tr|A0A0G2JL47|A0A0G2JL47_HUMAN BCL2-associated athanogene 6 OS=Homo sapiens OX=9606 GN=BAG6 PE=1 SV=1;tr|A0A024RCR6|A0A024RCR6_HUMAN BCL2-associated athanogene 6 OS=Homo sapiens OX=9606 GN=BAG6 PE=1 SV=1;tr|A0A0G2JK23|A0A0G2JK23_HUMAN BCL2-associated athan	7	3	3	3.9	113.46	1077	0	17.955	NaN	NaN	NaN	NaN	NaN	NaN	0			19		333430			19				19		333430			19		333430	0	0	0	333430	0			3
	Q13151	Heterogeneous nuclear ribonucleoprotein A0	HNRNPA0	HNRNPA0	sp|Q13151|ROA0_HUMAN Heterogeneous nuclear ribonucleoprotein A0 OS=Homo sapiens OX=9606 GN=HNRNPA0 PE=1 SV=1	1	1	1	5.2	30.84	305	0	11.5	NaN	NaN	NaN	NaN	NaN	NaN	0			19		331660			19				19		331660			19		246680	84972	0	0	246680	84972			1107
	I1E4Y6;Q6Y7W6;C9JHW1;E7ESB6;C9JW88;F8WCD5;C9JPV7;C9JXQ0;C9J0V6;C9JHT0;C9JRZ2	PERQ amino acid-rich with GYF domain-containing protein 2	GIGYF2	GIGYF2	tr|I1E4Y6|I1E4Y6_HUMAN GRB10-interacting GYF protein 2 OS=Homo sapiens OX=9606 GN=GIGYF2 PE=1 SV=1;sp|Q6Y7W6|GGYF2_HUMAN GRB10-interacting GYF protein 2 OS=Homo sapiens OX=9606 GN=GIGYF2 PE=1 SV=1;tr|C9JHW1|C9JHW1_HUMAN GRB10-interacting GYF protein 2 (Fra	11	4	4	4.7	152.53	1321	0	29.324	NaN	NaN	NaN	NaN	NaN	NaN	0			19		330180			19				19		330180			19		249850	80334	0	0	249850	80334			551
	A0A2R8YDE6;Q9UBN7;A6NDI8;A0A2R8Y758;A0A2R8Y5Z4;A0A2R8YD35;C9J172;Q9BRX7;E7EP63;E7ER52;A0A2R8Y559	Histone deacetylase 6	HDAC6	HDAC6	tr|A0A2R8YDE6|A0A2R8YDE6_HUMAN Histone deacetylase 6 OS=Homo sapiens OX=9606 GN=HDAC6 PE=1 SV=1;sp|Q9UBN7|HDAC6_HUMAN Histone deacetylase 6 OS=Homo sapiens OX=9606 GN=HDAC6 PE=1 SV=2;tr|A6NDI8|A6NDI8_HUMAN Histone deacetylase 6 (Fragment) OS=Homo sapiens O	11	4	4	4.7	125.37	1160	0	30.673	NaN	NaN	NaN	NaN	NaN	NaN	89009			19		240880			19				19		329890			19		329890	0	89009	0	240880	0			177
	Q15014;H0YM21;Q5JXX1;Q5JXX2;Q9UBU8	Mortality factor 4-like protein 2;Mortality factor 4-like protein 1	MORF4L2;MORF4L1	MORF4L2	sp|Q15014|MO4L2_HUMAN Mortality factor 4-like protein 2 OS=Homo sapiens OX=9606 GN=MORF4L2 PE=1 SV=1;tr|H0YM21|H0YM21_HUMAN Mortality factor 4-like protein 1 (Fragment) OS=Homo sapiens OX=9606 GN=MORF4L1 PE=1 SV=1;tr|Q5JXX1|Q5JXX1_HUMAN Mortality factor 4-	5	2	1	8.3	32.307	288	0.0039241	6.37	NaN	NaN	NaN	NaN	NaN	NaN	0			19		327380			19				19		327380			19		210910	116470	0	0	210910	116470			1148
	Q9BPX3;D6RA93	Condensin complex subunit 3	NCAPG	NCAPG	sp|Q9BPX3|CND3_HUMAN Condensin complex subunit 3 OS=Homo sapiens OX=9606 GN=NCAPG PE=1 SV=1	2	3	3	3.4	114.33	1015	0	39.918	NaN	NaN	NaN	NaN	NaN	NaN	0			19		327220			19				19		327220			19		210950	116270	0	0	210950	116270			1452
	O75844	CAAX prenyl protease 1 homolog	ZMPSTE24	ZMPSTE24	sp|O75844|FACE1_HUMAN CAAX prenyl protease 1 homolog OS=Homo sapiens OX=9606 GN=ZMPSTE24 PE=1 SV=2	1	1	1	3.4	54.812	475	0	8.6876	NaN	NaN	NaN	NaN	NaN	NaN	118470			19		207800			19				19		326270			19		326270	0	118470	0	207800	0			702
	A0A590UJ73;A0A590UJW4;E7EQB3;Q9BSV6;A0A590UK37;B0V3J0;A9C4B9;A0A0G2JNL0;A0A0G2JNK5	tRNA-splicing endonuclease subunit Sen34	TSEN34	TSEN34	tr|A0A590UJ73|A0A590UJ73_HUMAN tRNA-intron lyase (Fragment) OS=Homo sapiens OX=9606 GN=TSEN34 PE=1 SV=1;tr|A0A590UJW4|A0A590UJW4_HUMAN tRNA-splicing endonuclease subunit Sen34 OS=Homo sapiens OX=9606 GN=TSEN34 PE=1 SV=1;tr|E7EQB3|E7EQB3_HUMAN tRNA-splicing	9	2	2	10.5	28.017	256	0	12.066	NaN	NaN	NaN	NaN	NaN	NaN	0			19		325620			19				19		325620			19		325620	0	0	0	325620	0			206
	Q7Z4Q2	HEAT repeat-containing protein 3	HEATR3	HEATR3	sp|Q7Z4Q2|HEAT3_HUMAN HEAT repeat-containing protein 3 OS=Homo sapiens OX=9606 GN=HEATR3 PE=1 SV=2	1	2	2	4.3	74.582	680	0	36.843	NaN	NaN	NaN	NaN	NaN	NaN	0			19		325070			19				19		325070			19		325070	0	0	0	325070	0			1279
	F8WE72;A0A087X020;Q9Y3A5	Ribosome maturation protein SBDS	SBDS	SBDS	tr|F8WE72|F8WE72_HUMAN Ribosome maturation protein SBDS OS=Homo sapiens OX=9606 GN=SBDS PE=1 SV=1;tr|A0A087X020|A0A087X020_HUMAN Ribosome maturation protein SBDS OS=Homo sapiens OX=9606 GN=SBDS PE=1 SV=1;sp|Q9Y3A5|SBDS_HUMAN Ribosome maturation protein SBD	3	1	1	19.8	9.7691	86	0.00070621	6.9169	NaN	NaN	NaN	NaN	NaN	NaN	0			19		324380			19				19		324380			19		208440	115950	0	0	208440	115950			50
	A0A0C4DGA6;Q14527;H7C5K0	Helicase-like transcription factor	HLTF	HLTF	tr|A0A0C4DGA6|A0A0C4DGA6_HUMAN Helicase-like transcription factor OS=Homo sapiens OX=9606 GN=HLTF PE=1 SV=1;sp|Q14527|HLTF_HUMAN Helicase-like transcription factor OS=Homo sapiens OX=9606 GN=HLTF PE=1 SV=2;tr|H7C5K0|H7C5K0_HUMAN Helicase-like transcription	3	3	3	4.7	113.86	1008	0	19.944	NaN	NaN	NaN	NaN	NaN	NaN	163620			19		159980			19				19		323590			19		323590	0	163620	0	159980	0			98
	E7EQR4;P15311;A0A2R8Y7M3;A0A2R8Y5S7;P26038;P35241	Ezrin;Moesin;Radixin	EZR;MSN;RDX	EZR	tr|E7EQR4|E7EQR4_HUMAN Ezrin OS=Homo sapiens OX=9606 GN=EZR PE=1 SV=3;sp|P15311|EZRI_HUMAN Ezrin OS=Homo sapiens OX=9606 GN=EZR PE=1 SV=4;tr|A0A2R8Y7M3|A0A2R8Y7M3_HUMAN Radixin OS=Homo sapiens OX=9606 GN=RDX PE=1 SV=1;tr|A0A2R8Y5S7|A0A2R8Y5S7_HUMAN Radixin	6	2	2	4.4	69.371	586	0	13.074	NaN	NaN	NaN	NaN	NaN	NaN	0			19		321280			19				19		321280			19		264520	56757	0	0	264520	56757			366
	P31948	Stress-induced-phosphoprotein 1	STIP1	STIP1	sp|P31948|STIP1_HUMAN Stress-induced-phosphoprotein 1 OS=Homo sapiens OX=9606 GN=STIP1 PE=1 SV=1	1	1	1	2.4	62.639	543	0.0045366	6.3116	NaN	NaN	NaN	NaN	NaN	NaN	321010			19		0			19				19		321010			19		321010	0	321010	0	0	0			897
	F8VV32;A0A0B4J259;P61626	Lysozyme;Lysozyme C	LYZ	LYZ	tr|F8VV32|F8VV32_HUMAN 1,4-beta-N-acetylmuramidase C OS=Homo sapiens OX=9606 GN=LYZ PE=1 SV=1;tr|A0A0B4J259|A0A0B4J259_HUMAN 1,4-beta-N-acetylmuramidase C OS=Homo sapiens OX=9606 GN=LYZ PE=1 SV=1;sp|P61626|LYSC_HUMAN Lysozyme C OS=Homo sapiens OX=9606 GN=L	3	1	1	11.5	11.488	104	0	7.3525	NaN	NaN	NaN	NaN	NaN	NaN	154960			19		165640			19				19		320600			19		320600	0	154960	0	165640	0			93
	Q8TBM8	DnaJ homolog subfamily B member 14	DNAJB14	DNAJB14	sp|Q8TBM8|DJB14_HUMAN DnaJ homolog subfamily B member 14 OS=Homo sapiens OX=9606 GN=DNAJB14 PE=1 SV=1	1	2	2	6.3	42.515	379	0	25.703	NaN	NaN	NaN	NaN	NaN	NaN	0			19		320520			19				19		320520			19		320520	0	0	0	320520	0			1350
	E9PG71;P54764;C9JEM6;F8W9W0;C9JXA2;F8VP57;B7ZKW7;B7ZKJ3;P29320;P54756	Receptor protein-tyrosine kinase;Ephrin type-A receptor 4	EPHA4	EPHA4	tr|E9PG71|E9PG71_HUMAN Receptor protein-tyrosine kinase OS=Homo sapiens OX=9606 GN=EPHA4 PE=1 SV=1;sp|P54764|EPHA4_HUMAN Ephrin type-A receptor 4 OS=Homo sapiens OX=9606 GN=EPHA4 PE=1 SV=1	10	4	4	6.1	105.71	949	0	28.302	NaN	NaN	NaN	NaN	NaN	NaN	318140			19		0			19				19		318140			19		318140	0	318140	0	0	0			393
	H3BTA2;P60510;I3L4X0;H3BV22	Serine/threonine-protein phosphatase;Serine/threonine-protein phosphatase 4 catalytic subunit	PPP4C	PPP4C	tr|H3BTA2|H3BTA2_HUMAN Serine/threonine-protein phosphatase (Fragment) OS=Homo sapiens OX=9606 GN=PPP4C PE=1 SV=1;sp|P60510|PP4C_HUMAN Serine/threonine-protein phosphatase 4 catalytic subunit OS=Homo sapiens OX=9606 GN=PPP4C PE=1 SV=1;tr|I3L4X0|I3L4X0_HUMA	4	2	2	9	30.561	267	0	15.746	NaN	NaN	NaN	NaN	NaN	NaN	0			19		315460			19				19		315460			19		315460	0	0	0	315460	0			537
	D6RAZ4;O14967	Calmegin	CLGN	CLGN	tr|D6RAZ4|D6RAZ4_HUMAN Calmegin (Fragment) OS=Homo sapiens OX=9606 GN=CLGN PE=1 SV=1;sp|O14967|CLGN_HUMAN Calmegin OS=Homo sapiens OX=9606 GN=CLGN PE=1 SV=1	2	2	2	19	20.508	179	0	11.752	NaN	NaN	NaN	NaN	NaN	NaN	77089			19		238280			19				19		315360			19		272780	42582	77089	0	195690	42582			348
	Q15021;E7EN77;F5H431;F5GZK7	Condensin complex subunit 1	NCAPD2	NCAPD2	sp|Q15021|CND1_HUMAN Condensin complex subunit 1 OS=Homo sapiens OX=9606 GN=NCAPD2 PE=1 SV=3;tr|E7EN77|E7EN77_HUMAN Condensin complex subunit 1 (Fragment) OS=Homo sapiens OX=9606 GN=NCAPD2 PE=1 SV=2	4	4	4	3.6	157.18	1401	0	25.267	NaN	NaN	NaN	NaN	NaN	NaN	178120			19		135010			19				19		313140			19		313140	0	178120	0	135010	0			1150
	G3V5L0;G3V2Y4;P34897	Serine hydroxymethyltransferase;Serine hydroxymethyltransferase, mitochondrial	SHMT2	SHMT2	tr|G3V5L0|G3V5L0_HUMAN Glycine hydroxymethyltransferase (Fragment) OS=Homo sapiens OX=9606 GN=SHMT2 PE=1 SV=1;tr|G3V2Y4|G3V2Y4_HUMAN Glycine hydroxymethyltransferase (Fragment) OS=Homo sapiens OX=9606 GN=SHMT2 PE=1 SV=1;sp|P34897|GLYM_HUMAN Serine hydroxym	3	1	1	6.5	23.965	215	0	13.761	NaN	NaN	NaN	NaN	NaN	NaN	311650			19		0			19				19		311650			19		311650	0	311650	0	0	0			477
	Q9NRN7;E9PNF3;E9PLW6	L-aminoadipate-semialdehyde dehydrogenase-phosphopantetheinyl transferase	AASDHPPT	AASDHPPT	sp|Q9NRN7|ADPPT_HUMAN L-aminoadipate-semialdehyde dehydrogenase-phosphopantetheinyl transferase OS=Homo sapiens OX=9606 GN=AASDHPPT PE=1 SV=2;tr|E9PNF3|E9PNF3_HUMAN 4-phosphopantetheinyl transferase (Fragment) OS=Homo sapiens OX=9606 GN=AASDHPPT PE=1 SV=1	3	4	4	14.6	35.776	309	0	25.192	NaN	NaN	NaN	NaN	NaN	NaN	0			19		311140			19				19		311140			19		311140	0	0	0	311140	0			1547
	G3XAL9;P55011	Solute carrier family 12 member 2	SLC12A2	SLC12A2	tr|G3XAL9|G3XAL9_HUMAN Solute carrier family 12 (Sodium/potassium/chloride transporters), member 2, isoform CRA_a OS=Homo sapiens OX=9606 GN=SLC12A2 PE=1 SV=1;sp|P55011|S12A2_HUMAN Solute carrier family 12 member 2 OS=Homo sapiens OX=9606 GN=SLC12A2 PE=1 S	2	3	3	5	124.59	1150	0	32.795	NaN	NaN	NaN	NaN	NaN	NaN	105550			19		204900			19				19		310460			19		310460	0	105550	0	204900	0			482
	A0A6Q8PGA3;A0A6Q8PGV8;A0A6Q8PFJ4;O95140;A0A6Q8PGR2;A0A6Q8PGS9;Q5JXC5	Mitofusin-2	MFN2	MFN2	tr|A0A6Q8PGA3|A0A6Q8PGA3_HUMAN Mitofusin-2 OS=Homo sapiens OX=9606 GN=MFN2 PE=1 SV=1;tr|A0A6Q8PGV8|A0A6Q8PGV8_HUMAN Mitofusin-2 OS=Homo sapiens OX=9606 GN=MFN2 PE=1 SV=1;tr|A0A6Q8PFJ4|A0A6Q8PFJ4_HUMAN Mitofusin-2 OS=Homo sapiens OX=9606 GN=MFN2 PE=1 SV=1;s	7	3	3	6.7	78.702	690	0	20.117	NaN	NaN	NaN	NaN	NaN	NaN	0			19		308400			19				19		308400			19		308400	0	0	0	308400	0			232
	Q5T6F2	Ubiquitin-associated protein 2	UBAP2	UBAP2	sp|Q5T6F2|UBAP2_HUMAN Ubiquitin-associated protein 2 OS=Homo sapiens OX=9606 GN=UBAP2 PE=1 SV=1	1	2	2	3	117.11	1119	0	13.445	NaN	NaN	NaN	NaN	NaN	NaN	0			19		307930			19				19		307930			19		307930	0	0	0	307930	0			1220
	Q8NE01	Metal transporter CNNM3	CNNM3	CNNM3	sp|Q8NE01|CNNM3_HUMAN Metal transporter CNNM3 OS=Homo sapiens OX=9606 GN=CNNM3 PE=1 SV=1	1	4	4	10	76.118	707	0	24.53	NaN	NaN	NaN	NaN	NaN	NaN	43544			19		260670			19				19		304220			19		304220	0	43544	0	260670	0			1339
	H0Y8Z9;Q9H845	Acyl-CoA dehydrogenase family member 9, mitochondrial	ACAD9	ACAD9	tr|H0Y8Z9|H0Y8Z9_HUMAN Complex I assembly factor ACAD9, mitochondrial (Fragment) OS=Homo sapiens OX=9606 GN=ACAD9 PE=1 SV=1;sp|Q9H845|ACAD9_HUMAN Complex I assembly factor ACAD9, mitochondrial OS=Homo sapiens OX=9606 GN=ACAD9 PE=1 SV=1	2	1	1	3.9	43.074	384	0.0057252	6.1866	NaN	NaN	NaN	NaN	NaN	NaN	0			19		303500			19				19		303500			19		303500	0	0	0	303500	0			495
	Q9H9A6	Leucine-rich repeat-containing protein 40	LRRC40	LRRC40	sp|Q9H9A6|LRC40_HUMAN Leucine-rich repeat-containing protein 40 OS=Homo sapiens OX=9606 GN=LRRC40 PE=1 SV=1	1	2	2	7	68.249	602	0	12.991	NaN	NaN	NaN	NaN	NaN	NaN	157940			19		144280			19				19		302220			19		234410	67812	90128	67812	144280	0			1521
	H7C3T4;Q13162;A6NJJ0	Peroxiredoxin-4	PRDX4	PRDX4	tr|H7C3T4|H7C3T4_HUMAN Peroxiredoxin-4 (Fragment) OS=Homo sapiens OX=9606 GN=PRDX4 PE=1 SV=1;sp|Q13162|PRDX4_HUMAN Peroxiredoxin-4 OS=Homo sapiens OX=9606 GN=PRDX4 PE=1 SV=1	3	4	3	26.1	18.214	161	0	18.424	NaN	NaN	NaN	NaN	NaN	NaN	0			19		299710			19				19		299710			19		73075	226630	0	0	73075	226630			549
	B8ZZX6;Q658P3	Metalloreductase STEAP3	STEAP3	STEAP3	tr|B8ZZX6|B8ZZX6_HUMAN Metalloreductase STEAP3 OS=Homo sapiens OX=9606 GN=STEAP3 PE=1 SV=1;sp|Q658P3|STEA3_HUMAN Metalloreductase STEAP3 OS=Homo sapiens OX=9606 GN=STEAP3 PE=1 SV=2	2	3	3	10.3	50.628	457	0	20.267	NaN	NaN	NaN	NaN	NaN	NaN	0			19		299260			19				19		299260			19		299260	0	0	0	299260	0			298
	G3V5M2;P00491;G3V2H3	Purine nucleoside phosphorylase	PNP	PNP	tr|G3V5M2|G3V5M2_HUMAN Inosine-guanosine phosphorylase (Fragment) OS=Homo sapiens OX=9606 GN=PNP PE=1 SV=1;sp|P00491|PNPH_HUMAN Purine nucleoside phosphorylase OS=Homo sapiens OX=9606 GN=PNP PE=1 SV=2;tr|G3V2H3|G3V2H3_HUMAN Purine nucleoside phosphorylase	3	3	3	18.6	24.479	221	0	18.307	NaN	NaN	NaN	NaN	NaN	NaN	0			19		299140			19				19		299140			19		299140	0	0	0	299140	0			480
	O15067;J3KT98;J3KTQ5;H0YGH1	Phosphoribosylformylglycinamidine synthase	PFAS	PFAS	sp|O15067|PUR4_HUMAN Phosphoribosylformylglycinamidine synthase OS=Homo sapiens OX=9606 GN=PFAS PE=1 SV=4;tr|J3KT98|J3KT98_HUMAN Phosphoribosylformylglycinamidine synthase (Fragment) OS=Homo sapiens OX=9606 GN=PFAS PE=1 SV=8	4	4	4	5.2	144.73	1338	0	27.666	NaN	NaN	NaN	NaN	NaN	NaN	0			19		298750			19				19		298750			19		298750	0	0	0	298750	0			637
	P51970	NADH dehydrogenase [ubiquinone] 1 alpha subcomplex subunit 8	NDUFA8	NDUFA8	sp|P51970|NDUA8_HUMAN NADH dehydrogenase [ubiquinone] 1 alpha subcomplex subunit 8 OS=Homo sapiens OX=9606 GN=NDUFA8 PE=1 SV=3	1	2	2	22.7	20.105	172	0	14.831	NaN	NaN	NaN	NaN	NaN	NaN	297080			19		0			19				19		297080			19		192460	104620	192460	104620	0	0			985
	O76062;H0YEN6;E9PS18;E9PRQ1;E9PS09;E9PLS9;E9PLI3	Delta(14)-sterol reductase	TM7SF2	TM7SF2	sp|O76062|ERG24_HUMAN Delta(14)-sterol reductase TM7SF2 OS=Homo sapiens OX=9606 GN=TM7SF2 PE=1 SV=3;tr|H0YEN6|H0YEN6_HUMAN Delta(14)-sterol reductase TM7SF2 (Fragment) OS=Homo sapiens OX=9606 GN=TM7SF2 PE=1 SV=1;tr|E9PS18|E9PS18_HUMAN Delta(14)-sterol redu	7	2	2	9.3	46.405	418	0	12.459	NaN	NaN	NaN	NaN	NaN	NaN	0			19		295420			19				19		295420			19		295420	0	0	0	295420	0			707
	Q12931;I3L0K7	Heat shock protein 75 kDa, mitochondrial	TRAP1	TRAP1	sp|Q12931|TRAP1_HUMAN Heat shock protein 75 kDa, mitochondrial OS=Homo sapiens OX=9606 GN=TRAP1 PE=1 SV=3	2	3	3	6.7	80.109	704	0	23.382	NaN	NaN	NaN	NaN	NaN	NaN	0			19		295330			19				19		295330			19		295330	0	0	0	295330	0			1104
	Q9Y4C2	TRPM8 channel-associated factor 1	TCAF1	TCAF1	sp|Q9Y4C2|TCAF1_HUMAN TRPM8 channel-associated factor 1 OS=Homo sapiens OX=9606 GN=TCAF1 PE=1 SV=3	1	3	3	5.2	102.12	921	0	17.299	NaN	NaN	NaN	NaN	NaN	NaN	0			19		294460			19				19		294460			19		294460	0	0	0	294460	0			1653
	K7EJR3;R4GMR5;P48556;K7ENY6;K7EJC1	26S proteasome non-ATPase regulatory subunit 8	PSMD8	PSMD8	tr|K7EJR3|K7EJR3_HUMAN 26S proteasome non-ATPase regulatory subunit 8 (Fragment) OS=Homo sapiens OX=9606 GN=PSMD8 PE=1 SV=8;tr|R4GMR5|R4GMR5_HUMAN 26S proteasome non-ATPase regulatory subunit 8 OS=Homo sapiens OX=9606 GN=PSMD8 PE=1 SV=1;sp|P48556|PSMD8_HUM	5	2	2	9.2	28.065	250	0	12.802	NaN	NaN	NaN	NaN	NaN	NaN	0			19		293660			19				19		293660			19		251150	42512	0	0	251150	42512			587
	Q96CX2	BTB/POZ domain-containing protein KCTD12	KCTD12	KCTD12	sp|Q96CX2|KCD12_HUMAN BTB/POZ domain-containing protein KCTD12 OS=Homo sapiens OX=9606 GN=KCTD12 PE=1 SV=1	1	2	2	7.7	35.7	325	0	13.299	NaN	NaN	NaN	NaN	NaN	NaN	0			19		293610			19				19		293610			19		293610	0	0	0	293610	0			1408
	P07814;V9GYZ6	Bifunctional glutamate/proline--tRNA ligase;Glutamate--tRNA ligase;Proline--tRNA ligase	EPRS	EPRS	sp|P07814|SYEP_HUMAN Bifunctional glutamate/proline--tRNA ligase OS=Homo sapiens OX=9606 GN=EPRS1 PE=1 SV=5;tr|V9GYZ6|V9GYZ6_HUMAN Glutamyl-tRNA synthetase (Fragment) OS=Homo sapiens OX=9606 GN=EPRS1 PE=1 SV=1	2	3	3	2.8	170.59	1512	0	18.462	NaN	NaN	NaN	NaN	NaN	NaN	117530			19		175560			19				19		293090			19		293090	0	117530	0	175560	0			776
	H0Y9K1;H0YAB3;D6RHZ5;H7BXG7;D6REX3;O94979;H0Y8V7	Protein transport protein Sec31A	SEC31A	SEC31A	tr|H0Y9K1|H0Y9K1_HUMAN Protein transport protein Sec31A (Fragment) OS=Homo sapiens OX=9606 GN=SEC31A PE=1 SV=1;tr|H0YAB3|H0YAB3_HUMAN Protein transport protein Sec31A (Fragment) OS=Homo sapiens OX=9606 GN=SEC31A PE=1 SV=1;tr|D6RHZ5|D6RHZ5_HUMAN Protein tra	7	2	2	10.1	26.21	237	0	10.748	NaN	NaN	NaN	NaN	NaN	NaN	0			19		292480			19				19		292480			19		215520	76955	0	0	215520	76955			352
	A0A6Q8PFE0;A0A6Q8PFV8;Q9HAV0;A0A6Q8PG88;H7C5J5;A0A6Q8PFW8;C9JD14	Guanine nucleotide-binding protein subunit beta-4	GNB4	GNB4	tr|A0A6Q8PFE0|A0A6Q8PFE0_HUMAN Guanine nucleotide-binding protein subunit beta-4 OS=Homo sapiens OX=9606 GN=GNB4 PE=1 SV=1;tr|A0A6Q8PFV8|A0A6Q8PFV8_HUMAN Guanine nucleotide-binding protein subunit beta-4 OS=Homo sapiens OX=9606 GN=GNB4 PE=1 SV=1;sp|Q9HAV0|	7	4	2	21.9	33.921	306	0	12.199	NaN	NaN	NaN	NaN	NaN	NaN	0			19		291210			19				19		291210			19		291210	0	0	0	291210	0			229
	Q8NI37	Protein phosphatase PTC7 homolog	PPTC7	PPTC7	sp|Q8NI37|PPTC7_HUMAN Protein phosphatase PTC7 homolog OS=Homo sapiens OX=9606 GN=PPTC7 PE=1 SV=1	1	3	3	14.5	32.645	304	0	22.948	NaN	NaN	NaN	NaN	NaN	NaN	0			19		290340			19				19		290340			19		290340	0	0	0	290340	0			1344
	Q9BU23	Lipase maturation factor 2	LMF2	LMF2	sp|Q9BU23|LMF2_HUMAN Lipase maturation factor 2 OS=Homo sapiens OX=9606 GN=LMF2 PE=1 SV=2	1	1	1	2.5	79.697	707	0	7.2522	NaN	NaN	NaN	NaN	NaN	NaN	101540			19		188300			19				19		289850			19		180000	109840	101540	0	78461	109840			1473
	Q9NUQ8	ATP-binding cassette sub-family F member 3	ABCF3	ABCF3	sp|Q9NUQ8|ABCF3_HUMAN ATP-binding cassette sub-family F member 3 OS=Homo sapiens OX=9606 GN=ABCF3 PE=1 SV=2	1	3	3	6.1	79.744	709	0	21.15	NaN	NaN	NaN	NaN	NaN	NaN	0			19		289610			19				19		289610			19		289610	0	0	0	289610	0			1558
	P36551	Oxygen-dependent coproporphyrinogen-III oxidase, mitochondrial	CPOX	CPOX	sp|P36551|HEM6_HUMAN Oxygen-dependent coproporphyrinogen-III oxidase, mitochondrial OS=Homo sapiens OX=9606 GN=CPOX PE=1 SV=3	1	2	2	6.4	50.151	454	0	11.545	NaN	NaN	NaN	NaN	NaN	NaN	0			19		286210			19				19		286210			19		286210	0	0	0	286210	0			925
	H0YNI7;H0YNT2;K7EMK7;A0A0D9SES8;H0YKT5;H0YKN8;H0YL70;Q04725;Q04724;Q04726;Q04727	Transducin-like enhancer protein 2;Transducin-like enhancer protein 1;Transducin-like enhancer protein 3;Transducin-like enhancer protein 4	TLE3;TLE2;TLE1;TLE4	TLE3	tr|H0YNI7|H0YNI7_HUMAN Transducin-like enhancer protein 3 OS=Homo sapiens OX=9606 GN=TLE3 PE=1 SV=1;tr|H0YNT2|H0YNT2_HUMAN Transducin-like enhancer protein 3 OS=Homo sapiens OX=9606 GN=TLE3 PE=1 SV=1;tr|K7EMK7|K7EMK7_HUMAN Transducin-like enhancer protein	11	1	1	3.1	38.368	353	0	7.248	NaN	NaN	NaN	NaN	NaN	NaN	114490			19		171310			19				19		285790			19		242430	43363	71127	43363	171310	0			110
	Q9Y5Y0;H7C3Z2	Feline leukemia virus subgroup C receptor-related protein 1	FLVCR1	FLVCR1	sp|Q9Y5Y0|FLVC1_HUMAN Feline leukemia virus subgroup C receptor-related protein 1 OS=Homo sapiens OX=9606 GN=FLVCR1 PE=1 SV=1;tr|H7C3Z2|H7C3Z2_HUMAN Feline leukemia virus subgroup C receptor-related protein 1 (Fragment) OS=Homo sapiens OX=9606 GN=FLVCR1 PE	2	3	3	8.6	59.862	555	0	24.433	NaN	NaN	NaN	NaN	NaN	NaN	219560			19		66224			19				19		285790			19		285790	0	219560	0	66224	0			1665
	O15270;H0YJV2	Serine palmitoyltransferase 2	SPTLC2	SPTLC2	sp|O15270|SPTC2_HUMAN Serine palmitoyltransferase 2 OS=Homo sapiens OX=9606 GN=SPTLC2 PE=1 SV=1	2	3	3	8.4	62.924	562	0	45.314	NaN	NaN	NaN	NaN	NaN	NaN	0			19		285750			19				19		285750			19		285750	0	0	0	285750	0			643
	M0R001;Q96D53	AarF domain-containing protein kinase 4	ADCK4	ADCK4	tr|M0R001|M0R001_HUMAN Atypical kinase COQ8B, mitochondrial (Fragment) OS=Homo sapiens OX=9606 GN=COQ8B PE=1 SV=1;sp|Q96D53|COQ8B_HUMAN Atypical kinase COQ8B, mitochondrial OS=Homo sapiens OX=9606 GN=COQ8B PE=1 SV=2	2	1	1	10.8	22.471	204	0	18.534	NaN	NaN	NaN	NaN	NaN	NaN	197200			19		85940			19				19		283150			19		283150	0	197200	0	85940	0			602
	A0A087X0P0;Q02224	Kinesin-like protein;Centromere-associated protein E	CENPE	CENPE	tr|A0A087X0P0|A0A087X0P0_HUMAN Centromere-associated protein E OS=Homo sapiens OX=9606 GN=CENPE PE=1 SV=1;sp|Q02224|CENPE_HUMAN Centromere-associated protein E OS=Homo sapiens OX=9606 GN=CENPE PE=1 SV=2	2	1	1	1.2	312.1	2664	1	-2	NaN	NaN	NaN	NaN	NaN	NaN	282640			19		0			19				19		282640			19		0	282640	0	282640	0	0	+		54
	J3QR91;D6RFH4;H3BUX2;O43169	Cytochrome b5 type B	CYB5B	CYB5B	tr|J3QR91|J3QR91_HUMAN Cytochrome b5 type B (Fragment) OS=Homo sapiens OX=9606 GN=CYB5B PE=1 SV=1;tr|D6RFH4|D6RFH4_HUMAN Cytochrome b5 type B OS=Homo sapiens OX=9606 GN=CYB5B PE=1 SV=2;tr|H3BUX2|H3BUX2_HUMAN Cytochrome b5 type B OS=Homo sapiens OX=9606 GN=	4	1	1	14.1	7.5456	64	0	7.357	NaN	NaN	NaN	NaN	NaN	NaN	0			19		281150			19				19		281150			19		281150	0	0	0	281150	0			355
	Q6PIP6;K7EL65;K7ELF8;O14732	Inositol monophosphatase 2	IMPA2	IMPA2	tr|Q6PIP6|Q6PIP6_HUMAN IMPA2 protein OS=Homo sapiens OX=9606 GN=IMPA2 PE=1 SV=1;tr|K7EL65|K7EL65_HUMAN Inositol monophosphatase 2 OS=Homo sapiens OX=9606 GN=IMPA2 PE=1 SV=1;tr|K7ELF8|K7ELF8_HUMAN Inositol-phosphate phosphatase OS=Homo sapiens OX=9606 GN=IM	4	1	1	27.1	9.4306	85	0	9.628	NaN	NaN	NaN	NaN	NaN	NaN	280590			19		0			19				19		280590			19		280590	0	280590	0	0	0			591
	P48651	Phosphatidylserine synthase 1	PTDSS1	PTDSS1	sp|P48651|PTSS1_HUMAN Phosphatidylserine synthase 1 OS=Homo sapiens OX=9606 GN=PTDSS1 PE=1 SV=1	1	2	2	5.7	55.527	473	0	13.925	NaN	NaN	NaN	NaN	NaN	NaN	0			19		280470			19				19		280470			19		280470	0	0	0	280470	0			961
	Q9UHW5;H0YI19;H0YHZ5;F8W1F4	GPN-loop GTPase 3	GPN3	GPN3	sp|Q9UHW5|GPN3_HUMAN GPN-loop GTPase 3 OS=Homo sapiens OX=9606 GN=GPN3 PE=1 SV=2;tr|H0YI19|H0YI19_HUMAN GPN-loop GTPase 3 (Fragment) OS=Homo sapiens OX=9606 GN=GPN3 PE=1 SV=1;tr|H0YHZ5|H0YHZ5_HUMAN GPN-loop GTPase 3 (Fragment) OS=Homo sapiens OX=9606 GN=GP	4	2	2	11.6	32.761	284	0	13.54	NaN	NaN	NaN	NaN	NaN	NaN	0			19		280180			19				19		280180			19		280180	0	0	0	280180	0			1606
[truncated: 756 more rows]

## Sheet: Incorporation
	SILAC Incorporation rate estimated by analyzing lysate from cells labelled with heavy arginine and lysine. Exert from Maxquant result table peptides.txt, showing most intense non contaminant peptides.															Average:	0.85764
[truncated: 66 more rows]
