# Supplementary material for: ARF1 prevents aberrant type I interferon induction by regulating STING activation and recycling
Source: Nat Commun. 2023 Nov 1;14:6770. doi: 10.1038/s41467-023-42150-4 (PMC10620153; doi:10.1038/s41467-023-42150-4)
Supplement: Supplementary file 5 — Supplementary Data 3 [file 41467_2023_42150_MOESM5_ESM.xlsx]

## Sheet: Supplementary Table 3- PantherD
Analysis Type:	PANTHER Overrepresentation Test (Released 20230705)
Annotation Version and Release Date:	GO Ontology database DOI: 10.5281/zenodo.7942786 Released 2023-05-10
Analyzed List:	Client Text Box Input (Homo sapiens)
Reference List:	Homo sapiens (all genes in database)
Test Type:	FISHER
Correction:	FDR
GO cellular component complete	Homo sapiens - REFLIST (20589)	Client Text Box Input (29)	Client Text Box Input (expected)	Client Text Box Input (over/under)	Client Text Box Input (fold Enrichment)	Client Text Box Input (raw P-value)	Client Text Box Input (FDR)	-log P
COPI vesicle coat (GO:0030126)	13	4	0.02	+	> 100	7.42e-09	1.47e-05	8.1296
COPI-coated vesicle membrane (GO:0030663)	18	4	0.03	+	> 100	2.27e-08	1.5e-05	7.64397
sperm plasma membrane (GO:0097524)	14	3	0.02	+	> 100	1.68e-06	0.000277	5.77469
chaperonin-containing T-complex (GO:0005832)	11	2	0.02	+	> 100	0.000148	0.00943	3.82974
COPI-coated vesicle (GO:0030137)	23	4	0.03	+	> 100	5.42e-08	1.34e-05	7.266
oligosaccharyltransferase complex (GO:0008250)	14	2	0.02	+	> 100	0.000226	0.0128	3.64589
endocytic vesicle lumen (GO:0071682)	22	2	0.03	+	64.54	0.000517	0.025	3.28651
Golgi-associated vesicle membrane (GO:0030660)	59	4	0.08	+	48.13	1.77e-06	0.00027	5.75203
vesicle coat (GO:0030120)	61	4	0.09	+	46.56	2.01e-06	0.000285	5.6968
membrane coat (GO:0030117)	94	4	0.13	+	30.21	1.04e-05	0.00129	4.98297
coated membrane (GO:0048475)	94	4	0.13	+	30.21	1.04e-05	0.00121	4.98297
Golgi-associated vesicle (GO:0005798)	95	4	0.13	+	29.89	1.08e-05	0.00119	4.96658
endoplasmic reticulum protein-containing complex (GO:0140534)	127	5	0.18	+	27.95	1.05e-06	0.000188	5.97881
melanosome (GO:0042470)	112	3	0.16	+	19.02	0.000556	0.0262	3.25493
pigment granule (GO:0048770)	112	3	0.16	+	19.02	0.000556	0.0256	3.25493
ficolin-1-rich granule (GO:0101002)	185	4	0.26	+	15.35	0.000136	0.00897	3.86646
coated vesicle membrane (GO:0030662)	202	4	0.28	+	14.06	0.000189	0.0113	3.72354
coated vesicle (GO:0030135)	315	5	0.44	+	11.27	7.63e-05	0.0056	4.11748
focal adhesion (GO:0005925)	423	5	0.6	+	8.39	0.000296	0.0159	3.52871
cell-substrate junction (GO:0030055)	433	5	0.61	+	8.2	0.00033	0.0172	3.48149
endoplasmic reticulum membrane (GO:0005789)	1188	9	1.67	+	5.38	2.53e-05	0.0025	4.59688
endoplasmic reticulum subcompartment (GO:0098827)	1194	9	1.68	+	5.35	2.63e-05	0.00237	4.58004
nuclear outer membrane-endoplasmic reticulum membrane network (GO:0042175)	1211	9	1.71	+	5.28	2.94e-05	0.00253	4.53165
membrane protein complex (GO:0098796)	1355	10	1.91	+	5.24	9.79e-06	0.00129	5.00922
extracellular exosome (GO:0070062)	2101	15	2.96	+	5.07	2.69e-08	1.33e-05	7.57025
extracellular vesicle (GO:1903561)	2124	15	2.99	+	5.01	3.12e-08	1.23e-05	7.50585
extracellular organelle (GO:0043230)	2125	15	2.99	+	5.01	3.14e-08	1.04e-05	7.50307
extracellular membrane-bounded organelle (GO:0065010)	2125	15	2.99	+	5.01	3.14e-08	8.87e-06	7.50307
organelle subcompartment (GO:0031984)	1516	10	2.14	+	4.68	2.6e-05	0.00245	4.58503
vesicle (GO:0031982)	3998	20	5.63	+	3.55	9.6e-09	9.51e-06	8.01773
endoplasmic reticulum (GO:0005783)	2078	10	2.93	+	3.42	0.000364	0.0185	3.4389
cytoplasmic vesicle (GO:0031410)	2515	12	3.54	+	3.39	7.74e-05	0.00548	4.11126
intracellular vesicle (GO:0097708)	2519	12	3.55	+	3.38	7.86e-05	0.00537	4.10458
extracellular space (GO:0005615)	3358	15	4.73	+	3.17	1.21e-05	0.00126	4.91721
organelle membrane (GO:0031090)	3729	14	5.25	+	2.67	0.000204	0.0119	3.69037
extracellular region (GO:0005576)	4292	15	6.05	+	2.48	0.000234	0.0129	3.63078
protein-containing complex (GO:0032991)	6388	22	9	+	2.45	8.98e-07	0.000178	6.04672
cytosol (GO:0005829)	5534	18	7.79	+	2.31	7.57e-05	0.00577	4.1209
membrane (GO:0016020)	9895	25	13.94	+	1.79	4.02e-05	0.00332	4.39577
cytoplasm (GO:0005737)	12152	29	17.12	+	1.69	2.97e-07	6.54e-05	6.52724
membrane-bounded organelle (GO:0043227)	13240	28	18.65	+	1.5	5.92e-05	0.00469	4.22768
intracellular organelle (GO:0043229)	13297	27	18.73	+	1.44	0.000673	0.0303	3.17198
organelle (GO:0043226)	14098	28	19.86	+	1.41	0.000415	0.0205	3.38195
intracellular anatomical structure (GO:0005622)	14954	29	21.06	+	1.38	0.000188	0.0116	3.72584
