# Supplementary material for: ARF1 prevents aberrant type I interferon induction by regulating STING activation and recycling
Source: Nat Commun. 2023 Nov 1;14:6770. doi: 10.1038/s41467-023-42150-4 (PMC10620153; doi:10.1038/s41467-023-42150-4)
Supplement: Supplementary file 8 — Source Data [file 41467_2023_42150_MOESM8_ESM.xlsx]

## Sheet: Fig. 1
	j
		Control			AGS3133.1 (15.27; 3.685) positive 03/03/21
	IFI27	1.27	8.92794		6.19
	IFI44L	1.02	1.85688		5.83
	IFIT1	-1.04	1.98384		5.46
	ISG15	-1.01	1.51311		3.69
	RSAD2	-1.09	2.16836		4.51
	SIGLEC1	1.16	3.99927		6.73
	CMPK2	-1.05	1.55641		4.24
	DDX60	1.01	1.21287		2.15
	EPSTI1	1.11	1.51965		1.74
	FBXO39	1.48	2.59115		4.2
	HERC5	-1.06	1.64587		3.68
	HES4	1.39	3.33361		3
	IFI44	-1.06	1.5724		4.03
	IFI6	1.01	1.6173		7.45
	IFIH1	1.01	1.2064		2.28
	IRF7	-1.06	1.17992		2.85
	LAMP3	1.17	3.55739		2.72
	LY6E	-1.05	1.30356		2.22
	MX1	-1.01	1.74266		3.21
	NRIR	-1.01	1.42276		7.65
	OAS1	-1.09	1.411		3.74
	OASL	1.03	1.58397		2.85
	OTOF	-1.19	2.45469		1.88
	SPATS2L	-1.01	1.37367		1.36

## Sheet: Fig. 2
	a															b								c															d
	WT			R99C			Q71L			T31N						WT		6.394	5.793	5.043				WT			R99C			WT			R99C						vector	WT	R99C	IFN-β	cGAMP
	1			1			1			1						R99C		12.53	13.93	12.08	p = 0.0005			1			1			1			1						0.898539	1.7876	4.22776	41.4424	7.6189
	1.07998	0.955516	0.631999	1.7316	1.58309	1.57109	1.34335	1.93079	1.59204	1.11262	1.22837	1.43817				Q71L		9.901	10.75	11.52	p = 0.0001			1.07924	1.17129	1.20552	3.58189	3.18419	2.60209	0.354665	0.301986	0.440923	0.618927	0.302651	0.607425	p = 0.0050			1.00011	1.7632	5.0725	44.9949	8.61098
	0.872769	0.808222	0.784633	1.35638	1.90958	1.27469	1.46231	1.68878	1.74994	1.332	1.29278	1.38277				T31N		8.52	8.24	7.917	p = 0.0006			1.28923	1.08447	1.15514	3.72444	3.91979	3.72546	0.27146	0.781693	0.704945	0.781465	0.031849	1.00584	p < 0.0001			1.10136	1.8461	3.16149	51.6495	9.22119
	0.811771	1.18742	0.800153	2.2382	2.17658	1.83773	1.6809	1.80599	2.30044	1.72059	1.48448	1.28422												1.19969	0.97054	0.79271	4.46748	3.78293	3.43601	1.12589	0.597181	0.248611	0.41698	0.37881	0.63066	p = 0.0100					p = 0.0282	p = 0.0044	p = 0.0034
	1.12921	0.775247	0.692823	2.03537	2.69659	2.555	1.8439	1.69565	2.20634	1.54889	1.68426	1.22627												1.28401	0.97174	0.99004	3.71996	3.50434	3.77654	0.221975	0.031894	0.034662	0.574236	0.790786	0.66479	p < 0.0001
	1.26276	0.901024	1.06511	2.5367	3.49421	2.95352	2.20341	2.10251	2.05415	1.58655	1.41836	1.37392
	1.47481	1.33022	1.137	4.26234	3.14879	2.769	1.73513	2.05244	2.23997	1.43897	1.26255	1.42304
	e												f										g									h														i
	vector	WT	R99C	IFN-β	cGAMP																		vector	WT	R99C	Q71L	T31N	vector				vector	WT	R99C	cGAMP	IFN-β										n1	f1	R99C	cGAMP
	1.05674	1.42322	3.37769	3.21395	1.37385																			0.928648	2.18999	2.84005	1.28359	1				1.20081	0.418558	2.35535	46.3982	16069.9											0.871122	3.13365	40.9809
	0.98181	1.08875	2.34353	3.15961	1.00822																			1.04361	1.87046	1.89239	0.297897	1				2.33733	1.03491	8.52304	38.0675	23785.9										0.770883	1.15752	3.06205	41.3962
	0.961449	1.19052	2.39125	3.44281	1.26423																			0.71506	2.43748	2.04082	0.261582	1				0.356293	0.770573	4.48346	68.3171	13043.4										1.01432	1.2148	3.06205	43.1862
			p = 0.0361	p = 0.0005																				0.349749								0.757987	0.249242	5.91878												0.962712	0.922034	2.8339	66.5356
																									p = 0.002	p = 0.0192						1.56088	0.655628	4.06203												1.45085	1.10509	2.54915	63.8305
																																0.845216	1.01255	11.4581												0.698305	0.861017	2.69152	64.1763
																																		p = 0.0101	p = 0.0307	p = 0.0314												p < 0.0001	p = 0.0002

## Sheet: Fig. 3
	a										c												d								e
		THP-1			THP-1 cGAS KO																		vector	WT	R99C	Q71L	ABT/QVD				n2	f1	I7	R99C	ABT
	mock	0.966967	0.827628	1.20541	1.13588	0.894376	0.969745																0.909912	0.856629	1.54977	2.1051	5.5795				0.235829	0.750018	1.55576	1.91755	0.717105
	ARF1	2.08552	1.43753	1.23974	1.55033	1.36976	0.922486																1.09901	0.885196	1.37617	2.17035	6.30829				1.72707	0.864342	1.15147	2.48929	0.759127
	R99C	7.42341	8.5105	7.17542	1.13791	0.929714	0.906134	p = 0.0029															1	1.22213	1.72213	3.15269	5.69266				0.908835	1.10453	0.479363	1.64678	1.21186
	IFNb	27.7197	27.4839	21.5791	14.7935	15.0893	16.2663	p = 0.0315																	p = 0.0229	p = 0.0367	p = 0.0003				1.24457	0.695636	1.11935	2.77625	0.83398
	cGAMP	14.8677	20.3558	24.2434	33.5507	35.3275	32.9307	p = 0.0285																							0.46645	0.910094	1.47357	1.92375
																															p = 0.0073	p = 0.0022	p = 0.0078
	f															h														i							j
		NT						ddC								Perimeter			Circularity			Branch lenght			Branches												vector	WT	R99C	vector	WT	R99C	ABT/QVD
	vector	1	1	1	1	1	1	1	0.451	1	1	1	1			WT	R99C		WT	R99C		WT	R99C		WT	R99C				vector	WT	R99C					0.948	0.454592	2.01683	0.644926	0.34524	1.56043	35.6209
	WT	0.899423	0.874	0.872	0.872	0.801	1.241	0.845351	0.958	1.378	1.105	1.336	1.561			209.871	188.168		0.751	0.629		14.9922	19.2342		48	37				1	1.15638	2.16088					1.05485	0.766421	1.80587	1.3545	0.404064	1.4499	42.4652
	R99C	3.04028	1.208	1.453	1.248	1.247	3.37	1.15683	1.114	0.739	1.125	1.826	1.781	p = 0.0067		212.942	192.141		0.822	0.379		21.3378	25.0555		53	30				1	1.11958	1.41647					1.06592	1.13455	1.93543	0.75524	0.567684	0.814175	14.1069
																172.754	236.767		0.687	0.627		17.9549	13.2782		42	56				1	1.67548	2.76474					0.938154	1.56187	3.08654	1.32408	1.71576	1.13463	17.5659
																129.957	279.575		0.727	0.709		15.4043	11.5925		36	59				1	1.93695	1.94628					1.15573	0.581088	1.59804	0.610116	0.894727	0.480313	4.00567
																196.412	227.087		0.743	0.657		13.3954	17.1941		82	16				1	1.3493	1.76612										p = 0.0169
																211.609	212.013		0.607	0.625		12.5344	17.2259		36	70				1	1.28087	2.01925
																138.247	276.984		0.547	0.687		12.6842	21.8261		38	66						p = 0.0273
																233.31	224.369		0.655	0.63		11.2141	18.0155		124	82
																216.422	424.621		0.686	0.644		14.9027	22.0814		68	26
																251.932	249.425		0.608	0.602		14.2982	19.3942		118	52
																188.21	196.56		0.714	0.677		14.4858	21.5279		133	100
																121.627	208.261		0.655	0.765		18.5568	17.8889		99	89
																247.612	429.275		0.734	0.712		8.14199	16.336		167	87
																217.59	459.031		0.785	0.664		15.3424	21.7087		101	60
																190.192	281.489		0.592	0.665		15.0925	20.1651		253	52
																268.043	239.337		0.626	0.61		10.5376	17.3944		102	92
																276.478	355.468		0.705	0.572		17.9739	10.3904		192	86
																268.22	356.977		0.651	0.598		17.4369	22.7263		92	52
																282.263	274.096		0.63	0.658		13.016	15.6157		141	49
																392.659	288.973		0.698	0.692		8.71607	14.1497		143	146
																140.357	215.596		0.601	0.7		13.6722	12.5335		64	143
																200.188	263.022		0.59	0.702		9.788	18.6024		103	53
																236.435	308.537		0.732	0.609		15.8663	10.6994		178	135
																291.555	431.688		0.774	0.607		11.8767	14.8583		40	155
																228.232	251.259		0.567	0.637		11.5893	10.9904		62	54
																229.135	229.371		0.77	0.657		13.3202	17.689		100	53
																265.376	219.588		0.631	0.646		12.0842	14.8828		139	57
																280.288	190.428		0.69	0.791		15.5935	17.051		42	74
																192.019	363.439		0.657	0.692		9.67157	25.1056		99	56
																257.74	p = 0.0081		0.715	0.555		9.38738	p = 0.0002		21	p = 0.0131
																282.687			0.691	0.745		11.6154			123
																251.453			0.586	0.664		15.1798			213
																251.796			0.705	0.583		16.6082			93
																224.001			0.758	0.675		16.2536			97
																242.414			0.577	0.618		19.3387			139
																359.048			0.725	0.625		12.4744			87
																198.173			0.607	0.716		9.4885			68
																			0.642	0.719		13.1467			38
																			0.709	0.692		12.5414			66
																			0.817	0.645		11.8231			125
																			0.74	0.747
																			0.594	0.612
																			0.714	0.557
																			0.788	0.677
																			0.751	0.669
																			0.69	0.587
																			0.677	0.605
																			0.697	0.644
																			0.616	0.729
																			0.66	0.623
																			0.615	0.595
																			0.723	0.643
																			0.778	0.712
																			0.772	0.766
																			0.671	0.731
																			0.689	0.668
																			0.736	0.659
																			0.647	0.664
																			0.643	0.787
																			0.744	0.767
																			0.77	p = 0.0363
																			0.602
																			0.618
																			0.661
																			0.636
																			0.706
																			0.621
																			0.65
																			0.783
																			0.68
																			0.739
																			0.654
																			0.623
																			0.656
																			0.765
																			0.717
																			0.674
																			0.67
																			0.558
																			0.721

## Sheet: Fig. 4
	d								e													f					g					h
	vector	WT	R99C	Q71L	T31N					mock			ARF1			R99C							see Supplementray data 2					see Supplementray data 3
	0	100	75.8991	40.2227	89.8038				vector	0.77037	1.14394	1.08569	0.981537	0.980546	1.13906	5.34668	3.8685	4.20323
	0	100	85.0827	4.78709	100.461				ARFGAP1	1.22352	0.871293	0.905183	0.774893	0.672257	1.24525	1.79632	2.05837	1.20831	p = 0.0108
	0	100	69.964	32.2813	67.0409				ARFGEF1	0.639963	0.934212	1.42582	0.97075	0.860879	1.00792	1.37509	1.07913	1.54641	p = 0.0136
	0	100	53.5632	40.8586	93.6758
			p = 0.0224	p = 0.0036

## Sheet: Fig. 5
	a													b						c															e					f
		1.25			5															vector	STING WT	+WT	+R99C	vector	STING WT	+WT	+R99C	vector	STING WT	+WT	+R99C				R99C	WT				R99C	WT
	vector	WT	R99C	vector	WT	R99C								vector	WT	R99C				1.29553	7.39233	4.88807	13.9281	0.963811	6.59791	3.58272	12.0426	0.823483	0.750753	0.483295	0.254911				22.8395	15.1697				1.44033	2.19561
	1.10035	1.82069	7.02926	2.32547	4.46222	10.8646								20.73	24.82	48.01				0.787135	8.06889	5.24146	15.0002	1.01715	6.81085	3.74154	12.2379	1.10177	0.895168	0.489196	0.413252				25.3012	14.7348				1.40562	1.76817
	2.18579	1.54229	6.98275	3.28305	6.32227	10.1547								29.76	35.39	45				0.917335	7.97201	5.4634	14.8833	1.01904	7.07426	4.03768	12.3748	1.07474	0.729517	0.388459	0.350383				22.428	15.7791				1.81794	2.5641
	2.61651	3.19972	6.1943	4.02222	7.73304	9.57368								25.23	32.17	42.9						p = 0.0008	p = 0.0002			p < 0.0001	p < 0.0001								33.6303	12.2288				1.11359	2.5641
			p = 0.0041			p = 0.0372										p = 0.0273																			29.9127	13.7374				1.52838	2.42424
																																			30.3347	15.2475				1.32827	2.0242
																																			28.2805	13.1799				1.80995	2.09205
																																			23.6052	11.6773				1.93133	2.76008
																																			27.907	11.3978				1.06242	2.5733
																																				p < 0.0001					p < 0.0001
	g																						h
			Count							Size							Area							vector					WT					R99C
	vector	WT	R99C	Q71L	T31N			vector	WT	R99C	Q71L	T31N			vector	WT	R99C	Q71L	T31N				37°C	32°C	40°C			37°C	32°C	40°C			37°C	32°C	40°C
	115	350	175	110	349			0.058	0.199	0.345	0.187	0.188			6.7	69.724	60.398	20.616	65.591				0.482	0.291	0.456			0.111	0.592	0.123			0.595	0.708	0.672
	209	224	203	177	420			0.093	0.222	0.458	0.359	0.215			19.405	49.764	92.924	63.619	90.462				0.46	0.775	0.442			0.248	0.332	0.107			0.456	0.498	0.587
	253	292	138	125	219			0.106	0.221	0.567	0.123	0.666			26.934	64.423	78.296	15.406	145.775				0.485	0.745	0.163			0.149	0.266	0.53			0.126	0.537	0.654
	424	236	133	173	489			0.185	0.113	0.259	0.286	0.124			78.556	26.63	34.458	49.495	60.506				0.284	0.819	0.137			0.462	0.138	0.142			0.089	0.651	0.405
	237	265	251	210	290			0.111	0.111	0.291	0.308	0.124			26.217	29.504	73.142	64.64	35.926				0.512	0.175	0.309			0.086	0.187	0.165			0.177	0.451	0.316
	152	252	221	306	261			0.151	0.098	0.121	0.184	0.148			22.878	24.754	26.656	56.42	38.501				0.412	0.578	0.587			0.208	0.231	0.46			0.509	0.525	0.39
	142	283	100	151	179			0.072	0.096	0.235	0.404	0.41			10.173	27.264	23.477	61.04	73.341				0.445	0.573	0.128			0.053	0.608	0.423			0.301	0.398	0.058
	138	352	280	132	192			0.189	0.201	0.3	0.125	0.284			26.048	70.879	84.14	16.5	54.51				0.22	0.593	0.189			0.052	0.134	0.127			0.121	0.566	0.115
	154	311	365	158	160			0.132	0.19	0.37	0.311	0.121			20.325	59.004	135.081	49.213	19.392				0.391	0.604	0.551			0.261	0.454	0.071			0.313	0.132	0.463
	437	172	261	194	144			0.4	0.333	0.175	0.213	0.121			174.684	57.328	45.574	41.271	17.403				0.065	0.385	0.603			0.503	0.228	0.098			0.098	0.412	0.401
	114	290	153	277	221			0.057	0.264	0.235	0.34	0.114			6.522	76.563	35.891	94.179	25.153				0.12	0.398	0.74			0.089	0.473	0.074			0.088	0.475	0.172
	230	188	120	239	372			0.179	0.342	0.569	0.328	0.073			41.167	64.262	68.252	78.356	27.02				0.146	0.338	0.12			0.076	0.287	0.145			0.249	0.4	0.153
	172	495	96	132	280			0.114	0.156	0.662	0.353	0.132			19.648	77.288	63.598	46.603	36.968				0.078	0.644	0.211			0.235	0.669	0.207			0.285	0.397	0.136
	226	477	83	267	347			0.182	0.099	0.643	0.135	0.198			41.193	47.133	53.359	36.134	68.656				0.123	0.61	0.206			0.103	0.384	0.11			0.241	0.456	0.523
	182	153	175	195	248			0.139	0.57	0.319	0.141	0.201			25.292	87.149	55.886	27.468	49.886				0.114	0.686	0.136			0.099	0.329				0.017	0.367	0.136
	186	160	134	122	240			0.089	0.381	0.204	0.52	0.091			16.587	61.027	27.333	63.433	21.91				0.181	0.335	0.078			0.18	0.713				0.224	0.125	0.445
	105	96	118	102	208			0.064	0.353	0.409	0.664	0.095			6.734	33.924	48.314	67.757	19.722				0.133	0.633	0.099			0.128	0.247				0.154	0.396	0.515
	90	183	214	121	224			0.069	0.171	0.379	0.311	0.099			6.205	31.202	81.122	37.589	22.236				0.09	0.619	0.14			0.373	0.132				0.265	0.409	0.495
	369	149	175	191	141			0.332	0.255	0.464	0.27	0.133			122.476	38.036	81.239	51.544	18.745				0.079	0.325	0.066			0.099	0.525				0.519	0.519	0.515
	380	152	206	157	104			0.152	0.148	0.279	0.44	0.101			57.632	22.453	57.51	69.06	10.469				0.053		0.393			0.355	0.329				0.25	0.366	0.495
	209	171	143	99	196			0.094	0.18	0.242	0.527	0.371			19.617	30.755	34.602	52.196	72.729				0.094		0.07			0.585	0.713				0.152	0.17
	226	165	38	98	148			0.086	0.293	1.18	0.226	0.365			19.352	48.336	44.858	22.123	54.002				0.605		0.127			0.27	0.247				0.648	0.146
	293	114	187	39	270			0.101	0.293	0.287	1.051	0.274			29.734	33.438	53.607	40.976	74.019				0.758		0.279			0.254	0.132				0.68	0.289
	171	177	165	145	200			0.089	0.363	0.348	0.317	0.221			15.154	64.253	57.476	46.013	44.297				0.147		0.494			0.195	0.525				0.297
	331	149	64	144	157			0.12	0.296	0.676	0.307	0.343			39.734	44.132	43.251	44.263	53.854				0.516		0.132				0.177				0.195
	157	152	32	87	371			0.086	0.201	1.072	0.616	0.268			13.512	30.538	34.306	53.568	99.263				0.241		0.088				0.264				0.192
	354	69	151	84	295			0.183	0.42	0.094	0.038	0.443			64.787	28.987	14.133	3.2	130.582				0.214		0.095				0.303				0.392
	263	173	76	59	272			0.235	0.163	0.122	1.002	0.36			61.726	28.262	9.279	59.121	97.991					p < 0.0001	p < 0.0001				p = 0.0041	p = 0.0067			0.26
	165	86	177	55	304			0.133	0.294	0.147	0.532	0.336			22.001	25.266	26.07	29.274	102.272														0.122
	191	323	204	37	107			0.258	0.185	0.146	0.977	0.362			49.234	59.703	29.834	36.147	38.783															p = 0.006	p = 0.6292
	226	79	75	134	148			0.18	0.204	0.24	0.222	0.223			40.594	16.083	18.015	29.773	32.965
	169	77	174	115	133			0.128	0.203	0.275	0.553	0.251			21.554	15.649	47.875	63.598	33.438
	192	164	318	77	160			0.106	0.161	0.287	1.7	0.208			20.39	26.374	91.417	130.938	33.303
	290	134	167	54	126			0.225	0.169	0.328	0.339	0.238			65.296	22.683	54.814	18.332	30.047
	452	294	67	99	142			0.132	0.222	0.307	0.499	0.196			59.855	65.282	20.599	49.434	27.824
	256	198	88	89	71			0.194	0.224	0.202	0.221	0.123			49.616	44.354	17.789	19.691	8.745
	232	207	243	46	65			0.314	0.146	0.6	1.306	0.278			72.859	30.307	145.862	60.059	18.063
	175	308	84	56	121			0.366	0.157	1.192	0.289	0.208			64.032	48.448	100.153	16.17	25.149
	153	219	114	28	297			0.488	0.157	0.901	0.707	0.39			74.661	34.372	102.733	19.787	115.75
	159		126	96	220			0.231		0.277	0.414	0.47			36.79		34.854	39.786	103.332
	140		195	167	215			0.08		0.321	0.386	0.208			11.194		62.53	64.54	44.797
	234		88					0.205		0.495					47.997		43.555
	93		365					0.155		0.375					14.429		136.765
	270		56					0.206		1.178					55.743		65.951
	175		42					0.156		1.077					27.259		45.24
	339							0.167							56.507
	35							0.082							2.87
	95							0.201							19.101
	150							0.07							10.482
	130							0.249							32.361
	351							0.189							66.39
	107							0.129							13.799
	140							0.072							10.113
	185							0.221							40.924
	138							0.185							25.54
	187							0.468							87.588
	188							0.117							21.997
	267							0.297							79.294
	201							0.291							58.57
	87							0.179							15.562
	132							0.138							18.189
		p = 0.7309	p = 0.0035	p < 0.0001	p = 0.4283				p = 0.0081	p < 0.0001	p < 0.0001	p = 0.006				p = 0.2241	p = 0.0029	p = 0.1135	p = 0.0344

## Sheet: Fig. 6
	b								c								e						h
	vector	WT	R99C	Q71L	T31N				vector	WT	R99C	Q71L	T31N				WT	R99C	WT				vector	WT	R99C	cGAMP
		0.768	0.786	0.773	0.433				0.719	0.166	0.786	0.731	0.278				0.297	0.458	0.489				34	76	412	1038
		0.527	0.773	0.607	0.272				0.724	0.193	0.791	0.618	0.498				0.268	0.377	0.432				23	74	239	304
		0.48	0.622	0.615	0.348				0.302	0.542	0.556	0.773	0.472				0.301	0.402	0.316				99	94	290	1436
		0.795	0.669	0.571	0.299				0.621	0.158	0.603	0.578	0.508				0.275	0.415	0.342				189	100	254	361
		0.398	0.614	0.769	0.279				0.396	0.316	0.583	0.652	0.527				0.31	0.466	0.381				47	197	78	449
		0.489	0.626	0.645	0.256				0.574	0.462	0.507	0.714	0.386				0.262	0.406	0.343				48	56	166	156
		0.529	0.489	0.537	0.207				0.448	0.586	0.771	0.696	0.447				0.328	0.396	0.312				32	105	331	369
		0.562	0.607	0.514	0.095				0.598	0.251	0.643	0.713	0.391				0.263	0.378	0.311				54	125	220	200
		0.595	0.627	0.611	0.113				0.311	0.304	0.556	0.378	0.228				0.364	0.499	0.457				49	35	50	405
		0.533	0.684	0.545	0.086				0.52	0.359	0.62	0.617	0.338				0.338	0.517	0.35				43	34	414	1202
		0.558	0.495	0.612	0.154				0.546	0.377	0.608	0.603	0.321				0.359	0.33	0.306				45	9	328	381
		0.416	0.606	0.469	0.097				0.404	0.417	0.561	0.551	0.257				0.303	0.297	0.413				57	3	142	482
		0.617	0.626	0.452	0.197				0.507	0.197	0.686	0.599	0.476				0.331	0.191	0.395				36	7	76	379
		0.696	0.588	0.441	0.299				0.467	0.4	0.525	0.617	0.3				0.297	0.315	0.42				22	32	8	387
		0.695	0.691	0.633	0.267				0.357	0.281	0.585	0.833	0.209				0.219	0.388	0.355				46	38	48	312
		0.614	0.666	0.603	0.284				0.337	0.142	0.524	0.629	0.256				0.255	0.251	0.336				40	30	144	387
		0.506	0.7	0.528	0.231				0.376	0.646	0.553	0.676	0.455				0.289	0.306	0.339				58		107	344
		0.457	0.644	0.58	0.227				0.491	0.258	0.606	0.758	0.332				0.189	0.225	0.454				64		60	1568
		0.443	0.599	0.525	0.436				0.446	0.318	0.752	0.766	0.487				0.245	0.341	0.488				39		47	485
		0.602	0.624		0.355				0.307	0.658	0.679		0.419				0.235	0.426	0.371				67		39	180
		0.486	0.663						0.663	0.539	0.739						0.275	0.445	0.331				66		139	128
			p = 0.0098	p = 0.5246	p < 0.0001				0.399								0.215	0.272	0.401				78		269	328
									0.433								0.304	0.298	0.348				159		89	668
									0.435								0.263	0.334	0.394				120		39	398
									0.345								0.357	0.263	0.294				114		10	548
									0.282								0.27	0.323	0.401				241		38	577
										p = 0.0243	p < 0.0001	p < 0.0001	p = 0.0194				0.336	0.324	0.352				78		58	740
																	0.302	0.354	0.407				62			1021
																	0.283	0.29	0.416				87			220
																	0.319	0.292	0.324				458			177
																	0.298	0.287	0.595				51			553
																	0.314	0.319	0.416				32			129
																	0.216	0.35	0.372				154			114
																	0.267	0.359	0.277				75			555
																	0.261	0.221	0.317				79			260
																	0.172	0.278	0.29				159			317
																	0.282	0.286	0.444				92			137
																	0.163	0.264	0.493				26			281
																	0.284	0.355	0.343				131			247
																	0.242	0.29	0.346				108			130
																	0.257	0.208	0.38				57			338
																	0.232	0.26	0.326				57			296
																	0.264	0.294	0.285				40			580
																	0.244	0.347	0.376				56			144
																	0.217	0.219	0.384				39			923
																	0.227	0.367	0.392				42			204
																	0.192	0.219	0.2				101			249
																	0.236	0.317	0.259				58			139
																	0.195	0.327	0.306				92			96
																	0.209	0.224	0.207				26			289
																	0.273	0.285	0.244							270
																	0.169	0.275	0.339							1107
																	0.12	0.204	0.475							306
																	0.18	0.318	0.312							1069
																	0.211	0.326	0.338							377
																	0.138	0.382	0.243							650
																	0.165	0.304	0.328							598
																	0.157	0.28	0.307							699
																	0.115	0.318	0.313							265
																	0.277	0.248	0.267							134
																	0.258	0.375	0.415							865
																	0.212	0.357	0.371					p = 0.3021	p = 0.0096	p < 0.0001
																	0.219	0.348	0.292
																	0.237	0.414	0.283
																	0.201	0.324	0.269
																	0.204	0.403	0.287
																	0.265	0.406	0.305
																	0.212	0.299	0.389
																	0.26	0.211	0.368
																	0.23	0.229	0.411
																	0.216		0.384
																			0.318
																			0.346
																			0.321
																			0.377
																		p < 0.0001	p < 0.0001

## Sheet: S2
	a										b						c										d												e
											vector	WT	R99C	R99H			vector	vector	WT	R99C	R99A	R99E	R99K																mock	ARF1	R99C	cGAMP	IFN-β
											0.82	0.72	3.48	5.56			0.7031	1.33769	1.00735	3.04885	4.16367	3.3568	4.21575																1.26856	1.08037	2.42835	8.44883	1391.89
											0.89	0.82	2.69	4.91			0.96158	1.24765	1.16519	3.22595	4.90766	1.93043	4.14767																0.880367	0.799223	1.27862	7.30781	1402.62
											1.29	1.03	2.44	4.86			0.850826	1.22782	1.15579	3.31537	3.36559	2.21183	5.80668																0.851075	1.15526	1.55931	18.5479	1346.03
													p = 0.0171	p = 0.0008			1.08767	1.40745	1.4717	2.97097	2.19872	2.00559	3.03803																		p = 0.15
																	1.08639	1.43593	1.14749	3.09491	2.39567	1.90153	3.17943
																	1.25272	1.3624	1.37648	3.02086	2.34474	1.48843	3.87919
																	1.12835	2.21747	1.54564	3.55769	2.28253	2.39066	2.78875
																	1.10307	1.17586	1.08642	2.82956	2.35068	2.59978	4.20118
																	0.826286	1.84967	1.38514	2.63069	3.19296	2.83333	2.84498
																				p < 0.0001	p = 0.0005	p = 0.0004	p < 0.0001

## Sheet: S3
	a													b							c														d										e
		mock			ARF1			R99C						NT	ddC	NT	ddC																			UP			ddC							UP
	mock	0.837508	0.966983	1.19551	0.981537	0.980546	1.13906	2.87744	2.98683	3.33262				1	0.001	1	0.002																		EV	1	1	1	1	1	1				vector	1	1	1	1
	+G140	0.792816	1.20282	1.00436	1.05803	1.04386	1.0284	1.37503	1.33279	1.51006	p = 0.0028			1	0.001	1	0.001																		WT	1.171	0.912	2.279	1.495	0.751	1.619				WT	1.30369	1.032	0.416	0.549
														1	0.01	1	0.02																		R99C	1.072	1.382	1.125	0.487	0.816	1.406				R99C	1.61517	1.11	0.911	0.614
																																			EV	1	1	1	1	1	1				vector	1	1	1	1
																																			WT	2.865	1.206	1.025	1.139	0.788	1.27				WT	0.808061	0.783	0.919	1.322
																																			R99C	2.394	2.302	4.991	1.03	1.037	1.475	p = 0.0021			R99C	1.81893	1.516	1.414	6.875
	f														g						i							j						l													m
		UP					ddC
	EV	1	1	1	1	1	1	1	1	1	1				vector	ARF1 wt	R99C				vector	WT	R99C	ABT/QVD				vector	WT	R99C				vector	WT	R99C
	WT	0.834246	0.882	0.811	1.215	0.926	0.913496	0.908	0.891	0.774	0.8				67197	74089	85261				1.09989	0.913174	1.65566	6.30819				125.068	113.948	82.85				0.940287	1.54585	0.860243
	R99C	1.07163	0.908	1.135	1.169	0.852	0.892575	0.853	0.83	0.893	1.121				63384	75062	89848				0.909183	1.2391	1.70701	10.8987				162.036	69.26	101.664				0.759372	1.24102	1.69231
	EV	1	1	1	1	1	1	1	1	1	1				69871	85261	78059				0.806551	0.968172	1.68741	29.8383				131.416	63.559	40.602				1.30034	1.54834	1.49219
	WT	1.20888	0.801	1.101	1.251	1.281	1.01032	1.235	1.173	1.012	0.98				64629	73848					1.23985	1.02116	2.70827	21.7174				101.204	72.495	44.145				1.16734	0.672834	0.830938
	R99C	1.5632	2.131	1.144	1.497	1.33	1.05704	1.241	1.142	1.206	0.978	p = 0.0026											p = 0.0342					100.179	51.653	96.619				0.832659	1.00649	1.1726
																												110.813	97.153	118.694				0.886148	0.827453	1.01394
																												118.911	143.804	133.374				1.11385	1.17965	1.09839
																												110.618	136.309	101.439				0.842724	0.943918	1.16155
																												119.679	114.004	87.045						p = 0.7766
																												117.139	217.844	113.496
																												129.132	114.825	113.014
																												149.105	114.374	131.056
																												156.687	119.84	144.42
																												129.067	176.369	96.771
																												108.955	208.787	171.936
																												189.035	201.666	138.25
																												122.893	246.732	114.751
																												164.185	140.183	191.149
																												121.633	169.079	104.53
																												112.867	119.206	85.994
																												190.628	212.586	98.078
																												102.368	192.825	86.45
																												129.618	92.294	111.972
																												126.019	239.402	127.447
																												173.33	239.268	77.171
																												199.46	119.041	109.076
																												123.296	102.568	89.806
																												103.297	145.775	147.056
																												185.557	133.214	154.329
																												147.021	111.833	192.99
																												108.038	74.032	107.561
																												102.025	78.899	128.029
																												128.837	147.412	69.334
																												102.025	101.834	87.379
																												135.046	67.87	128.767
																												107.326	151.129	128.659
																												160.729	116.08	112.411
																												185.288	112.042	73.037
																												72.225	110.483	78.122
																												106.675	110.943	93.979
																												130.426	96.645	117.352
																												150.265	79.681	86.554
																												86.237	115.967	92.581
																												117.812	81.535	77.323
																												154.242	121.924	66.277
																												85.581	125.129	67.779
																												102.602	200.628	74.375
																												127.269	178.223	133.839
																												121.386	133.27	96.38
																												111.912	90.74	78.921
																												178.762	85.833	155.393
																												121.13	133.808
																												130.6	141.568
																												200.654
																												180.273
																												133.244
																												113.792
																												160.746
																												262.884
																												141.029
																												101.091
																												97.34
																														p = 0.0043
[truncated: 7 more columns]

## Sheet: S4
	a					c								d									e					f
																													see Supplementray data 2

## Sheet: S5
	a								b

[truncated: 1 more sheets: S6]
